# Supplementary material for: Super enhancers targeting ZBTB16 in osteogenesis protect against osteoporosis
Source: Bone Res. 2023 Jun 7;11:30. doi: 10.1038/s41413-023-00267-8 (PMC10244438; doi:10.1038/s41413-023-00267-8)
Supplement: Supplementary file 9 — Supplementary Table 1 [file 41413_2023_267_MOESM9_ESM.xlsx]

## Sheet: Sheet1
Supplementary Table 5 SEs of the venn plot
	NC					OB
Gene name	hBMMSC_H3K27ac_OB	TERT4_MSCs_BRD4_OB	TERT4_MSCs_H3K27ac_OB	hFOB1.19_H3K27ac_OB	hFOB1.19_MED1_OB	hBMMSC_H3K27ac_NC	TERT4_MSCs_BRD4_NC	TERT4_MSCs_H3K27ac_NC	hFOB1.19_H3K27ac_NC	hFOB1.19_MED1_NC
MIR7850	1	0	0	1	0	0	0	0	0	0
DLEU1-AS1	1	0	0	0	0	1	0	0	0	0
ZNF608	1	0	0	0	0	0	0	0	0	0
PROS1	1	0	0	0	0	0	0	0	0	0
LOC101927358	1	0	0	0	0	0	0	0	0	0
LINC02578	1	0	0	0	0	0	0	0	0	0
LOC101928834	1	0	0	0	0	1	0	0	0	0
CA12	1	0	0	0	0	1	0	0	0	0
NAV1	1	0	1	1	1	1	0	1	1	1
ZNF365	1	0	0	1	0	1	0	0	1	0
CAND1.11	1	1	0	0	0	1	0	1	0	0
FHL2	1	0	1	1	1	1	0	1	1	1
TPK1	1	0	0	0	0	0	0	0	0	0
PCDH18	1	0	1	0	0	1	0	1	0	0
AMN1	1	0	0	1	0	0	0	0	0	0
ENAH	1	0	0	1	0	1	0	0	1	0
INTU	1	0	0	0	0	1	0	0	0	0
FLJ31356	1	0	1	1	0	1	0	1	1	0
DSE	1	0	0	0	0	0	0	0	0	0
FABP6	1	0	0	1	0	1	0	0	1	0
GNA14	1	0	0	1	0	0	0	0	1	0
LINC01312	1	0	1	0	0	0	0	1	0	0
FEZF2	1	0	0	0	0	0	0	0	0	0
C7	1	0	0	0	0	0	0	0	0	0
PPP2R1B	1	0	1	0	0	1	0	1	1	0
RORA-AS2	1	0	0	0	0	0	0	0	0	0
CCN6	1	0	0	0	0	0	0	0	0	0
LOC102724050	1	0	0	0	1	1	0	0	1	0
FLJ31104	1	0	1	0	0	1	0	1	0	0
PABPC1P2	1	0	1	0	0	1	0	0	0	0
EBF3	1	0	0	0	0	1	0	0	1	0
GJA1	1	0	0	0	0	1	0	0	0	0
CDH5	1	0	0	0	0	1	0	0	0	0
CAV1	1	0	1	1	0	1	0	1	1	0
SRP9	1	0	0	1	0	1	0	0	1	0
TRAK2	1	0	0	0	0	1	0	0	0	0
NOTCH2NLB	1	0	1	0	0	1	0	0	0	0
LINC02098	1	0	0	1	0	1	0	0	1	0
CNIH3	1	0	0	0	0	1	0	0	0	0
CDCP1	1	0	0	0	0	1	0	0	1	0
SUSD2	1	0	0	1	1	1	0	0	1	0
MET	1	0	0	0	0	0	0	0	1	0
ZNF532	1	0	1	1	1	1	0	1	1	0
HSF2	1	0	0	0	0	1	0	0	0	0
PTP4A2	1	0	1	1	0	1	0	1	1	0
NDUFV2	1	0	0	0	0	1	0	0	1	0
DCBLD2	1	0	0	1	1	1	0	0	1	0
RXFP1	1	0	0	0	0	0	0	0	0	0
UACA	1	0	0	1	0	0	0	1	1	0
DIRC1	1	0	0	0	0	1	0	0	0	0
TNRC18	1	0	1	1	0	1	0	1	1	0
TRAM2-AS1	1	0	0	0	0	1	0	0	0	0
POM121L9P	1	0	0	1	1	0	0	0	0	0
CDC14B	1	0	0	0	0	1	0	0	0	0
LINC02288	1	0	1	1	0	0	0	0	1	0
TBX15	1	0	0	0	0	1	0	0	0	0
RPS10P7	1	0	1	1	0	1	0	1	0	0
MT1L	1	0	1	1	0	0	0	1	1	0
SPECC1	1	0	0	0	0	0	0	0	0	0
PTPRG-AS1	1	0	0	0	0	0	0	0	0	0
CCN4	1	0	0	1	0	0	0	0	0	0
ADTRP	1	0	0	1	0	1	0	0	1	0
LOC101927630	1	0	1	1	1	1	0	0	1	0
CAPG	1	0	0	0	0	0	0	0	0	0
HIST1H2AB	1	0	1	0	0	0	0	1	0	1
CORO2B	1	0	0	1	1	1	0	0	1	1
SEC14L1	1	0	0	1	0	1	0	0	0	0
ZBTB38	1	1	1	1	0	1	1	1	1	0
KCTD4	1	0	0	0	0	1	0	0	1	0
ANGPT1	1	0	1	0	0	0	0	0	0	0
GALNT5	1	0	1	0	0	1	0	1	1	0
MIR4662B	1	0	0	0	0	1	0	0	0	0
LINC02115	1	0	0	0	0	0	0	1	1	0
WDFY2	1	0	0	0	0	1	0	0	1	0
ABL2	1	0	0	0	0	1	0	0	1	0
EPS8	1	0	0	1	0	1	0	0	1	0
CALCOCO2	1	0	0	1	0	0	0	0	0	0
MIR11400	1	0	1	0	0	1	0	1	0	0
TNFAIP8L3	1	0	0	1	0	0	0	0	0	0
PKM	1	0	1	1	0	1	0	1	1	0
NID2	1	0	1	1	0	1	0	1	0	0
CHST3	1	0	1	1	0	1	0	1	1	0
MIR4729	1	0	1	1	1	0	0	0	0	0
MICALCL	1	0	0	1	0	1	0	0	1	0
LOC101929411	1	0	0	0	0	0	0	0	0	0
ZNF280D	1	0	0	0	0	0	0	0	0	0
GRAMD2B	1	0	1	0	1	1	0	1	1	1
MEIS1-AS2	1	1	1	1	0	1	0	1	1	0
SLC5A12	1	0	0	0	1	0	0	0	0	0
MTHFD1L	1	0	1	0	0	1	0	1	0	0
NKAIN2	1	0	0	0	0	0	0	0	0	0
SERPINE2	1	0	0	1	0	1	0	0	1	0
LOC100131315	1	1	1	1	1	1	1	1	1	1
FAM180A	1	0	0	1	0	1	0	0	1	0
LOC643542	1	0	0	0	0	1	0	0	0	0
LRIG3	1	0	0	0	0	1	0	0	0	0
RANBP3L	1	0	0	0	0	1	0	0	0	0
ITGA11	1	0	0	1	0	1	0	0	1	0
RTKN2	1	0	1	1	1	1	0	1	1	1
CTAGE11P	1	0	0	0	0	0	0	0	0	0
TNC	1	0	0	0	0	1	0	0	1	0
NR2F2	1	0	1	1	0	1	0	1	1	0
PHLDA1	1	0	0	0	0	1	0	0	1	0
PDGFC	1	0	0	0	0	1	0	0	1	1
LINC00365	1	0	0	1	0	0	0	0	0	0
GADD45B	1	0	0	1	1	0	0	1	1	0
LINC00492	1	0	0	0	0	0	0	0	0	0
SSBP2	1	0	0	0	0	0	0	0	0	0
LINC01126	1	0	0	0	0	1	0	0	0	0
BCAR1	1	0	1	1	0	1	0	1	1	0
LOC100996664	1	0	1	1	1	1	0	1	1	0
HK1	1	0	1	1	0	1	0	1	0	0
LOC101929586	1	1	1	1	1	1	1	1	1	1
TRIM8	1	0	1	1	0	1	0	1	1	0
MIR1260B	1	0	1	1	0	1	0	1	1	0
PPP1R1C	1	0	0	0	0	0	0	0	0	0
METTL14	1	0	1	0	0	1	0	1	0	0
JAGN1	1	0	0	1	0	0	0	0	0	0
SLX4IP	1	0	0	1	1	0	0	0	0	0
TBC1D2B	1	0	1	1	0	1	0	1	1	0
MIR147A	1	0	0	1	0	1	0	0	1	0
TRPS1	1	0	0	0	0	1	0	0	0	0
C11orf91	1	0	0	1	0	1	0	0	1	0
MIR4785	1	0	1	1	0	1	0	1	1	0
SEC22B	1	0	1	1	0	1	0	1	1	0
ARSJ	1	0	1	1	1	1	0	1	1	1
NAV3	1	0	1	0	0	0	0	1	0	0
KMT2E-AS1	1	0	1	1	0	1	0	0	1	0
LIPA	1	0	0	1	0	0	0	0	0	0
SLC14A2	1	0	0	0	1	1	0	0	1	0
LINC01821	1	0	0	0	0	0	0	0	0	0
MIR3125	1	0	0	1	0	0	0	0	0	0
LRMDA	1	0	0	0	0	1	0	0	1	0
LINC01013	1	0	0	1	1	1	0	0	1	0
CDKN2B	1	0	0	1	1	1	0	0	1	1
MIR4486	1	0	0	1	0	0	0	0	0	0
TRAPPC3	1	0	1	1	0	1	0	1	1	0
HNMT	1	0	0	0	0	0	0	0	0	0
LINC02085	1	0	0	0	0	0	0	0	0	0
EHF	1	0	0	0	0	0	0	0	0	0
MME	1	0	0	0	0	1	0	0	0	0
GPC6	1	0	0	0	0	1	0	0	0	0
MYC	1	0	0	1	0	1	0	0	1	0
RUNX1T1	1	0	1	0	0	0	0	1	1	0
LINC02580	1	0	1	1	0	1	0	1	1	0
LINC01753	1	0	0	1	1	1	0	0	1	1
LINC00548	1	0	0	1	0	0	0	0	0	0
MIR2278	1	0	0	1	1	0	0	1	1	0
CDK17	1	0	0	0	0	1	0	0	1	0
CHD9	1	0	1	1	0	1	0	0	0	0
ZZZ3	1	0	0	1	0	1	0	0	1	0
MED9	1	0	0	0	0	1	0	0	0	0
SQOR	1	0	1	1	0	1	0	0	1	0
SNORA3B	1	0	1	1	0	1	0	1	1	0
RGS3	1	0	0	0	0	1	0	0	1	0
LOC100506869	1	0	0	0	0	1	0	0	1	0
SHC1	1	0	1	1	0	0	0	1	1	0
LINC02384	1	0	0	0	0	0	0	0	0	0
NRP2	1	0	0	1	0	1	0	0	1	0
ABCA13	1	0	0	0	0	1	0	0	0	0
LINC02424	1	0	1	0	0	0	0	0	0	0
HSPG2	1	0	1	1	0	1	0	1	1	0
DPYD	1	0	0	0	0	0	0	0	0	0
MIR5702	1	0	0	0	0	1	0	0	0	0
LOC103352541	1	1	1	1	1	1	1	1	1	1
LINC01139	1	0	0	0	0	0	0	0	1	0
AEBP1	1	0	1	0	0	0	0	0	0	0
LMCD1-AS1	1	0	1	1	1	1	0	0	1	0
SLC35F5	1	0	0	0	0	0	0	0	0	0
LETM2	1	0	0	1	0	1	0	1	1	0
PAPPA-AS1	1	0	0	0	0	0	0	0	0	0
LOC105372672	1	0	1	1	0	1	0	0	0	0
LINC00578	1	0	0	1	1	1	0	0	1	1
CEMIP2	1	0	0	0	0	1	0	0	0	0
LOC100996724	1	0	1	0	0	0	0	0	0	0
MIR4465	1	0	1	0	1	0	0	1	1	0
MIR4451	1	0	0	0	0	0	0	0	0	0
TGFBR3	1	0	1	0	0	1	0	0	0	0
NMT1	1	0	1	0	0	0	0	1	0	0
RARA	1	0	1	1	0	1	0	1	1	0
LINC01592	1	0	1	1	1	0	0	1	1	1
FOXO3	1	0	1	1	0	0	0	0	0	0
MYOZ2	1	1	1	1	1	1	0	0	1	1
CPEB2	1	0	0	0	0	1	0	0	0	0
GORAB-AS1	1	0	0	0	0	1	0	0	0	0
SMIM14	1	0	0	0	0	1	0	0	0	0
CORO1C	1	0	1	0	0	1	0	1	1	0
NABP1	1	0	1	0	0	1	0	1	1	0
PRR16	1	0	1	1	1	1	0	1	1	1
LINC02362	1	0	0	0	0	1	0	0	0	0
CREB3L2	1	0	1	1	0	1	0	1	1	0
LOC100507351	1	0	0	0	0	0	0	0	0	0
SNAI2	1	0	0	0	0	1	0	0	0	0
OMG	1	0	0	0	0	1	0	0	0	0
ACVR1	1	0	0	0	0	1	0	0	0	0
TMEM144	1	0	1	1	0	1	0	0	1	0
ATP8B1	1	0	1	1	0	1	0	1	1	1
ADAMTS6	1	0	1	1	1	1	1	1	1	1
SATB2	1	0	0	0	0	1	0	0	1	0
CASC17	1	0	0	0	0	0	0	0	0	0
LAMA3	1	0	0	0	0	0	0	0	0	0
LOC102724357	1	0	0	0	0	1	0	0	1	1
CMSS1	1	0	0	0	0	1	0	0	0	0
CHI3L1	1	0	0	0	0	1	0	0	1	0
LURAP1L-AS1	1	0	0	0	0	0	0	0	1	0
LOC101927640	1	0	1	1	0	1	0	1	1	0
LINC02324	1	0	0	0	0	1	0	0	1	0
LOC283387	1	0	1	0	0	1	0	1	0	0
DDR2	1	0	1	1	0	1	0	1	1	0
TMEM75	1	0	1	1	0	1	0	1	1	0
ZBED5-AS1	1	0	0	0	0	1	0	0	0	0
IFIT3	1	0	1	0	0	1	0	1	0	0
INHBA	1	0	1	1	0	1	0	1	1	0
MIR4435-2HG	1	0	1	1	0	1	0	1	1	0
METTL7A	1	0	0	0	0	0	0	0	0	0
KLF9	1	0	1	1	1	1	0	1	1	0
ARHGAP1	1	0	0	1	0	1	0	0	1	0
LINC02546	1	0	1	0	0	0	1	1	1	1
ST3GAL5-AS1	1	0	0	1	0	0	0	0	0	0
WAKMAR2	1	0	0	0	0	1	0	0	1	0
MIGA1	1	0	1	0	0	0	0	0	0	0
KCNK2	1	0	1	0	0	1	0	1	1	1
PDGFRB	1	0	1	1	1	1	0	1	1	0
MBNL1	1	0	0	0	0	0	0	1	1	0
MIR6888	1	0	0	0	0	0	0	0	1	0
KCNMA1	1	0	0	0	0	1	0	0	1	0
MIRLET7A1	1	0	0	1	0	0	0	0	0	0
STARD13	1	0	1	1	0	1	0	1	1	0
MECOM	1	0	0	0	0	0	0	0	1	0
MIR4711	1	0	0	0	0	1	0	0	0	0
ST8SIA4	1	0	0	0	0	1	0	0	0	0
INSIG2	1	0	0	0	0	0	0	0	0	0
LINC01291	1	0	0	1	0	1	0	0	0	0
MIR4263	1	0	0	0	0	1	0	0	1	0
PCOTH	1	0	0	0	0	0	0	0	0	0
OTOR	1	0	0	0	0	0	0	0	0	0
LUCAT1	1	0	1	0	0	1	0	0	0	0
LINC00589	1	0	0	0	0	0	0	0	0	0
ATXN1	1	0	1	1	0	1	0	1	1	0
CFLAR	1	0	1	1	0	1	0	1	1	0
IFI16	1	0	1	0	0	1	0	0	1	0
PLAU	1	0	0	1	0	1	0	0	1	0
RAI14	1	0	1	0	1	1	0	1	1	0
CCN1	1	0	1	1	0	1	0	1	1	1
ANGPT2	1	0	0	0	0	0	0	0	0	0
BMPER	1	0	1	0	0	1	0	1	0	0
RUNX1	1	0	1	1	0	1	0	1	1	0
PKIA	1	0	0	0	1	1	0	0	0	0
SDC4	1	0	1	1	0	1	0	1	1	0
NEDD4L	1	0	0	0	0	0	0	0	1	0
LINC02104	1	0	0	1	1	1	0	0	1	1
MIR4266	1	0	1	1	0	1	0	0	0	0
LOC100288798	1	0	1	1	1	1	0	1	1	1
GLDC	1	0	0	1	0	1	0	0	1	0
LINC02511	1	0	0	0	0	0	0	0	0	0
LINC02518	1	0	0	0	0	1	0	1	1	1
SNORD3I	1	0	0	0	0	1	0	0	0	0
MYH9	1	0	1	1	1	1	0	1	1	1
LINC02008	1	0	0	0	0	0	0	0	0	0
GPAM	1	0	0	0	0	0	0	0	0	0
SMILR	1	0	0	0	1	1	0	1	1	1
HTRA1	1	0	0	0	0	1	0	0	0	0
SUMO1P1	1	0	1	1	0	1	0	1	1	0
PLOD2	1	0	0	0	0	1	0	0	1	0
FGF20	1	0	0	0	0	1	0	0	0	0
MDFIC	1	0	0	0	0	1	0	0	1	0
LOC101927964	1	0	0	1	0	1	0	0	0	0
EXT1	1	0	1	0	0	1	0	0	1	1
APOLD1	1	0	1	1	0	1	0	1	1	0
CAPZB	1	0	1	1	0	1	0	0	1	0
MIR8055	1	0	0	0	0	0	0	0	0	0
LINC01730	1	0	0	0	0	0	0	0	1	0
LOC100506188	1	0	1	1	1	1	0	1	1	0
GPR21	1	0	1	1	1	0	0	1	1	1
C1orf100	1	0	0	0	0	1	0	0	0	0
LINC00597	1	0	0	0	0	0	0	0	0	0
TRAK1	1	0	1	1	0	1	0	1	1	0
FZD6	1	0	0	1	0	1	0	0	0	0
MACF1	1	0	1	1	0	1	0	1	1	0
DNM3OS	1	0	1	0	0	1	0	1	1	0
RUNX2	1	0	0	1	0	1	0	0	1	0
FILNC1	1	0	1	1	1	0	0	1	1	1
LOC101929523	1	0	1	1	1	0	0	0	1	1
MMP14	1	0	1	1	0	1	0	1	1	0
NUDT4B	1	0	1	1	0	1	0	1	1	0
LOC101928748	1	0	0	0	0	0	0	0	0	0
SMIM18	1	0	0	0	0	0	0	0	0	0
PLEKHA5	1	0	0	0	0	1	0	0	0	0
ZNF860	1	0	0	0	0	1	0	0	0	0
ZCCHC24	1	0	1	1	0	1	0	1	0	0
LOXL1-AS1	1	0	1	0	0	1	0	1	1	1
TGIF1	1	0	1	1	0	1	0	1	1	0
SPIDR	1	1	1	1	0	1	0	1	0	0
FEZ2	1	0	0	0	0	0	0	0	1	0
SNORA87	1	0	0	1	0	1	0	0	1	0
CYTH3	1	0	1	1	0	1	0	0	1	0
FOSL1	1	0	1	1	0	0	0	0	1	0
LINC00703	1	0	0	0	0	0	0	0	0	0
LOC100128993	1	0	0	0	0	1	0	0	1	0
MICAL2	1	0	1	0	1	1	0	1	1	0
SNORD156	1	0	1	0	1	1	0	1	1	1
PTPN1	1	0	1	1	0	1	0	0	1	0
NOTCH2NLA	1	0	0	0	0	1	0	0	0	0
ITGBL1	1	0	0	1	0	1	0	0	1	0
CCN2	1	0	0	1	1	0	0	0	1	0
LOC729291	1	0	0	0	0	0	0	0	0	0
2021-03-10	1	0	0	0	0	1	0	0	0	0
MIR544B	1	0	0	0	0	0	0	0	1	0
SLC38A4	1	0	1	1	1	0	0	0	0	0
IFNGR1	1	0	0	0	0	0	0	0	0	0
VEGFC	1	0	1	0	0	1	0	1	1	0
KCTD10	1	0	1	1	0	1	0	1	1	0
ETV1	1	0	0	0	0	1	0	0	0	0
MYO16-AS1	1	1	1	1	1	0	0	0	1	1
LINC01928	1	0	0	0	0	1	0	0	1	0
MMP2	1	0	1	1	0	1	0	1	1	0
FMO1	1	0	0	1	1	1	0	0	0	0
THADA	1	0	1	1	1	0	0	0	0	0
VGLL4	1	0	1	1	0	1	0	1	1	0
LINC02737	1	0	0	0	0	1	0	0	0	0
MIR4714	1	0	1	1	1	0	0	1	1	0
MIR3126	1	0	1	1	1	1	0	1	1	0
ENO1-AS1	1	0	0	1	1	1	0	0	1	0
NREP	1	0	1	0	1	1	0	1	1	1
LINC01776	1	0	0	0	0	1	0	0	1	0
RERE	1	0	0	1	0	1	0	0	1	0
LINC02227	1	0	0	1	1	1	0	0	1	0
HSPA8	1	0	0	0	0	1	0	1	1	0
PRRX2-AS1	1	0	1	1	1	1	0	1	0	0
MIR548U	1	0	1	1	1	1	0	1	1	1
IRS1	1	0	1	0	0	1	0	0	0	0
SDCBP	1	0	0	0	0	1	0	0	0	0
BFSP1	1	0	0	1	1	1	0	1	1	0
LIMS1	1	0	0	1	0	1	0	0	1	0
SALRNA1	1	0	0	0	0	1	0	0	0	0
ZDHHC7	1	0	1	1	0	1	0	1	1	0
MIR548AJ1	1	0	0	1	1	0	0	0	1	0
TRAF1	1	0	1	1	1	1	0	0	1	0
APBB2	1	0	1	1	0	1	0	0	1	0
LINC01091	1	0	1	0	0	0	0	0	0	0
PLIN2	1	0	1	0	0	1	0	0	0	0
LOC392452	1	0	0	0	0	1	0	0	1	1
LPIN3	1	0	0	1	0	0	0	0	1	0
BNC2-AS1	1	0	1	1	0	1	0	1	1	0
LINC01482	1	0	1	1	0	1	0	0	0	0
ABHD2	1	0	0	1	0	0	0	0	1	0
LOC101927391	1	0	0	0	0	0	0	0	0	0
MIR4637	1	0	0	0	0	1	0	0	0	0
CORIN	1	0	0	0	0	0	0	0	0	0
LINC01913	1	0	0	0	0	0	0	0	0	0
CD28	1	0	0	0	0	0	0	0	0	0
MIR5010	1	0	0	0	0	1	0	0	0	0
EBF1	1	0	0	1	1	1	0	0	1	0
MIR4803	1	0	1	1	1	1	0	1	1	0
TFPI	1	0	1	0	0	1	0	0	0	0
PPARGC1A	1	0	0	0	0	0	0	0	0	0
ARHGAP22	1	0	0	0	0	1	0	0	1	0
CD109	1	0	0	0	0	0	0	0	0	0
MYO1B	1	0	0	0	0	1	0	1	1	0
KLHL38	1	0	1	1	1	1	0	0	1	0
LGALS3	1	0	0	0	0	1	0	0	0	0
SPRY1	1	0	0	0	0	1	0	0	0	0
CDH2	1	0	1	0	0	1	0	1	1	0
MIR4725	1	0	1	1	0	1	0	1	1	0
NAA20	1	0	1	1	0	1	0	1	1	0
LINC00922	1	0	0	0	0	1	0	0	0	0
ARHGAP24	1	0	0	1	0	1	0	0	1	0
DLC1	1	0	1	1	0	1	0	1	1	0
ATP6AP1L	1	0	1	1	1	1	0	0	1	1
MYOSLID-AS1	1	0	1	1	1	1	0	0	1	0
COL21A1	1	0	0	0	0	0	0	0	0	0
PHLDA3	1	0	0	1	0	1	0	0	1	0
CRIM1	1	0	1	1	1	1	0	1	1	1
NID1	1	0	1	1	0	1	0	1	1	0
AQP9	1	0	0	0	0	0	0	0	0	0
GSG1	1	0	0	0	0	1	0	0	0	0
TPM4	1	0	1	1	0	1	0	1	1	0
MGC27382	1	0	0	0	0	1	0	0	0	0
WDR27	1	0	0	0	0	1	0	0	0	0
LPP	1	0	0	1	0	1	0	1	1	0
MIR3194	1	0	0	1	1	0	0	0	0	0
TGFBI	1	0	1	1	0	1	0	1	1	0
LINC01510	1	0	0	1	0	0	0	0	1	0
BBS12	1	0	1	0	0	1	0	1	1	0
SPAAR	1	0	0	1	1	1	0	1	0	0
RASAL2	1	0	0	0	0	0	0	0	0	0
LOC646588	1	0	0	0	0	1	0	0	0	0
PTPRR	1	0	0	0	0	0	0	0	0	0
FTO	1	0	0	0	0	1	0	0	1	0
LINC01349	1	0	0	0	0	1	0	0	1	0
ZFP36L1	1	0	1	1	0	1	0	1	1	0
FERMT2	1	0	1	0	0	0	0	1	0	0
FBXL14	1	0	1	1	0	1	0	1	1	0
TMTC1	1	0	0	1	0	0	0	0	0	0
PPFIA2	1	0	0	0	0	1	0	0	0	0
ARHGAP18	1	0	1	0	0	1	0	1	1	0
LINC02644	1	0	1	1	0	0	0	0	0	0
TPRG1-AS1	1	0	1	1	0	1	0	0	0	0
NR2F1-AS1	1	0	0	0	0	0	0	0	0	0
CXXC5	1	0	1	1	0	1	0	1	1	0
LINC01953	1	0	0	0	0	0	0	0	0	0
YAP1	1	0	1	0	0	1	0	0	0	0
RAB40A	1	0	1	1	0	0	0	0	0	0
ALCAM	1	0	1	1	0	0	0	1	1	0
SOCS3	1	0	1	1	0	0	0	1	1	0
HAS2	1	0	0	0	0	0	0	0	1	0
LINC00547	1	0	0	0	1	0	0	0	1	0
PLEKHF1	1	0	0	0	0	1	0	0	0	0
LINC01714	1	0	0	1	1	1	0	0	0	0
MIR3175	1	0	1	1	0	1	0	1	1	0
ITPRIP-AS1	1	0	1	1	0	1	0	1	1	0
HIF1A	1	0	0	0	0	0	0	0	0	0
PCSK1	1	0	1	1	1	0	0	0	0	0
STAM	1	0	1	1	0	1	0	1	1	0
GLS	1	0	1	1	1	1	0	1	1	1
UTRN	1	0	0	0	0	0	0	0	1	0
TENM2	1	0	0	0	0	0	0	1	0	0
BCL6	1	0	1	1	0	1	0	0	1	0
FAM20A	1	0	1	0	0	1	0	0	0	0
RNU1-2	1	0	0	0	0	0	0	0	0	0
LOC730338	1	0	0	1	1	0	0	0	0	0
PCDHGC5	1	0	0	1	0	1	0	1	1	0
MIR8073	1	0	0	1	1	1	0	1	1	1
RXFP2	1	0	0	1	0	1	0	1	1	0
STON1-GTF2A1L	1	0	0	0	0	0	0	0	0	0
ANPEP	1	0	1	1	0	1	0	1	1	0
LINC00882	1	0	1	1	1	1	0	0	1	1
C9orf92	1	0	0	0	0	1	0	0	1	1
KIAA1217	1	0	0	0	0	1	0	0	1	0
EYA2	1	0	0	0	0	0	0	0	0	0
LINC01588	1	0	0	1	0	1	0	1	1	0
CTHRC1	1	0	0	1	0	1	0	0	1	0
ARHGAP35	1	0	1	1	0	1	0	1	0	0
LTBP1	1	0	0	1	0	1	0	0	1	0
ICK	1	0	1	0	0	1	0	0	1	0
CACNA1C-IT3	1	0	1	1	1	1	0	1	1	1
SLC40A1	1	0	0	0	0	1	0	0	0	0
MMP7	1	0	0	0	0	0	0	0	0	0
LINC02476	1	0	0	0	0	1	0	0	0	0
C6	1	0	0	0	0	0	0	0	0	0
DSCR10	1	0	0	1	1	1	0	0	1	0
BPGM	1	0	0	0	0	1	0	0	1	0
LINC00474	1	0	1	0	0	1	0	0	1	0
TG	1	0	0	0	0	0	0	0	0	0
LOC101928565	1	0	1	0	0	1	0	0	0	0
LINC02172	1	0	1	0	0	1	0	1	0	0
BCL10	1	0	0	1	1	1	1	1	1	1
COL8A1	1	0	1	1	1	1	0	0	1	0
LOC153684	1	0	0	0	0	0	0	0	0	0
AMPD3	1	0	1	0	0	1	0	1	0	0
ROS1	1	0	1	1	1	0	0	0	1	0
KLF7	1	0	1	1	0	1	0	1	1	0
LINC01348	1	0	0	1	0	1	0	0	1	0
DAB2	1	0	1	1	0	1	0	1	1	0
WBP1L	1	0	0	1	1	1	0	0	0	0
IL1R1	1	0	1	1	1	1	0	0	1	0
BICC1	1	0	0	0	0	1	0	0	1	0
FAM198B-AS1	1	0	0	0	0	1	0	0	1	0
LINC00963	1	0	1	1	0	1	0	1	1	0
SLC4A7	1	0	1	1	0	1	0	1	1	1
ZHX3	1	0	1	1	0	0	0	0	0	0
C15orf54	1	1	1	1	1	1	1	1	1	1
LOC644135	1	0	0	0	0	1	0	0	1	0
HS3ST2	1	0	0	0	0	0	0	0	0	0
LMNA	1	0	1	1	0	1	0	1	1	0
DLGAP1-AS2	1	0	0	0	0	1	0	0	1	0
RTN4	1	0	0	1	0	1	0	0	1	0
ADGRL4	1	0	0	0	0	1	0	0	1	0
COL1A1	1	0	0	0	0	0	1	1	1	1
TEAD1	1	0	1	1	0	1	0	1	1	0
PDE4DIP	1	0	1	0	0	0	0	1	0	0
SVIL	1	0	0	0	0	1	0	0	0	0
TSC22D3	1	0	0	1	0	0	0	0	0	0
LINC01303	1	1	1	1	1	1	0	1	1	1
SAMD12	1	0	0	1	0	1	0	1	1	1
LINC01085	1	0	1	1	1	1	0	1	1	1
COL5A2	1	0	0	0	1	1	0	0	1	0
FAM83C	1	0	1	1	0	1	0	1	1	0
SPC24	1	0	1	1	0	1	0	1	1	0
LINC01271	1	0	0	0	1	0	0	0	1	0
FMO6P	1	1	1	1	1	1	0	0	1	0
MIRLET7I	1	0	0	1	1	1	0	0	1	1
ENPP2	1	0	1	0	1	1	0	1	1	0
PMFBP1	1	0	0	0	0	0	0	0	0	0
HRAT17	1	0	0	1	1	0	0	0	1	0
ANKRD35	1	0	0	0	0	0	0	0	0	0
LAMA2	1	0	0	0	0	0	0	0	0	0
LOC101929268	1	0	1	1	1	1	0	1	1	0
EDIL3	1	0	0	1	0	1	0	0	1	0
LINC00565	1	0	0	0	1	1	0	0	0	0
LOC145474	1	0	0	0	0	1	0	0	1	0
MIR4713	1	0	0	0	0	1	0	0	0	0
AKR1E2	1	0	0	0	0	1	0	0	0	0
LOC101928516	1	0	0	0	0	1	0	0	0	0
EFEMP1	1	0	1	1	1	1	0	1	1	1
ADAMTSL4	1	0	1	1	0	1	0	1	1	0
DIXDC1	1	0	1	1	0	1	0	1	1	0
CTSO	1	0	0	0	0	1	0	0	0	0
CAPN2	1	0	1	1	0	1	0	1	1	0
LINC02376	1	0	0	0	0	0	0	0	0	0
LINC00332	1	0	0	0	0	0	0	0	0	0
CRYBG1	1	0	0	0	0	1	0	0	1	0
ERGIC1	1	0	0	0	0	0	0	0	1	0
ZFHX3	1	0	0	1	0	1	0	0	1	0
NTM	1	0	0	1	0	1	0	0	1	1
SCFD2	1	0	0	0	0	1	0	0	1	0
JMJD1C	1	0	0	0	0	1	0	0	0	0
RFX8	1	0	0	0	0	1	0	0	0	0
STN1	1	0	0	0	0	1	0	0	0	0
AKR1C1	1	0	0	0	0	1	0	0	0	0
WARS2-IT1	1	0	0	0	0	0	0	0	0	0
LEPR	1	0	0	1	1	1	0	0	0	0
SIPA1L1	1	0	0	0	0	1	0	1	1	0
VGLL3	1	0	1	1	1	1	0	1	1	1
STK38L	1	0	0	1	1	1	0	0	1	0
SMAD3	1	0	1	1	1	1	0	1	1	1
CMAHP	1	0	1	1	1	1	0	1	1	1
LEPROT	1	0	1	1	1	1	0	0	1	0
FKBP5	1	0	0	1	0	0	0	0	0	0
MYO1E	1	0	1	1	0	1	0	1	1	0
SMIM3	1	0	1	1	0	1	0	0	1	0
FLJ42351	1	0	0	1	0	1	0	1	1	0
LINC02005	1	0	0	0	0	1	0	0	0	0
SASH1	1	0	1	1	0	1	0	1	1	0
LINC00607	1	0	0	1	1	1	0	0	1	0
CCN5	1	0	1	1	0	1	0	1	1	1
LOC100652768	1	0	0	0	1	1	0	0	0	0
ABCC2	1	0	0	0	0	0	0	0	1	0
LACTB	1	0	1	1	0	1	0	1	1	0
NPY2R	1	0	0	1	0	0	0	0	0	0
LINC01800	1	0	0	0	0	1	0	1	1	0
LINC02017	1	0	1	0	0	0	0	1	1	1
ASB9P1	1	0	1	1	0	1	0	1	1	0
MIR583	1	0	1	1	1	1	0	1	1	1
GADD45A	1	0	1	1	1	1	0	1	1	0
PALLD	1	0	1	1	1	1	0	1	1	1
LINC00545	1	0	1	1	0	1	0	1	1	0
FGF7	1	0	1	0	0	1	0	1	0	0
ID3	1	0	1	1	1	1	0	1	1	0
LUM	1	0	1	0	0	1	0	1	1	0
IPO5	1	0	0	0	0	0	0	0	0	0
PRKD1	1	0	0	1	1	1	0	1	1	0
DST	1	0	1	1	0	1	0	1	1	0
GSN-AS1	1	0	0	1	0	1	0	0	1	0
NMNAT2	1	1	1	1	1	1	0	1	1	1
NIBAN2	1	0	1	1	0	1	0	1	1	0
SNORD164	1	0	1	1	0	1	0	1	1	0
STPG4	1	0	0	1	1	1	0	1	1	1
FLJ32255	1	0	1	1	0	1	0	1	1	0
MIR4743	1	0	0	1	0	1	0	0	1	0
PDE7B	1	0	0	0	0	1	0	0	0	0
LNX1-AS1	1	0	1	1	0	1	0	0	1	0
FBXO32	1	0	1	1	0	1	0	0	1	0
ADH1C	1	1	1	1	1	1	0	1	1	1
MIR5690	1	0	1	1	1	0	0	0	0	0
LOC494127	1	0	0	1	1	1	0	0	0	0
MIR3146	1	0	0	0	0	0	0	0	0	0
COL11A1	1	0	0	0	0	1	0	0	0	0
LYST	1	0	0	1	0	1	0	0	1	0
FAM133CP	1	0	1	1	0	1	0	1	1	1
LINC00460	1	0	0	0	0	0	0	0	0	0
CLMAT3	1	0	1	1	0	1	0	1	1	0
TIMP4	1	0	0	0	0	0	0	0	0	0
MUSK	1	0	0	1	0	1	0	0	1	0
LRRC49	1	0	0	1	0	1	0	0	0	0
NAV2	1	0	1	1	1	1	0	0	1	0
MIR5188	1	0	1	1	0	1	0	1	1	0
MIR1252	1	0	1	1	1	1	0	0	1	0
ZEB2-AS1	1	1	1	0	0	1	0	1	1	0
KANK1	1	0	1	1	0	1	0	1	1	0
FAM3C	1	0	0	0	0	1	0	0	0	0
LINC01048	1	0	0	1	1	1	0	0	1	1
LOC101928775	1	0	0	1	1	1	0	0	1	1
ADAMTSL1	1	0	1	0	0	1	0	1	1	1
LOC100506444	1	0	1	1	1	1	0	0	0	0
LINC00525	1	0	1	1	1	1	0	1	1	1
DUSP1	1	0	1	0	1	0	0	1	1	0
HOXC-AS1	1	0	0	0	0	0	0	0	0	0
KIF26B-AS1	1	0	0	0	0	1	0	0	0	0
COL1A2-AS1	1	0	1	1	1	1	0	1	1	1
LINC02056	1	0	1	0	0	1	0	0	0	0
MIR6827	1	0	1	1	1	1	0	1	1	0
LINC01655	1	0	1	1	0	0	0	0	0	0
MIR3605	1	0	1	1	0	1	0	0	1	0
SEPTIN11	1	0	1	1	1	0	0	0	1	0
MIR612	1	0	1	0	0	0	0	1	0	0
LOC653513	1	0	0	0	0	1	0	0	0	0
PLEKHA2	1	0	1	1	0	1	0	1	1	0
CTLA4	1	0	0	0	0	1	0	0	1	0
ASCC1	1	0	0	0	0	0	0	0	0	0
PRKAR1A	1	0	0	1	0	1	0	0	0	0
FBLN1	1	1	1	1	1	1	0	1	0	0
LINC00942	1	0	0	1	0	1	0	1	1	0
STARD13-AS	1	0	0	1	0	1	0	0	1	0
WIPF1	1	0	0	1	0	1	0	0	0	0
PTGFR	1	0	0	0	0	1	0	0	0	0
ETS1	1	0	1	1	1	1	0	1	1	0
GDNF	1	0	0	1	0	1	0	0	1	0
ANXA2	1	0	1	1	1	1	0	1	1	1
LAMC2	1	0	1	1	0	1	0	0	1	0
FTH1	1	0	1	1	0	1	0	0	1	0
KRR1	1	0	0	0	0	1	0	0	0	0
LINC00330	1	0	0	0	0	1	0	0	0	0
PRSS23	1	0	1	1	0	1	0	1	1	1
NPR3	1	0	0	1	1	1	0	0	1	0
SMAD7	1	0	1	1	0	1	0	1	1	0
LMO7	1	0	1	0	0	1	0	1	0	0
LINC02542	1	0	0	0	0	1	0	0	0	0
XXYLT1	1	0	1	1	0	1	0	1	0	0
LINC00976	1	0	0	0	0	1	0	0	0	0
2021-12-01	1	0	0	0	0	0	0	0	0	0
MAP4K3-DT	1	0	1	1	0	1	0	1	0	0
MIR3606	1	0	0	1	1	1	0	0	1	0
DOCK10	1	0	0	0	0	1	0	1	1	0
HOXB3	1	0	0	1	0	1	0	0	1	0
MANCR	1	0	0	1	0	0	0	0	1	0
KIRREL1	1	0	0	0	0	0	0	0	0	0
LOC102724720	1	0	0	0	1	1	0	1	0	0
NSMAF	1	0	1	0	0	1	0	1	1	1
LINC02257	1	0	0	0	0	0	0	0	0	0
NOX3	1	0	0	1	0	1	0	0	1	0
TRAM2	1	0	1	1	0	1	0	1	1	0
SH3PXD2B	1	0	0	1	0	1	0	0	0	0
NT5E	1	0	1	1	0	1	0	1	1	0
NFIX	1	0	1	1	0	1	0	1	1	0
DOK1	1	0	0	1	0	1	0	0	1	0
MIR5011	1	0	0	0	0	1	0	0	0	0
LPP-AS1	1	0	0	0	0	0	0	0	1	0
LINC01816	1	0	0	1	0	1	0	0	1	0
LINC02612	1	0	1	0	0	1	0	1	1	0
CORO6	1	0	0	0	0	0	0	0	0	0
VIM	1	0	0	0	0	0	0	0	0	0
CUBN	1	0	0	1	0	1	0	0	1	0
PTPRO	1	0	1	1	1	1	0	0	1	0
BCL2L1	1	0	0	1	1	0	0	0	1	0
LOC102724849	1	0	0	1	1	1	0	0	1	1
GBE1	1	0	1	1	0	1	0	1	1	0
MIR619	1	0	0	0	1	0	0	0	1	1
C1orf105	1	0	0	0	0	1	0	0	0	0
LINC01819	1	1	1	1	1	1	0	1	1	1
RGS1	1	0	0	0	0	1	0	0	0	0
LTBP2	1	0	0	1	1	1	0	0	1	1
GALNT15	1	0	1	1	1	1	0	1	1	0
LINC02478	1	0	0	1	0	1	0	1	0	0
LOC100128317	1	0	0	0	0	1	0	0	0	0
CYP1B1	1	0	0	0	0	1	0	0	1	0
LINC01613	1	1	1	1	1	1	0	0	1	0
SUGCT	1	0	1	1	1	1	0	0	1	0
CDH11	1	0	1	1	0	1	0	0	1	0
LINC01450	1	0	1	1	1	1	0	1	1	1
LINC01204	1	0	0	0	0	1	0	0	1	0
VXN	1	0	1	1	1	1	0	1	1	1
HECTD2-AS1	1	0	0	1	0	1	0	1	1	0
IGFBP7-AS1	1	0	1	1	1	1	0	1	1	0
COL6A2	1	0	1	1	0	1	0	1	1	0
SORT1	1	0	1	1	1	1	0	1	0	0
FN1	1	0	1	1	0	1	0	1	1	0
LINC01626	1	0	0	0	0	1	0	0	1	0
DUT	1	0	1	1	1	1	0	1	1	1
DCN	1	0	1	0	0	1	0	1	1	0
COL6A3	1	0	1	1	1	1	0	1	1	1
LINC01279	1	0	0	0	0	1	0	0	0	0
PTGIS	1	1	1	0	1	1	0	1	1	0
NEK6	1	0	1	1	0	1	0	1	1	0
HTR2B	1	0	1	0	0	1	0	1	0	0
TNFRSF19	1	0	0	0	0	1	0	0	0	0
LOC105378047	1	0	0	0	0	1	0	0	0	0
SNORA98	1	0	0	0	0	1	0	0	0	0
ERRFI1	1	0	1	1	1	1	0	0	0	0
TPST1	1	0	0	0	0	1	0	0	0	0
LOC285593	1	0	1	1	1	1	0	1	0	0
DTWD1	1	0	1	1	1	1	0	1	0	0
ZFHX4-AS1	1	0	0	0	0	1	0	0	0	0
TRAF3IP2	1	1	1	1	1	1	0	1	1	0
ARID5B	1	0	1	1	1	1	0	1	1	1
ANKRD28	1	0	1	1	0	1	0	1	1	0
TRIO	1	0	1	1	1	1	0	1	1	0
C9orf170	1	0	1	1	1	1	0	1	1	1
N6AMT1	1	1	1	0	0	0	0	1	0	0
LINC01985	1	0	1	0	1	1	0	0	0	0
LYRM1	1	0	1	1	0	1	0	0	1	0
LOC101928119	1	0	1	1	1	1	0	1	1	1
LPAR1	1	0	1	1	0	1	0	1	1	0
LRP1	1	0	0	1	0	1	0	0	1	0
WWTR1	1	0	0	0	0	1	0	0	1	0
LOC101928731	1	0	1	0	0	1	0	1	0	0
LINC01004	1	0	0	1	0	1	0	0	0	0
XLOC_008559	1	0	1	1	1	1	0	1	1	1
CDC42EP3	1	0	1	1	1	1	0	1	1	0
LINC00211	1	1	1	1	1	1	0	1	1	1
PRRX1	1	0	1	1	1	1	0	1	1	1
FAP	1	0	1	1	1	1	0	1	1	0
LINC00702	1	0	1	1	1	1	0	0	1	0
INO80C	1	0	0	1	0	1	0	0	1	0
MALAT1	1	0	1	1	0	1	1	1	1	1
MYOF	1	0	1	1	1	1	0	1	1	1
SMAD6	1	0	1	1	0	1	0	1	1	0
NNMT	1	0	1	1	1	1	0	1	1	1
HMGA2-AS1	1	0	1	1	1	1	0	1	0	0
MIR12123	1	0	0	0	0	1	0	0	0	0
MIR222	1	0	1	1	0	1	0	1	1	1
PRUNE2	1	0	0	0	0	0	0	0	0	0
CYP1B1-AS1	1	0	0	0	1	1	0	0	1	0
HECW2-AS1	1	0	1	1	0	1	0	1	1	0
WDR75	1	0	1	1	1	1	0	1	1	1
LINC02639	1	0	1	1	0	1	0	0	1	0
KLRK1	1	0	0	0	0	1	0	0	0	0
EFR3A	1	0	0	0	0	1	0	0	0	0
ANK2	1	0	0	0	0	1	0	0	1	0
NBPF25P	1	0	0	0	0	0	0	0	0	0
CCNL1	1	1	1	1	1	1	0	0	1	1
NRP1	1	0	1	1	1	1	0	1	1	1
LOC101928008	1	1	1	1	1	1	0	1	1	1
TEX41	1	0	0	0	1	1	0	0	0	0
KCNMA1-AS1	1	0	0	1	1	1	0	0	1	1
ITGB5	1	0	0	1	1	1	0	0	1	0
LOC642648	1	0	1	1	1	1	0	1	1	1
ZBTB16	1	1	1	1	1	0	0	0	0	0
RPL22L1	1	0	0	0	0	1	0	0	1	1
HOXA-AS3	1	0	0	0	0	0	0	0	0	0
GALK2	1	0	0	0	1	1	0	0	1	0
ZNF366	1	0	1	1	1	1	0	0	1	1
EMP1	1	0	1	1	0	1	0	1	1	0
PPFIBP1	1	0	0	0	0	1	0	0	0	0
TNS4	1	0	0	1	1	1	0	0	0	0
LINC02015	1	1	1	1	1	1	0	1	1	1
SIGLEC15	1	0	0	1	0	1	0	1	1	1
LOC101927851	1	0	1	1	1	1	0	1	1	0
LINC00513	1	0	0	1	0	1	0	0	1	0
DDAH1	1	0	1	1	1	1	0	1	1	1
LINC00184	1	0	0	0	0	1	0	0	0	0
LINC01119	1	1	1	1	1	1	1	1	1	1
MYLK-AS2	1	1	1	1	1	1	1	1	1	1
LOC100131496	1	1	1	1	0	1	0	1	1	0
LOC100507065	1	0	1	1	0	1	0	1	1	0
CALD1	1	0	1	1	1	1	0	1	1	1
MIRLET7A2	1	0	0	0	0	1	0	0	0	0
MIR21	1	1	1	1	1	1	0	1	1	1
LINC01614	1	0	1	1	1	1	0	1	1	1
COPS8	1	0	1	1	1	1	0	1	1	1
KCNJ15	1	0	0	1	1	1	0	0	1	1
STAU2	0	1	0	0	0	0	0	1	0	0
SNORA59B	0	1	1	0	1	1	0	1	0	0
NIPAL2	0	1	1	0	0	0	0	0	0	0
TWIST1	0	1	1	0	0	0	0	1	0	0
LINC02004	0	1	0	0	1	0	0	0	1	1
ANXA1	0	1	1	0	0	0	0	1	1	0
SSR4P1	0	1	0	0	1	0	0	0	0	0
GYG2P1	0	1	0	0	0	0	1	0	0	0
LOC101927620	0	1	1	0	0	0	0	0	0	0
PRR34-AS1	0	1	0	0	0	0	0	0	0	0
LINC01861	0	1	1	0	0	0	0	0	0	0
CCR7	0	1	1	0	0	0	0	1	1	0
MTSS2	0	1	1	1	1	1	0	1	1	0
ZMYND8	0	1	0	1	1	0	0	0	1	0
LOC101927050	0	1	0	0	1	0	1	0	0	1
MAB21L1	0	1	0	0	0	0	0	1	0	0
KCNE1B	0	1	0	0	0	0	1	0	0	0
SLC1A7	0	1	1	1	0	1	0	0	1	0
TNS3	0	1	1	0	0	0	0	1	1	0
LINC01118	0	1	0	0	0	0	1	0	1	0
TBX5	0	1	1	0	0	0	0	1	0	0
TNFRSF11B	0	1	1	1	1	1	1	1	1	1
SUSD1	0	1	0	0	0	0	0	0	0	0
POP1	0	1	1	1	0	0	0	0	0	0
THBS1	0	1	1	1	1	0	1	1	1	1
TM4SF20	0	1	1	0	0	0	1	1	1	0
CWH43	0	1	0	0	1	0	1	0	0	1
HOXA10	0	1	0	0	0	0	0	0	0	0
DEFB115	0	1	0	0	1	0	1	0	0	1
MIR100HG	0	1	0	1	1	0	1	0	1	1
TBX3	0	1	1	0	0	0	0	1	1	0
SIM1	0	1	1	0	0	0	0	1	0	0
LINC00161	0	1	1	1	1	1	0	1	1	1
UBBP4	0	1	0	0	0	0	1	0	0	0
EMB	0	1	0	0	1	0	1	0	0	1
ATP8B4	0	1	1	0	0	0	0	0	0	0
LINC02709	0	1	0	0	0	0	0	0	0	0
SNORA59A	0	1	0	0	0	0	0	0	1	0
LOC441666	0	1	0	0	1	0	1	0	0	1
MIR9903	0	1	1	1	1	0	0	1	0	0
EMBP1	0	1	0	0	1	0	1	0	0	1
CCNYL3	0	1	0	0	1	0	1	0	0	1
ANKRD26P1	0	1	0	0	1	0	1	0	0	1
SPRY3	0	1	0	0	1	0	1	0	0	1
LSP1P5	0	1	0	0	1	0	1	0	0	1
KRTAP2-3	0	0	1	0	0	0	0	0	0	0
ZNF41	0	0	1	0	0	0	0	0	0	0
AKNAD1	0	0	1	0	0	0	0	0	0	0
LOC102723493	0	0	1	0	0	0	0	0	1	0
LSM1	0	0	1	0	0	0	0	0	0	0
TFCP2L1	0	0	1	0	0	0	0	0	0	0
PIK3R1	0	0	1	0	0	0	0	0	0	0
AFF1-AS1	0	0	1	0	0	0	0	0	0	0
ITGA2	0	0	1	0	0	0	0	0	0	0
GRK5	0	0	1	0	0	0	0	0	0	0
GATA2	0	0	1	0	0	0	0	0	0	0
ATP10D	0	0	1	0	0	0	0	1	1	0
ANO6	0	0	1	0	0	0	0	1	0	0
WNT2	0	0	1	0	0	0	0	0	0	0
LINC02530	0	0	1	0	0	0	0	0	0	0
MAT2A	0	0	1	0	0	0	0	0	0	0
SLC66A1	0	0	1	0	0	0	0	0	0	0
PTK7	0	0	1	1	0	0	0	0	1	0
ACKR4	0	0	1	0	0	0	0	1	0	0
NFYB	0	0	1	0	0	0	0	0	0	0
TM4SF4	0	0	1	0	1	1	0	1	1	1
PNRC2	0	0	1	0	0	0	0	0	0	0
LINC02711	0	0	1	0	0	0	0	1	1	0
MIR151A	0	0	1	0	0	0	0	0	0	0
MIR6513	0	0	1	0	0	0	0	0	0	0
MIR4289	0	0	1	0	0	0	0	0	0	0
CBX5	0	0	1	0	0	0	0	0	0	0
CTTNBP2NL	0	0	1	1	0	0	0	0	1	0
AKAP6	0	0	1	0	0	0	0	1	1	0
ENSA	0	0	1	1	0	0	0	0	0	0
MIR6080	0	0	1	0	0	0	0	0	0	0
CLEC3B	0	0	1	0	0	0	0	0	0	0
PICSAR	0	0	1	0	0	0	0	0	0	0
SCN9A	0	0	1	0	0	0	0	0	1	0
LINC-PINT	0	0	1	0	1	1	0	1	1	1
ARRDC3	0	0	1	0	0	0	0	0	0	0
ADGRD1	0	0	1	0	0	0	0	0	0	0
LOC401261	0	0	1	0	0	0	0	0	0	0
TMEM270	0	0	1	0	0	0	0	0	0	0
SNX29P2	0	0	1	1	0	0	0	0	0	0
FAM126A	0	0	1	0	0	0	0	0	0	0
FAM160B1	0	0	1	0	0	0	0	0	0	0
DYRK1A	0	0	1	0	0	0	0	0	0	0
LOC100287387	0	0	1	0	0	0	0	1	0	0
PPP1R12B	0	0	1	1	1	0	0	1	1	1
SNORD151	0	0	1	1	0	0	0	0	0	0
TXNRD1	0	0	1	1	1	0	0	0	1	0
ZBTB20	0	0	1	0	0	0	0	0	0	0
LDB1	0	0	1	0	0	0	0	0	0	0
RNF185	0	0	1	0	0	0	0	0	0	0
ASPM	0	0	1	0	0	0	0	0	0	0
CAV2	0	0	1	0	0	0	0	1	1	0
SNORD17	0	0	1	1	0	0	0	0	1	0
TSPAN5	0	0	1	0	0	0	0	1	0	0
PDZRN3-AS1	0	0	1	0	0	0	0	0	0	0
SNORD168	0	0	1	1	0	0	0	1	1	0
HOTAIR	0	0	1	0	0	0	0	0	0	0
SMURF1	0	0	1	0	0	0	0	0	0	0
NEDD8	0	0	1	0	0	0	0	0	0	0
ALS2	0	0	1	0	0	0	0	1	0	0
PRDM1	0	0	1	0	0	0	0	0	0	0
RASL11A	0	0	1	0	0	0	0	0	0	0
LAPTM4A	0	0	1	1	0	1	0	0	1	0
SLC10A6	0	0	1	0	0	0	0	0	0	0
DNAJC13	0	0	1	0	0	0	0	1	0	0
RASA3	0	0	1	1	0	1	0	1	1	0
LINC01107	0	0	1	0	0	0	0	0	0	0
MPG	0	0	1	0	0	0	0	0	0	0
TMC1	0	0	1	0	0	0	0	1	1	0
GREM2	0	0	1	0	0	0	0	1	1	1
CELF2	0	0	1	0	0	0	0	0	1	1
C1R	0	0	1	0	0	0	0	0	0	0
SMTN	0	0	1	0	0	0	0	0	0	0
BAG2	0	0	1	0	0	0	0	0	0	0
TCEAL3	0	0	1	0	0	0	0	0	0	0
NLRC5	0	0	1	0	0	0	0	1	0	0
DIRC3-AS1	0	0	1	0	0	0	0	0	1	0
LATS2	0	0	1	0	0	0	0	0	0	0
SNORA118	0	0	1	1	0	1	0	1	0	0
LOC105375504	0	0	1	1	0	1	0	0	1	1
ESYT2	0	0	1	1	0	1	0	0	1	0
FILIP1L	0	0	1	0	0	0	0	1	0	0
OXTR	0	0	1	0	0	0	0	1	0	0
BBC3	0	0	1	1	0	1	0	0	0	0
PRKCA-AS1	0	0	1	0	0	1	0	0	1	0
VAPA	0	0	1	1	0	0	0	0	0	0
FAM156B	0	0	1	0	0	0	0	1	0	0
NEK7	0	0	1	0	0	0	0	1	1	1
ACTBL2	0	0	1	0	1	0	0	0	0	0
KCTD20	0	0	1	0	0	0	0	1	1	0
DIPK1A	0	0	1	0	0	0	0	0	1	0
NBPF3	0	0	1	0	0	0	0	0	0	0
MIR26B	0	0	1	1	0	0	0	0	0	0
CYP24A1	0	0	1	1	1	0	0	0	0	0
NPLOC4	0	0	1	1	0	1	0	1	1	0
LOC100506178	0	0	1	1	0	1	0	1	1	1
CD180	0	0	1	0	0	0	0	0	0	0
NEDD9	0	0	1	1	1	0	0	1	1	0
CSRNP1	0	0	1	1	0	0	0	0	0	0
CTSB	0	0	1	1	0	1	0	0	1	0
RBPMS	0	0	1	0	0	0	0	0	0	0
LAYN	0	0	1	0	0	0	0	1	1	0
UTS2B	0	0	1	0	0	0	0	1	0	0
SLC7A11	0	0	1	0	0	0	0	1	1	0
LOC729867	0	0	1	0	0	0	0	0	0	0
PXDN	0	0	1	1	0	1	0	0	1	0
CALU	0	0	1	0	0	0	0	1	0	0
AJUBA	0	0	1	0	0	0	0	1	1	0
HSPB3	0	0	1	0	0	0	0	0	0	0
SAR1A	0	0	1	1	0	0	0	0	0	0
HMGXB3	0	0	1	0	0	0	0	1	0	0
CUEDC1	0	0	1	1	1	1	0	1	1	0
ZC3H7B	0	0	1	0	0	0	0	1	1	0
BRD2	0	0	1	1	0	1	0	0	1	0
GANC	0	0	1	0	0	0	0	0	0	0
RUNX1-IT1	0	0	1	0	0	0	0	0	0	0
ZFAND5	0	0	1	0	0	0	0	0	1	0
ROCK2	0	0	1	0	0	0	0	0	0	0
SH3RF1	0	0	1	0	0	0	0	0	1	0
HABP2	0	0	1	0	0	0	0	0	0	0
GNG12-AS1	0	0	1	0	0	0	0	0	0	0
LINC01619	0	0	1	1	0	0	0	0	1	0
LINC01173	0	0	1	1	0	0	0	0	1	0
NDUFAF5	0	0	1	0	1	0	0	1	0	0
GCLC	0	0	1	0	0	0	0	0	0	0
BCAR3	0	0	1	1	0	1	0	1	1	0
NFKBIZ	0	0	1	0	0	0	0	0	0	0
CCDC9B	0	0	1	1	0	0	0	1	1	0
BDKRB1	0	0	1	0	0	0	0	1	1	0
LINC01990	0	0	1	0	0	0	0	0	0	0
ADAMTS2	0	0	1	1	0	1	0	1	1	0
WDR81	0	0	1	1	0	1	0	0	1	0
ATN1	0	0	1	0	0	0	0	0	0	0
C8orf58	0	0	1	0	0	0	0	0	1	0
TES	0	0	1	1	1	0	0	0	1	1
OSBPL3	0	0	1	0	0	0	0	0	0	0
CCL8	0	0	1	0	0	0	0	0	0	0
LOC101927571	0	0	1	0	0	0	0	0	0	0
HRCT1	0	0	1	0	0	0	0	0	1	0
LOC101928386	0	0	1	0	0	0	0	0	0	0
LOC101928796	0	0	1	1	0	1	0	0	0	0
DUSP5	0	0	1	0	0	0	0	1	0	0
RBMS3	0	0	1	0	0	0	0	0	1	0
PCSK7	0	0	1	1	0	0	0	1	1	0
ASTN2	0	0	1	0	0	0	0	0	0	0
LINC00840	0	0	1	0	0	1	0	1	1	0
RASSF1	0	0	1	1	0	0	0	1	0	0
MIR7706	0	0	1	1	0	0	0	0	0	0
RPL23AP87	0	0	1	1	0	0	0	0	1	0
LOC100128494	0	0	1	0	0	0	0	0	0	0
CSNK1E	0	0	1	1	0	0	0	0	0	0
SLC17A5	0	0	1	0	0	0	0	1	0	0
RNF41	0	0	1	0	0	0	0	0	0	0
RNF216-IT1	0	0	1	1	0	0	0	1	1	0
AMOTL1	0	0	1	0	0	0	0	0	0	0
ZNF438	0	0	1	1	0	0	0	0	0	0
UAP1	0	0	1	0	0	0	0	1	1	0
LINC02310	0	0	1	1	0	1	0	0	1	0
DGKI	0	0	1	1	1	0	0	0	1	0
TMEM217	0	0	1	0	0	0	0	0	1	0
SCARB2	0	0	1	0	0	0	0	0	0	0
TAF10	0	0	1	1	0	0	0	1	1	0
LIMD1-AS1	0	0	1	1	0	1	0	0	1	0
C5orf56	0	0	1	1	0	1	0	0	1	0
C12orf73	0	0	1	0	0	0	0	0	0	0
PLXNA2	0	0	1	1	0	0	0	0	0	0
ARHGEF12	0	0	1	0	0	0	0	0	0	0
PDGFRA	0	0	1	1	0	1	0	0	0	0
LINC01503	0	0	1	1	0	1	0	0	0	0
BCL3	0	0	1	1	0	1	0	0	1	0
DLGAP4	0	0	1	0	0	0	0	1	0	0
SGK1	0	0	1	0	0	0	0	0	0	0
LOC284344	0	0	1	0	0	0	0	1	0	0
SPOP	0	0	1	0	1	0	0	0	0	0
UGDH	0	0	1	0	0	0	0	1	0	0
TRAF3IP2-AS1	0	0	1	0	0	0	0	0	0	0
CUL4A	0	0	1	0	0	0	0	1	0	0
RASSF8	0	0	1	0	0	0	0	0	0	0
PAF1	0	0	1	0	0	0	0	0	0	0
ITGA3	0	0	1	0	0	0	0	0	0	0
LINC01602	0	0	1	0	0	0	0	0	0	0
SPTBN1	0	0	1	0	0	0	0	0	0	0
PRSS12	0	0	1	0	0	0	0	0	0	0
LINC01799	0	0	1	0	0	0	0	0	0	0
ADRA1B	0	0	1	1	0	0	0	0	0	0
LDHA	0	0	1	0	0	0	0	0	0	0
HSD52	0	0	1	0	0	1	0	1	1	1
CAMK2D	0	0	1	0	0	0	0	0	0	0
ANTXR2	0	0	1	0	0	0	0	0	0	0
SRSF3	0	0	1	1	0	0	0	1	1	0
SETD5	0	0	1	0	0	0	0	0	0	0
SLC9A8	0	0	1	0	0	0	0	0	0	0
DCLK2	0	0	1	0	0	0	0	1	1	0
JPH2	0	0	1	1	0	0	0	1	0	0
RIPOR2	0	0	1	0	0	0	0	0	0	0
EHBP1	0	0	1	0	0	0	0	1	1	0
MIR6892	0	0	1	1	0	0	0	0	0	0
FAM89B	0	0	1	0	0	0	0	0	0	0
NFATC4	0	0	1	0	0	1	0	0	1	0
SYNC	0	0	1	1	0	0	0	0	1	0
C8orf34-AS1	0	0	1	0	1	0	0	1	1	1
PLB1	0	0	1	0	0	0	0	0	0	0
CCBE1	0	0	1	0	0	0	0	0	1	0
CDKN2C	0	0	1	0	0	0	0	0	1	0
RBMS2	0	0	1	0	0	0	0	0	1	0
PLXNB2	0	0	1	1	0	0	0	1	1	0
LPXN	0	0	1	0	0	0	0	1	1	0
MGARP	0	0	1	0	0	0	0	0	0	0
PTPRM	0	0	1	0	0	0	0	0	0	0
DMPK	0	0	1	1	0	0	0	0	0	0
LOC102467080	0	0	1	0	1	0	0	1	0	0
LINC01094	0	0	1	0	0	0	0	0	0	0
RNF145	0	0	1	0	0	0	0	1	0	0
HPS5	0	0	1	1	0	0	0	0	1	0
IER5	0	0	1	1	0	0	0	1	1	0
C19orf53	0	0	1	1	0	1	0	1	1	0
HSPB1	0	0	1	1	0	0	0	0	0	0
MNT	0	0	1	1	0	1	0	1	1	0
ZMIZ1	0	0	1	1	0	1	0	1	1	0
ELP5	0	0	1	0	0	0	0	0	0	0
TKT	0	0	1	0	0	0	0	1	1	0
ITGB6	0	0	1	0	1	0	0	0	1	0
STOML1	0	0	1	1	0	0	0	0	1	0
ITPKC	0	0	1	0	0	0	0	0	0	0
FLNB	0	0	1	1	0	0	0	1	1	0
CHIC2	0	0	1	1	0	0	0	0	0	0
UGP2	0	0	1	0	0	0	0	0	0	0
NCOA7	0	0	1	0	0	1	0	0	0	0
PSCA	0	0	1	0	0	0	0	1	0	0
RPL10	0	0	1	1	0	1	0	1	1	0
SLC16A3	0	0	1	1	0	0	0	1	1	0
YEATS2-AS1	0	0	1	0	0	0	0	0	0	0
CACNA2D3-AS1	0	0	1	0	0	0	0	0	1	0
WFDC21P	0	0	1	0	0	0	0	1	1	0
MIR4505	0	0	1	0	0	1	0	1	1	0
ADD1	0	0	1	0	0	0	0	0	0	0
MAPKAPK2	0	0	1	0	0	0	0	0	0	0
EIF3F	0	0	1	1	0	0	0	1	1	1
PHACTR2	0	0	1	0	0	0	0	0	0	0
PXDC1	0	0	1	0	0	0	0	0	0	0
TNKS1BP1	0	0	1	1	0	0	0	0	0	0
MIR6732	0	0	1	1	0	0	0	0	0	0
CSF1	0	0	1	1	0	0	0	0	0	0
GHSR	0	0	1	0	1	0	0	0	0	0
TANK	0	0	1	0	0	1	0	0	0	0
IRF1	0	0	1	0	0	0	0	0	0	0
SERTAD1	0	0	1	1	0	1	0	1	0	0
CRYBA1	0	0	1	0	0	0	0	0	0	0
PDLIM1	0	0	1	0	0	0	0	0	1	0
DAAM2	0	0	1	0	0	1	0	0	0	0
BEX3	0	0	1	0	0	0	0	0	0	0
LOC105375713	0	0	1	0	0	0	0	0	0	0
ARHGEF28	0	0	1	1	0	1	0	1	1	1
ARMH3	0	0	1	0	0	0	0	0	0	0
HIST1H4J	0	0	1	0	0	0	0	1	0	0
GPX1	0	0	1	1	0	1	0	0	1	0
FAM20B	0	0	1	0	0	0	0	0	0	0
AKR1B1	0	0	1	0	0	0	0	0	0	0
IGFBP5	0	0	1	0	0	0	0	0	0	0
OPTC	0	0	1	0	0	0	0	0	1	0
PANDAR	0	0	1	0	0	1	0	0	0	0
HEG1	0	0	1	1	0	0	0	0	1	0
ADD3-AS1	0	0	1	0	0	1	0	0	0	0
OSBPL9	0	0	1	1	1	0	0	0	0	0
NEMP1	0	0	1	0	0	1	0	1	0	0
TRNP1	0	0	1	0	0	0	0	0	0	0
PTX3	0	0	1	0	0	0	0	0	0	0
LINC01268	0	0	1	0	0	0	0	1	1	0
ARL6IP5	0	0	1	0	0	0	0	0	0	0
GLI2	0	0	1	1	0	0	0	1	0	0
AXL	0	0	1	1	0	0	0	1	1	0
KIAA0754	0	0	1	1	0	0	0	1	1	0
ZC3H7A	0	0	1	0	0	0	0	1	0	0
PTPRQ	0	0	1	0	0	1	0	1	1	0
PLEKHA6	0	0	1	0	0	0	0	0	0	0
LINC01847	0	0	1	1	0	0	0	0	0	0
ATXN2	0	0	1	0	0	0	0	0	0	0
LOC105373878	0	0	1	1	0	0	0	0	0	0
MIR6085	0	0	1	0	0	0	0	1	0	0
LOC730668	0	0	1	1	0	1	0	1	1	0
PKIG	0	0	1	1	0	1	0	1	0	0
MIR30A	0	0	1	0	0	0	0	0	0	0
TMEM50A	0	0	1	0	0	1	0	1	0	0
MIR548AR	0	0	1	0	0	0	0	0	0	0
RAD23B	0	0	1	0	1	0	0	0	1	0
UTP25	0	0	1	1	0	0	0	1	1	0
ITGA1	0	0	1	1	0	0	0	0	0	0
CFAP69	0	0	1	0	0	0	0	0	0	0
ARPC5	0	0	1	0	0	0	0	0	0	0
LINC00399	0	0	1	0	0	0	0	0	0	0
MAMDC2	0	0	1	0	0	0	0	0	0	0
ADAM28	0	0	1	0	0	0	0	0	0	0
ADD3	0	0	1	0	0	1	0	0	1	0
EPHA2	0	0	1	1	0	0	0	1	1	0
LINC01625	0	0	1	0	1	0	0	1	1	1
CTDSP2	0	0	1	0	0	0	0	0	0	0
LACTB2-AS1	0	0	1	0	0	0	0	0	0	0
GIPC2	0	0	1	1	1	0	0	0	1	0
MIR3658	0	0	1	0	0	0	0	1	1	0
ACIN1	0	0	1	0	0	0	0	1	0	0
CSNK1A1	0	0	1	0	0	0	0	1	0	0
CDV3	0	0	1	0	0	0	0	0	0	0
SLC2A1	0	0	1	1	0	0	0	1	1	0
SNORD3K	0	0	1	0	0	0	0	0	0	0
LINC01483	0	0	1	0	0	1	0	0	0	0
BRI3	0	0	1	1	0	0	0	0	0	0
BAG3	0	0	1	0	0	0	0	0	0	0
BDNF	0	0	1	0	0	0	0	0	0	0
MIR10392	0	0	1	1	0	0	0	1	1	0
HIST2H2BC	0	0	1	1	1	1	0	1	1	1
CREB3L4	0	0	1	1	0	0	0	0	0	0
SLC8A1-AS1	0	0	1	0	0	0	0	1	1	0
SRC	0	0	1	0	0	0	0	1	0	0
ID2-AS1	0	0	1	0	0	0	0	0	0	0
SCARNA13	0	0	1	0	0	1	0	0	0	0
SNORD170	0	0	1	0	0	0	0	0	0	0
BMP1	0	0	1	1	0	0	0	0	0	0
NUAK1	0	0	1	1	0	0	0	0	1	0
ATOX1	0	0	1	1	0	1	0	1	1	0
NPAS1	0	0	1	1	0	0	0	0	1	0
PTPA	0	0	1	1	0	1	0	1	1	0
LINC02615	0	0	1	0	0	0	0	0	1	0
NF2	0	0	1	0	0	0	0	1	1	0
SAMD4A	0	0	1	0	0	0	0	0	0	0
SNORA92	0	0	1	1	0	0	0	1	1	0
TINAGL1	0	0	1	1	0	0	0	0	0	0
GTF2IRD1	0	0	1	1	0	0	0	0	1	0
LOC645513	0	0	1	0	0	0	0	1	0	0
RAF1	0	0	1	1	0	0	0	1	0	0
MIR378G	0	0	1	0	0	0	0	1	0	0
C1GALT1C1	0	0	1	0	0	0	0	0	0	0
MIR6880	0	0	1	1	0	0	0	1	1	0
JAZF1-AS1	0	0	1	0	0	0	0	1	0	0
CARMIL1	0	0	1	0	0	0	0	0	0	0
LINC01280	0	0	1	1	1	0	0	0	0	0
CCDC80	0	0	1	1	1	0	0	1	1	1
GAS6	0	0	1	0	0	0	0	1	1	0
LIMA1	0	0	1	1	0	1	0	1	1	0
H2AFY	0	0	1	0	0	0	0	0	0	0
LINC00445	0	0	1	0	0	0	0	1	0	0
MGAT1	0	0	1	0	0	0	0	1	0	0
NFKBIA	0	0	1	0	0	0	0	0	0	0
TARS	0	0	1	0	0	0	0	0	0	0
CITED2	0	0	1	1	0	0	0	1	1	0
RHOBTB3	0	0	1	0	0	0	0	0	0	0
MARVELD1	0	0	1	0	0	0	0	0	0	0
LOC105747689	0	0	1	0	0	0	0	0	0	0
MIR29B2	0	0	1	0	0	0	0	0	0	0
MRPL33	0	0	1	0	0	0	0	1	1	0
MOK	0	0	1	0	0	0	0	1	1	0
MIR6870	0	0	1	1	1	1	0	0	1	0
SERINC3	0	0	1	0	0	0	0	0	0	0
DDIT4	0	0	1	1	0	1	0	0	1	0
RND3	0	0	1	1	0	1	0	1	1	0
GRIA1	0	0	1	0	0	0	0	0	0	0
LINC00298	0	0	1	0	0	0	0	0	0	0
VEZF1	0	0	1	0	0	0	0	0	0	0
EPG5	0	0	1	1	0	1	0	1	1	0
PIGV	0	0	1	1	0	1	0	1	1	0
PARD3B	0	0	1	0	0	0	0	0	1	0
CAB39	0	0	1	0	0	0	0	0	0	0
ASAP1-IT2	0	0	1	0	0	0	0	1	0	0
CHAC1	0	0	1	0	0	0	0	1	0	0
AP2M1	0	0	1	1	0	1	0	1	1	0
EHD2	0	0	1	0	0	0	0	0	1	0
TRHDE-AS1	0	0	1	0	0	0	0	1	0	0
CALM2	0	0	1	1	0	0	0	1	1	0
MIR4265	0	0	1	1	0	1	0	0	0	0
CEBPD	0	0	1	0	0	0	0	0	0	0
PRIM2	0	0	1	1	1	0	0	1	1	0
FEM1B	0	0	1	0	0	0	0	1	0	0
NRDC	0	0	1	0	0	0	0	0	0	0
DOCK5	0	0	1	1	0	0	0	1	1	0
PAPPA	0	0	1	0	0	1	0	0	1	0
LNCAROD	0	0	1	0	0	0	0	1	0	0
AHCYL1	0	0	1	1	0	0	0	0	0	0
SAP30BP	0	0	1	1	0	0	0	1	1	0
ASB1	0	0	1	1	0	0	0	1	1	0
MRTFA-AS1	0	0	1	0	0	0	0	0	1	0
RARG	0	0	1	0	0	0	0	1	0	0
TLN1	0	0	1	1	0	1	0	0	1	0
CDK6	0	0	1	0	0	0	0	1	1	0
SNHG26	0	0	1	0	0	1	0	1	0	0
KLF4	0	0	1	1	0	0	0	0	1	0
SZRD1	0	0	1	1	0	0	0	0	0	0
CCDC93	0	0	1	0	0	0	0	1	0	0
FGF5	0	0	1	0	0	0	0	1	1	0
SERPINB6	0	0	1	0	0	0	0	1	0	0
PALM2-AKAP2	0	0	1	1	0	0	0	0	0	0
LOC101929532	0	0	1	0	0	1	0	0	0	0
SBF2	0	0	1	0	0	0	0	0	0	0
RAD1	0	0	1	0	0	0	0	0	0	0
STC2	0	0	1	0	0	1	0	0	1	0
PLD1	0	0	1	0	0	1	0	0	0	0
LOC100505795	0	0	1	0	0	0	0	1	0	0
MIR26A1	0	0	1	1	0	0	0	0	0	0
NFIL3	0	0	1	0	0	0	0	0	0	0
TOM1L2	0	0	1	1	0	1	0	1	0	0
EEA1	0	0	1	0	0	0	0	0	0	0
DKK3	0	0	1	1	0	0	0	1	1	0
CCDC71L	0	0	1	0	0	0	0	1	1	0
SETD1B	0	0	1	0	0	0	0	0	0	0
PAMR1	0	0	1	0	0	0	0	0	0	0
ASPH	0	0	1	0	0	0	0	1	0	0
SERPINB2	0	0	1	0	0	0	0	0	0	0
SERINC2	0	0	1	0	0	0	0	0	0	0
AGER	0	0	1	1	0	0	0	1	0	0
ZNF395	0	0	1	0	0	1	0	0	0	0
ADAM19	0	0	1	0	0	0	0	1	0	0
DCAF5	0	0	1	0	0	0	0	1	0	0
XPNPEP1	0	0	1	0	0	1	0	0	0	0
ARHGAP17	0	0	1	0	0	0	0	1	1	0
STMND1	0	0	1	0	0	0	0	0	0	0
TUT7	0	0	1	0	0	0	0	1	0	0
TPM1-AS	0	0	1	1	0	0	0	1	0	0
NGF-AS1	0	0	1	0	0	0	0	1	1	0
ANXA3	0	0	1	0	0	0	0	0	0	0
CNST	0	0	1	0	0	0	0	1	1	0
IQCJ-SCHIP1-AS1	0	0	1	0	0	0	0	1	1	0
LOC101927989	0	0	1	0	0	0	0	0	0	0
MIR5684	0	0	1	0	0	1	0	0	0	0
SEC22B3	0	0	1	1	0	0	0	1	0	0
TCF4	0	0	1	0	0	0	0	1	0	0
APPL2	0	0	1	0	0	1	0	1	1	0
ITGB1	0	0	1	1	0	0	0	1	1	0
SEPTIN9	0	0	1	1	0	1	0	1	1	0
MITF	0	0	1	0	0	0	0	0	0	0
SLC25A25	0	0	1	0	0	0	0	1	0	0
WDR1	0	0	1	1	0	1	0	1	1	0
MIR620	0	0	1	0	0	0	0	1	0	0
MAP4K3	0	0	1	0	0	0	0	1	0	0
NAGLU	0	0	1	1	0	0	0	1	1	0
IER2	0	0	1	1	0	0	0	0	1	0
SCHIP1	0	0	1	0	0	0	0	1	0	0
CLIP4	0	0	1	0	0	0	0	1	1	0
ST5	0	0	1	1	0	1	0	1	1	0
LINC00452	0	0	1	1	0	0	0	1	1	1
ATXN10	0	0	1	0	0	0	0	1	1	0
ENG	0	0	1	1	0	1	0	1	1	0
VDAC2	0	0	1	1	0	0	0	0	0	0
SBNO2	0	0	1	1	0	1	0	1	0	0
METRNL	0	0	1	0	0	0	0	1	0	0
IFITM1	0	0	1	1	0	0	0	1	1	0
MIR3668	0	0	1	0	0	0	0	1	0	0
NUAK2	0	0	1	1	0	0	0	1	1	0
MIR3188	0	0	1	1	0	1	0	1	1	0
PTCD2	0	0	1	1	1	0	0	1	1	1
ATP5MGL	0	0	1	0	0	0	0	1	0	0
MEF2D	0	0	1	1	0	1	0	1	1	0
TMEM52B	0	0	1	0	0	0	0	1	0	0
BLK	0	0	1	0	0	0	0	0	0	0
TCIM	0	0	1	0	0	0	0	0	0	0
IRAIN	0	0	1	0	0	0	0	0	0	0
SGIP1	0	0	1	1	0	1	0	1	1	0
IFFO1	0	0	1	1	0	1	0	1	1	0
PNPLA2	0	0	1	1	0	0	0	1	0	0
KLF6	0	0	1	1	0	0	0	1	1	0
CEP295NL	0	0	1	1	0	0	0	1	1	0
NDUFV2-AS1	0	0	1	0	0	0	0	1	0	0
ADGRA2	0	0	1	0	0	0	0	1	0	0
GLIS3	0	0	1	0	1	0	0	0	1	0
DKK1	0	0	1	1	0	0	0	1	1	0
MXRA8	0	0	1	1	0	1	0	1	1	0
ARHGEF2	0	0	1	1	0	0	0	1	1	0
HSPA1A	0	0	1	1	0	0	0	1	1	0
PLXND1	0	0	1	1	0	1	0	1	1	0
COL12A1	0	0	1	0	0	0	0	0	1	0
KCMF1	0	0	1	0	0	0	0	1	0	0
LRRFIP2	0	0	1	0	0	0	0	1	0	0
FGD4	0	0	1	1	0	0	0	0	0	0
VASN	0	0	1	1	0	0	0	1	1	0
RPS6KA2	0	0	1	1	0	0	0	0	1	0
MIR5092	0	0	1	1	0	1	0	0	1	1
PPP1R18	0	0	1	1	0	1	0	1	1	0
VAC14-AS1	0	0	1	1	0	0	0	1	1	0
IMPA2	0	0	1	1	0	0	0	0	0	0
MIR6720	0	0	1	0	0	0	0	0	0	0
SOD2	0	0	1	0	0	1	0	0	0	0
LASP1	0	0	1	1	0	0	0	1	1	0
FAAP20	0	0	1	0	0	1	0	1	1	0
MID1	0	0	1	0	0	0	0	0	0	0
PSMA5	0	0	1	0	0	0	0	1	0	0
CDC42EP4	0	0	1	0	0	0	0	0	0	0
HM13-AS1	0	0	1	0	0	0	0	1	0	0
BTBD19	0	0	1	1	0	1	0	1	1	0
HDGF	0	0	1	0	0	0	0	0	0	0
CIC	0	0	1	1	0	1	0	1	1	0
WBP4	0	0	1	0	0	0	0	0	0	0
PSG2	0	0	1	0	0	0	1	1	1	1
NDST1-AS1	0	0	1	1	0	0	0	1	1	0
SAE1	0	0	1	0	0	0	0	1	0	0
SERPINH1	0	0	1	1	0	1	0	1	1	0
PTPRC	0	0	1	0	0	0	1	1	1	1
NEXN-AS1	0	0	1	0	0	0	0	0	0	0
PKD2	0	0	1	0	0	0	0	1	1	0
MIR1208	0	0	1	1	1	1	0	0	1	1
CLMP	0	0	1	1	0	1	0	1	1	0
FHL1	0	0	1	0	0	0	0	1	1	0
SNTB1	0	0	1	0	0	0	0	0	0	0
NUMA1	0	0	1	0	0	0	0	1	0	0
PTGS1	0	0	1	0	0	0	0	1	0	0
ARHGAP23	0	0	1	1	0	0	0	1	0	0
STAU2-AS1	0	0	1	0	0	0	0	0	0	0
ALDH1A1	0	0	1	0	0	0	0	0	0	0
ATP2A2	0	0	1	0	0	0	0	1	0	0
CDC25B	0	0	1	1	0	1	0	1	0	0
RNF217	0	0	1	0	0	0	0	1	0	0
ANO10	0	0	1	1	0	0	0	0	1	0
DSTN	0	0	1	0	0	0	0	0	0	0
RGMB	0	0	1	0	0	1	0	1	1	0
MAZ	0	0	1	0	0	0	0	1	0	0
SKIDA1	0	0	1	0	0	0	0	1	0	0
SNORA94	0	0	1	0	0	0	0	0	0	0
CD59	0	0	1	0	0	0	0	0	0	0
LOC101927854	0	0	1	0	0	0	0	0	0	0
LINC01798	0	0	1	0	0	0	0	1	0	0
SNORA108	0	0	1	0	0	1	0	1	1	0
ATP2B4	0	0	1	0	0	0	0	1	0	0
MXRA7	0	0	1	1	0	1	0	1	0	0
LOC100289473	0	0	1	1	0	0	0	1	0	0
MIR4521	0	0	1	0	0	0	0	1	0	0
PBX1	0	0	1	0	0	0	0	1	0	0
PHLDB1	0	0	1	1	0	1	0	1	1	0
G6PC3	0	0	1	0	0	0	0	0	0	0
RIN3	0	0	1	0	0	0	0	0	0	0
GNAI2	0	0	1	1	0	0	0	1	1	0
ARHGAP29	0	0	1	0	0	0	0	0	0	0
MRPS22	0	0	1	0	0	0	0	1	0	0
C17orf82	0	0	1	0	0	0	0	1	0	0
RFX2	0	0	1	1	0	0	0	1	1	0
NFIC	0	0	1	1	0	1	0	1	0	0
TNIP1	0	0	1	1	0	0	0	0	1	0
DEPP1	0	0	1	1	1	1	0	0	1	0
MSL1	0	0	1	0	0	1	0	1	0	0
IQCH-AS1	0	0	1	0	0	0	0	0	0	0
EPAS1	0	0	1	1	0	1	0	1	1	0
WEE1	0	0	1	0	0	0	0	1	1	0
SMURF2	0	0	1	1	0	1	0	1	1	1
IRS2	0	0	1	0	0	0	0	0	0	0
PSG11	0	0	1	0	0	0	0	0	0	0
MKX-AS1	0	0	1	0	0	0	0	1	1	0
FZD2	0	0	1	1	0	1	0	1	1	0
CRISPLD2	0	0	1	1	0	0	0	0	0	0
TFAP2A	0	0	1	0	0	0	0	1	0	0
TNFRSF1A	0	0	1	1	0	1	0	1	1	0
STK40	0	0	1	1	0	1	0	1	0	0
MIR3128	0	0	1	0	0	0	0	0	0	0
LOX	0	0	1	0	0	0	0	1	1	0
KCNS2	0	0	1	0	1	0	0	0	0	0
LOC100507156	0	0	1	1	0	1	0	1	1	1
SLC8A1	0	0	1	0	0	0	0	1	0	0
LOC104968399	0	0	1	0	0	0	0	1	0	0
S100A3	0	0	1	0	0	0	0	1	0	0
MIR6881	0	0	1	1	0	0	0	1	1	0
PLAC9	0	0	1	1	0	1	0	1	0	0
VIM-AS1	0	0	1	1	0	1	0	1	1	0
LOC101929130	0	0	1	0	0	0	0	1	0	0
TNXB	0	0	1	0	0	0	0	0	0	0
CCL2	0	0	1	0	0	1	0	1	1	0
ZFP36L2	0	0	1	1	0	0	0	1	1	0
CLCF1	0	0	1	1	0	1	0	1	0	0
MYLK	0	0	1	0	0	0	0	0	1	0
AOX1	0	0	1	1	0	0	0	0	0	0
MIR6757	0	0	1	1	0	1	0	1	0	0
ERCC6	0	0	1	1	1	0	0	1	1	1
IER3	0	0	1	0	0	0	0	1	0	0
TNS1	0	0	1	1	1	0	0	1	1	0
CEP63	0	0	1	1	0	1	0	1	1	0
MIR548AH	0	0	1	1	1	0	0	1	1	0
ID1	0	0	1	0	0	0	0	1	0	0
SOGA1	0	0	1	1	0	0	0	1	0	0
RIN1	0	0	1	1	0	1	0	1	0	0
IFIT2	0	0	1	0	0	1	0	1	1	0
MIR6076	0	0	1	0	0	0	0	0	0	0
THSD4-AS1	0	0	1	1	0	0	0	0	1	0
MYPN	0	0	1	0	0	0	1	1	0	0
RARRES1	0	0	1	0	0	0	0	1	0	0
ABL1	0	0	1	0	0	1	0	1	1	0
B4GALT1-AS1	0	0	1	1	0	1	0	1	1	0
MAP3K8	0	0	1	0	0	0	0	0	0	0
FBLN2	0	0	1	1	0	0	0	0	0	0
MIR5006	0	0	1	0	0	0	0	0	0	0
LAMC1	0	0	1	0	0	1	0	1	0	0
SNX33	0	0	1	1	0	1	0	1	1	0
ZFP36	0	0	1	1	0	1	0	0	1	0
INPP4B	0	0	1	0	0	0	0	0	1	0
C10orf105	0	0	1	0	0	0	0	0	0	0
HIC1	0	0	1	1	0	0	0	1	0	0
APH1B	0	0	1	0	0	1	0	0	0	0
COL16A1	0	0	1	1	0	1	0	1	1	0
HRH1	0	0	1	1	0	0	0	0	1	0
LOC100505841	0	0	1	0	1	0	0	1	1	0
LOC284454	0	0	1	1	0	1	0	1	1	0
MCFD2	0	0	1	1	0	1	0	1	0	0
MIR4668	0	0	1	1	1	1	0	1	1	1
HEXIM1	0	0	1	1	0	0	0	1	1	0
DLGAP1-AS1	0	0	1	1	0	0	0	1	0	0
LYVE1	0	0	1	0	0	0	0	1	0	0
AHDC1	0	0	1	1	0	0	0	1	1	0
RUSC2	0	0	1	1	1	1	0	1	1	0
DNMBP	0	0	1	0	0	0	0	1	0	0
FOXL1	0	0	1	1	1	0	0	1	1	0
ABCC1	0	0	1	1	0	0	0	1	0	0
ASAP2	0	0	1	1	0	0	0	1	1	0
LBH	0	0	1	0	0	0	0	0	0	0
HAAO	0	0	1	1	0	0	0	1	0	0
CAVIN1	0	0	1	1	0	0	0	1	1	0
RAD18	0	0	1	0	0	0	0	1	1	0
TIPARP	0	0	1	0	0	0	0	1	0	0
NTF3	0	0	1	0	0	0	0	0	0	0
MGLL	0	0	1	1	0	0	0	1	1	0
CIRBP	0	0	1	0	0	1	0	0	1	0
HIST1H4E	0	0	1	0	0	0	0	1	0	1
IRF2BP2	0	0	1	1	1	0	0	1	1	1
CREB3L1	0	0	1	1	0	1	0	1	1	0
HIF1A-AS2	0	0	1	0	0	1	0	1	0	0
DPYSL2	0	0	1	1	0	0	0	0	0	0
LIX1L	0	0	1	0	0	0	0	1	0	0
CDC42EP2	0	0	1	0	0	0	0	0	0	0
SHOX	0	0	1	0	0	1	0	1	0	0
OSR2	0	0	1	0	0	0	0	1	0	0
SHC3	0	0	1	0	0	0	0	0	0	0
STOM	0	0	1	0	0	0	0	1	0	0
TSHZ1	0	0	1	0	0	0	0	1	0	0
MIR3654	0	0	1	1	0	1	0	1	0	0
PLEKHO2	0	0	1	1	0	0	0	1	0	0
OVCH1	0	0	1	0	0	0	0	0	0	0
LOC101927604	0	0	1	0	1	1	0	0	1	1
LOC100287837	0	0	1	1	0	1	0	1	1	0
TNFSF18	0	0	1	0	0	0	0	1	1	0
ANKRD13A	0	0	1	0	0	0	0	1	0	0
FMN2	0	0	1	0	0	1	1	1	1	0
C12orf75	0	0	1	0	0	0	0	1	0	0
PSG8-AS1	0	0	1	0	0	0	0	1	0	0
GPR176	0	0	1	0	0	0	0	1	0	0
LMOD1	0	0	1	1	0	1	0	0	0	0
FNDC3B	0	0	1	1	0	1	0	0	0	0
HDAC7	0	0	1	1	0	1	0	1	1	0
GSN	0	0	1	0	0	0	0	1	0	0
MED15	0	0	1	1	0	1	0	1	1	0
SH3PXD2A	0	0	1	0	0	0	0	1	0	0
PARVA	0	0	1	0	0	1	0	1	0	0
ATOH8	0	0	1	1	1	0	0	1	1	0
FSTL1	0	0	1	1	0	1	0	1	1	0
TGFBR2	0	0	1	0	0	1	0	0	0	0
ACTN1	0	0	1	1	0	1	0	1	1	0
CYTOR	0	0	1	1	0	1	0	1	1	0
SERPINE1	0	0	1	1	1	1	0	1	1	1
LINC01270	0	0	1	1	0	1	0	1	0	0
LAMC1-AS1	0	0	1	1	0	0	0	0	0	0
MIR6124	0	0	1	1	1	0	0	1	1	1
SRGAP1	0	0	1	0	0	0	0	1	0	0
FGF2	0	0	1	0	0	0	0	1	0	0
CLIC4	0	0	1	1	0	1	0	1	1	0
LMCD1	0	0	1	1	0	0	0	0	0	0
PSG6	0	0	1	0	0	0	0	0	0	0
SVEP1	0	0	1	0	0	0	0	0	0	0
IGFBP4	0	0	1	0	0	0	0	1	1	0
MIR6854	0	0	1	1	0	0	0	1	1	0
GREM1	0	0	1	0	0	0	0	0	0	0
PLEC	0	0	1	1	0	1	0	1	0	0
CHN1	0	0	1	0	0	0	0	1	0	0
LINC00862	0	0	1	1	0	1	0	1	1	0
LOC101927839	0	0	1	1	0	1	0	1	1	0
MIR4492	0	0	1	1	0	1	0	1	1	0
LRP1-AS	0	0	1	0	0	0	0	1	0	0
TGM2	0	0	1	0	0	0	0	1	0	0
MIR1204	0	0	1	1	0	0	0	1	1	0
MIR6081	0	0	1	1	1	1	0	1	1	0
LOC100506801	0	0	1	0	0	0	0	1	0	0
KIRREL1-IT1	0	0	1	1	0	1	0	1	1	0
VCL	0	0	1	0	0	1	0	1	0	0
RECK	0	0	1	0	0	0	0	1	0	0
WNT5A	0	0	1	1	0	0	0	1	1	0
SLC7A14	0	0	1	1	0	0	0	1	1	0
PXN	0	0	1	1	0	1	0	1	1	0
EXOC3-AS1	0	0	1	0	0	0	0	1	0	0
NBEA	0	0	1	0	0	0	0	0	0	0
PA2G4P4	0	0	1	0	0	0	0	1	0	0
SH2B3	0	0	1	1	0	0	0	1	0	0
EID3	0	0	1	0	0	0	0	1	0	0
MIR143	0	0	1	1	0	1	0	1	0	0
DRAM1	0	0	1	1	0	0	0	1	1	1
PDE4B	0	0	1	0	0	0	0	1	0	0
ACTA2-AS1	0	0	1	0	0	0	0	1	0	0
TMEM14EP	0	0	1	0	0	0	0	0	0	0
FRMD6	0	0	1	0	0	1	0	1	1	0
RBPMS-AS1	0	0	1	0	0	0	0	1	0	0
SOCS5	0	0	1	0	0	1	0	1	1	0
FBN1	0	0	1	1	0	0	0	1	1	0
ABALON	0	0	1	0	0	1	0	0	0	0
MRVI1	0	0	1	1	1	0	0	1	1	0
PSG5	0	0	1	0	0	0	0	0	1	1
SSH1	0	0	1	1	0	1	0	1	0	0
EGFR	0	0	1	1	0	1	0	1	1	0
HOXA11	0	0	1	0	0	0	0	0	0	0
SYNPO2	0	0	1	0	0	0	0	1	0	0
ACTN4	0	0	1	1	1	1	0	1	1	0
MIR549A	0	0	1	0	0	0	0	0	0	0
ASAP1-IT1	0	0	1	1	0	0	0	1	1	0
HILS1	0	0	1	1	0	1	0	0	0	0
MIR10523	0	0	1	1	1	1	0	1	0	0
TWIST2	0	0	1	0	0	0	0	1	0	0
LINC01554	0	0	1	1	0	0	0	0	1	0
MIR29B1	0	0	1	1	0	0	0	0	0	0
SULF1	0	0	1	1	0	0	0	1	1	0
MIR3129	0	0	1	0	0	0	0	1	0	0
BLID	0	0	1	0	0	0	0	0	0	0
LNCOG	0	0	0	1	0	0	0	0	0	0
SHMT2	0	0	0	1	0	0	0	0	0	0
PLA2G15	0	0	0	1	0	0	0	0	0	0
LZTS2	0	0	0	1	0	1	0	0	0	0
SOWAHB	0	0	0	1	1	0	0	0	1	0
FLRT2	0	0	0	1	0	0	0	0	1	0
CALML3-AS1	0	0	0	1	0	0	0	0	1	0
HIST1H2BB	0	0	0	1	1	0	0	0	1	0
ARL4D	0	0	0	1	0	0	0	1	1	0
LMO7-AS1	0	0	0	1	0	0	0	0	1	0
HIP1	0	0	0	1	0	0	0	0	0	0
TLR4	0	0	0	1	1	0	0	0	0	0
POLI	0	0	0	1	1	0	0	0	0	0
LINC02188	0	0	0	1	0	0	0	0	0	0
GSK3B	0	0	0	1	0	0	0	0	1	1
PRKY	0	0	0	1	0	1	0	0	1	0
KAZN	0	0	0	1	0	0	0	0	1	0
DLX1	0	0	0	1	0	0	0	0	0	0
RIBC2	0	0	0	1	0	0	0	0	0	0
ROR1	0	0	0	1	1	0	0	0	0	0
YWHAG	0	0	0	1	0	1	0	0	0	0
ASB7	0	0	0	1	0	0	0	0	1	0
FRMD4A	0	0	0	1	1	0	0	0	1	0
PREP	0	0	0	1	0	0	0	0	1	0
MLLT1	0	0	0	1	0	0	0	0	0	0
POMT2	0	0	0	1	0	0	0	0	0	0
HMGA1	0	0	0	1	0	0	0	0	0	0
SYNPO	0	0	0	1	0	0	0	0	1	0
SNORD93	0	0	0	1	0	0	0	0	1	0
COMT	0	0	0	1	0	0	0	0	0	0
ACTL7B	0	0	0	1	1	0	0	0	1	0
PTTG1IP	0	0	0	1	0	0	0	0	1	0
MARCKS	0	0	0	1	0	1	0	0	0	0
MAP3K14	0	0	0	1	0	0	0	0	1	0
LINC01354	0	0	0	1	0	1	0	0	1	0
MIR5689HG	0	0	0	1	0	0	0	0	1	0
NALCN	0	0	0	1	1	0	0	0	1	0
LINC02202	0	0	0	1	0	0	0	0	0	0
LINC00501	0	0	0	1	0	1	0	0	1	0
CRIP1	0	0	0	1	0	0	0	0	0	0
DNAJB1	0	0	0	1	0	0	0	0	0	0
GK5	0	0	0	1	0	0	0	0	0	0
LIMS2	0	0	0	1	0	0	0	0	0	0
MB	0	0	0	1	0	0	0	0	0	0
PCBP1	0	0	0	1	0	0	0	0	0	0
RIN2	0	0	0	1	0	0	0	0	0	0
TPM2	0	0	0	1	0	0	0	0	0	0
PPARD	0	0	0	1	0	0	0	1	0	0
CEBPB-AS1	0	0	0	1	0	0	0	0	0	0
ADAM12	0	0	0	1	0	1	0	1	1	0
APBB3	0	0	0	1	0	0	0	0	0	0
NREP-AS1	0	0	0	1	0	0	0	0	0	0
SNORA73B	0	0	0	1	0	0	0	0	1	0
LOC105369187	0	0	0	1	0	0	0	0	1	0
CAPNS1	0	0	0	1	0	0	0	0	0	0
LRRFIP1	0	0	0	1	0	0	0	0	0	0
TEX44	0	0	0	1	0	0	0	0	0	0
MIR551A	0	0	0	1	0	0	0	0	1	0
FAM167A	0	0	0	1	0	0	0	0	0	0
LOC102724579	0	0	0	1	0	0	0	0	1	0
RSRP1	0	0	0	1	0	0	0	0	0	0
NEGR1	0	0	0	1	0	0	0	0	1	0
NAB2	0	0	0	1	0	0	0	0	0	0
PIM1	0	0	0	1	0	0	0	0	1	0
MSN	0	0	0	1	0	0	0	0	1	0
ACCSL	0	0	0	1	0	0	0	0	1	0
GDF15	0	0	0	1	0	1	0	0	0	0
KLF13	0	0	0	1	0	0	0	0	0	0
CHSY1	0	0	0	1	0	0	0	0	0	0
LINC00941	0	0	0	1	0	0	0	0	0	0
HIPK2	0	0	0	1	0	0	0	0	0	0
SCML4	0	0	0	1	0	0	0	0	0	0
IGF2BP1	0	0	0	1	0	0	0	0	0	0
PTK2	0	0	0	1	1	0	0	1	1	0
MKNK2	0	0	0	1	0	0	0	0	0	0
KHNYN	0	0	0	1	0	0	0	0	1	0
PNMA2	0	0	0	1	0	1	0	0	0	0
LTBR	0	0	0	1	0	0	0	0	0	0
SLC2A5	0	0	0	1	1	0	0	0	1	0
KRTAP2-2	0	0	0	1	0	0	0	0	1	0
LGALS1	0	0	0	1	0	0	0	0	0	0
SNORA37	0	0	0	1	1	0	0	0	0	0
HEXB	0	0	0	1	0	0	0	0	1	0
PDLIM5	0	0	0	1	0	1	0	1	1	0
ALDH4A1	0	0	0	1	0	0	0	1	0	0
CD82	0	0	0	1	0	0	0	0	0	0
RNU4ATAC	0	0	0	1	0	0	0	0	0	0
MIR195	0	0	0	1	0	0	0	0	0	0
KIF13A	0	0	0	1	0	0	0	1	0	0
AVEN	0	0	0	1	0	0	0	0	1	0
CTAGE1	0	0	0	1	0	0	0	0	1	0
LOC101929217	0	0	0	1	0	0	0	0	0	0
JAKMIP2-AS1	0	0	0	1	0	0	0	0	1	0
C6orf47	0	0	0	1	0	0	0	0	0	0
PPFIBP2	0	0	0	1	0	0	0	0	1	0
TMEM178B	0	0	0	1	0	0	0	0	0	0
SLC1A5	0	0	0	1	0	0	0	0	1	0
IER5L	0	0	0	1	0	1	0	0	1	0
COL5A1	0	0	0	1	0	0	0	0	0	0
LINC02454	0	0	0	1	0	0	0	0	0	0
SSSCA1-AS1	0	0	0	1	0	0	0	0	0	0
ACTB	0	0	0	1	0	0	0	0	0	0
PHF13	0	0	0	1	0	1	0	0	0	0
FIBIN	0	0	0	1	0	0	0	0	1	0
DLX6-AS1	0	0	0	1	0	0	0	0	1	0
ALDOA	0	0	0	1	0	0	0	0	0	0
MBP	0	0	0	1	0	1	0	0	1	0
ADAM9	0	0	0	1	0	0	0	0	1	0
TMBIM1	0	0	0	1	0	0	0	0	0	0
LINC00189	0	0	0	1	0	1	0	0	1	0
TRIB2	0	0	0	1	0	1	0	0	1	0
PRCD	0	0	0	1	0	0	0	0	0	0
TMEM150A	0	0	0	1	0	0	0	0	0	0
DHRS7B	0	0	0	1	1	0	0	0	0	0
CHN2	0	0	0	1	0	0	0	0	1	0
EIF4A1	0	0	0	1	0	0	0	1	0	0
SOX4	0	0	0	1	0	1	0	0	0	0
MIR1294	0	0	0	1	0	0	0	0	1	0
CITED4	0	0	0	1	0	0	0	0	0	0
IFNGR2	0	0	0	1	0	0	0	0	0	0
POU2F2	0	0	0	1	0	0	0	0	1	0
PEAR1	0	0	0	1	0	0	0	0	1	0
PTBP1	0	0	0	1	0	0	0	0	0	0
TMEM170B	0	0	0	1	0	0	0	0	0	0
DLEU7-AS1	0	0	0	1	0	0	0	0	1	0
TAGLN2	0	0	0	1	0	0	0	0	1	0
MYL9	0	0	0	1	0	0	0	0	0	0
TMEM208	0	0	0	1	0	0	0	0	0	0
CSPG4	0	0	0	1	0	0	0	0	0	0
BTD	0	0	0	1	0	1	0	1	1	0
LINC02412	0	0	0	1	1	0	0	0	0	0
MYL12A	0	0	0	1	0	1	0	0	1	0
PLEKHH3	0	0	0	1	0	0	0	0	0	0
LOC645752	0	0	0	1	0	0	0	0	0	0
SNORA57	0	0	0	1	0	0	0	0	0	0
ROR1-AS1	0	0	0	1	1	0	0	0	0	0
DAW1	0	0	0	1	0	0	0	0	0	0
FZD4	0	0	0	1	0	0	0	0	1	0
MIR4472-2	0	0	0	1	0	1	0	0	1	0
STOML2	0	0	0	1	0	0	0	0	0	0
ZNF580	0	0	0	1	0	0	0	0	0	0
TMSB10	0	0	0	1	0	1	0	1	1	0
UPP1	0	0	0	1	0	0	0	0	0	0
LINC01629	0	0	0	1	0	1	0	0	1	0
TXNIP	0	0	0	1	0	0	0	0	0	0
PADI3	0	0	0	1	0	0	0	0	0	0
RPL23A	0	0	0	1	0	0	0	0	0	0
PYGB	0	0	0	1	0	0	0	0	0	0
ARHGAP31-AS1	0	0	0	1	0	0	0	0	0	0
MIATNB	0	0	0	1	1	0	0	0	0	0
BGN	0	0	0	1	0	0	0	0	0	0
LOC284898	0	0	0	1	0	0	0	0	1	0
MZF1-AS1	0	0	0	1	0	0	0	0	0	0
PPP1R15A	0	0	0	1	0	0	0	0	0	0
ADM	0	0	0	1	0	0	0	0	0	0
GMPR2	0	0	0	1	0	0	0	0	0	0
SREBF1	0	0	0	1	0	1	0	0	1	0
SEC14L2	0	0	0	1	0	0	0	0	0	0
ELN	0	0	0	1	0	0	0	0	0	0
GLIS2	0	0	0	1	0	0	0	0	1	0
LOC100129534	0	0	0	1	0	1	0	0	0	0
ACTN1-AS1	0	0	0	1	0	1	0	0	1	0
LINC02606	0	0	0	1	0	0	0	0	0	0
PHLDB2	0	0	0	1	0	1	0	0	1	1
LRP2BP	0	0	0	1	0	0	0	0	1	0
LINC00336	0	0	0	1	0	0	0	0	0	0
CDC42SE1	0	0	0	1	0	0	0	0	0	0
PLAT	0	0	0	1	0	0	0	0	0	0
SLC9A3R2	0	0	0	1	0	0	0	0	0	0
CTPS1	0	0	0	1	0	0	0	1	0	0
IGFBP3	0	0	0	1	1	0	0	1	1	0
MIR378D2	0	0	0	1	0	0	0	0	1	0
HTR1D	0	0	0	1	0	0	0	0	0	0
ETV6	0	0	0	1	1	0	0	0	0	0
NPB	0	0	0	1	0	0	0	0	0	0
ALPL	0	0	0	1	0	0	0	0	0	0
ZNF503-AS2	0	0	0	1	0	1	0	0	1	0
DAPK1	0	0	0	1	1	0	0	0	1	1
SELPLG	0	0	0	1	0	0	0	0	0	0
SMG9	0	0	0	1	0	1	0	0	0	0
GPRC5A	0	0	0	1	0	0	0	1	1	0
LIMS3	0	0	0	1	0	0	0	0	1	0
LOC114841035	0	0	0	1	0	0	0	0	0	0
TMEM30B	0	0	0	1	1	0	0	0	0	0
MUS81	0	0	0	1	0	1	0	0	0	0
CXCL1	0	0	0	1	1	0	0	0	0	0
VSIR	0	0	0	1	0	0	0	0	1	0
SLC9A9-AS1	0	0	0	1	0	0	0	0	0	0
SCARB1	0	0	0	1	0	0	0	0	0	0
EVC	0	0	0	1	0	0	0	0	0	0
SMG6	0	0	0	1	0	0	0	0	1	0
ABCA4	0	0	0	1	0	0	0	0	1	0
PADI2	0	0	0	1	0	0	0	0	0	0
FADS2	0	0	0	1	0	0	0	0	1	0
CTC-338M12.4	0	0	0	1	0	0	0	0	0	0
FOXS1	0	0	0	1	0	0	0	0	0	0
SIPA1L3	0	0	0	1	0	0	0	1	1	0
ACTG1	0	0	0	1	0	1	0	0	1	0
LINC01089	0	0	0	1	0	1	0	0	1	0
SLC39A13	0	0	0	1	0	0	0	0	1	0
SNRNP35	0	0	0	1	0	0	0	0	0	0
F2RL1	0	0	0	1	0	0	0	0	0	0
LIF-AS1	0	0	0	1	0	1	0	0	1	0
KC6	0	0	0	1	1	0	0	0	1	0
PNKP	0	0	0	1	0	0	0	0	0	0
ABTB1	0	0	0	1	0	0	0	0	0	0
MIR4774	0	0	0	1	0	0	0	0	0	0
GALNT10	0	0	0	1	0	0	0	0	1	0
KDM6B	0	0	0	1	0	0	0	0	0	0
CNN2	0	0	0	1	0	1	0	0	0	0
CCDC97	0	0	0	1	0	1	0	0	0	0
CLIC1	0	0	0	1	0	0	0	0	1	0
FAM50B	0	0	0	1	1	1	0	0	1	0
PDE3A	0	0	0	1	1	0	0	0	1	0
PMP22	0	0	0	1	0	1	0	0	0	0
DNAJB12	0	0	0	1	0	1	0	0	0	0
OACYLP	0	0	0	1	1	0	0	0	0	0
ZC3H4	0	0	0	1	0	1	0	0	0	0
BHLHE40-AS1	0	0	0	1	0	1	0	0	1	0
MAP1B	0	0	0	1	1	0	0	0	1	0
RAPGEF1	0	0	0	1	0	0	0	0	0	0
ANKH	0	0	0	1	1	0	0	0	1	0
HAPLN3	0	0	0	1	0	0	0	0	0	0
RGL2	0	0	0	1	0	0	0	0	0	0
PECAM1	0	0	0	1	0	1	0	0	0	0
MIR3159	0	0	0	1	0	1	0	0	1	0
MIR718	0	0	0	1	0	0	0	0	0	0
TENT5B	0	0	0	1	0	0	0	0	0	0
THOC6	0	0	0	1	0	1	0	0	1	0
LOC102503427	0	0	0	1	1	0	0	0	1	0
GOLGA6A	0	0	0	1	0	1	0	0	1	0
C2CD2	0	0	0	1	0	1	0	0	0	0
FHL3	0	0	0	1	0	1	0	0	1	0
TMEM211	0	0	0	1	0	0	0	0	1	0
EPS8L3	0	0	0	1	0	0	0	0	1	0
LINC02189	0	0	0	1	0	0	0	0	0	0
UQCRHL	0	0	0	1	0	0	0	0	1	0
C1orf143	0	0	0	1	1	0	0	0	1	0
C12orf57	0	0	0	1	0	1	0	0	0	0
TCP11	0	0	0	1	1	0	0	0	0	0
SYT14	0	0	0	1	0	0	0	0	0	0
DPP9	0	0	0	1	0	0	0	0	1	0
LINC02535	0	0	0	1	0	1	0	0	1	0
TMEM44-AS1	0	0	0	1	0	0	0	0	1	0
RNU1-4	0	0	0	1	0	0	0	0	0	0
ITGB3	0	0	0	1	0	0	0	0	0	0
LINC00407	0	0	0	1	1	0	0	1	1	0
MMP19	0	0	0	1	0	0	0	0	0	0
MIR125B1	0	0	0	1	1	0	0	1	1	1
LOC105375075	0	0	0	1	1	0	0	0	0	0
IRAK2	0	0	0	1	0	1	0	0	1	0
NR1D1	0	0	0	1	0	0	0	0	1	0
DBX1	0	0	0	1	0	0	0	0	0	0
TMEM189	0	0	0	1	0	0	0	0	0	0
S100A5	0	0	0	1	0	0	0	0	1	0
MIR190A	0	0	0	1	0	0	0	0	1	0
NUFIP1	0	0	0	1	1	0	0	0	0	0
TUBB6	0	0	0	1	0	0	0	1	1	0
ZFHX4	0	0	0	1	0	0	0	0	1	0
RNU2-1	0	0	0	1	1	0	0	1	1	1
LOC101929122	0	0	0	1	0	1	0	0	1	0
CCDC190	0	0	0	1	1	0	0	0	1	1
CSNK1A1L	0	0	0	1	1	0	0	0	1	0
LINC02182	0	0	0	1	0	0	0	0	0	0
RAI1	0	0	0	1	0	1	0	0	1	0
MIR1284	0	0	0	1	0	0	0	0	1	0
SH2D6	0	0	0	1	0	1	0	0	0	0
DUSP7	0	0	0	1	0	0	0	0	1	0
TIMP2	0	0	0	1	0	0	0	0	1	0
MRPL24	0	0	0	1	0	1	0	1	1	0
MYEOV	0	0	0	1	0	1	0	1	1	0
DUSP23	0	0	0	1	1	0	0	0	0	0
SHISAL1	0	0	0	1	0	1	0	0	0	0
NOP53	0	0	0	1	0	0	0	1	0	0
LOC102546229	0	0	0	1	0	0	0	0	0	0
NGF	0	0	0	1	0	0	0	0	1	1
MIR6070	0	0	0	1	1	0	0	0	1	0
SPEG	0	0	0	1	0	0	0	0	1	0
NFE2L1	0	0	0	1	0	1	0	1	1	0
MIR7848	0	0	0	1	0	0	0	0	1	0
MIR5191	0	0	0	1	0	0	0	0	1	0
SHB	0	0	0	1	0	0	0	0	1	0
RPL26L1	0	0	0	1	1	0	0	0	1	0
GPX4	0	0	0	1	0	1	0	0	0	0
CD63	0	0	0	1	0	1	0	1	0	0
CDC42EP1	0	0	0	1	0	1	0	0	1	0
COL5A1-AS1	0	0	0	1	0	0	0	0	0	0
LOC100505635	0	0	0	1	0	1	0	0	1	0
JUNB	0	0	0	1	0	0	0	1	1	0
PAGR1	0	0	0	1	0	1	0	0	1	0
SPINT2	0	0	0	1	1	0	0	0	0	0
COA1	0	0	0	1	0	0	0	0	0	0
PRR5L	0	0	0	1	1	0	0	0	1	0
TEX2	0	0	0	1	0	0	0	0	1	0
LOC101929705	0	0	0	1	0	1	0	0	1	0
DVL2	0	0	0	1	0	1	0	0	0	0
SLC25A37	0	0	0	1	0	1	0	0	1	0
ENO3	0	0	0	1	0	1	0	1	1	0
NDUFS8	0	0	0	1	0	0	0	1	0	0
PGAM1P5	0	0	0	1	1	0	0	1	1	1
JUN	0	0	0	1	0	1	0	0	1	0
LINC01101	0	0	0	1	0	0	0	0	0	0
MIR4293	0	0	0	1	1	0	0	0	1	1
KIAA0355	0	0	0	1	1	0	0	0	1	0
MIR4740	0	0	0	1	0	0	0	0	0	0
BRD4	0	0	0	1	0	0	0	0	0	0
RNF24	0	0	0	1	0	1	0	0	0	0
APCS	0	0	0	1	1	0	0	0	1	0
MIDN	0	0	0	1	0	0	0	1	0	0
ARHGEF10L	0	0	0	1	0	1	0	0	1	0
SYNJ2	0	0	0	1	0	1	0	1	1	0
POLM	0	0	0	1	0	1	0	1	1	0
ZNF423	0	0	0	1	0	0	0	0	1	0
MIR12118	0	0	0	1	0	0	0	0	0	0
MIR183	0	0	0	1	1	0	0	0	1	0
KYAT1	0	0	0	1	0	0	0	0	0	0
KCNMA1-AS3	0	0	0	1	0	1	0	0	1	0
LINC02012	0	0	0	1	0	0	0	0	1	1
GAS6-AS1	0	0	0	1	0	0	0	0	0	0
BORCS6	0	0	0	1	0	1	0	0	0	0
TMEM92-AS1	0	0	0	1	0	0	0	0	0	0
NEAT1	0	0	0	1	1	1	0	0	1	1
CYB5R3	0	0	0	1	0	1	0	0	0	0
C1orf198	0	0	0	1	0	0	0	1	0	0
GBAP1	0	0	0	1	0	1	0	1	0	0
PICART1	0	0	0	1	0	0	0	1	1	0
LINC00111	0	0	0	1	1	0	0	0	1	0
KCNE4	0	0	0	1	1	1	0	0	1	0
ARMC9	0	0	0	1	0	0	0	0	0	0
LINC02783	0	0	0	1	1	1	0	0	1	1
SKI	0	0	0	1	0	0	0	0	0	0
HOXC9	0	0	0	1	0	1	0	0	0	0
LHFPL2	0	0	0	1	0	1	0	0	1	0
HOXA9	0	0	0	1	0	0	0	0	1	0
MIR6088	0	0	0	1	0	0	0	0	0	0
TXN2	0	0	0	1	1	1	0	0	1	1
COL7A1	0	0	0	1	0	0	0	0	0	0
PDLIM2	0	0	0	1	0	1	0	1	0	0
LINC02547	0	0	0	1	0	0	0	0	0	1
HCG20	0	0	0	1	1	1	0	0	1	1
LOC101928093	0	0	0	1	0	1	0	0	0	0
ZNF385A	0	0	0	1	0	0	0	0	0	0
LINC01447	0	0	0	1	1	1	0	0	0	0
LINC00592	0	0	0	1	0	0	0	0	0	0
LINC02225	0	0	0	0	1	0	0	0	1	1
MIR466	0	0	0	0	1	0	0	0	1	0
SHISA4	0	0	0	0	1	0	0	1	1	0
MYH3	0	0	0	0	1	0	0	0	0	0
ANP32AP1	0	0	0	0	1	0	0	0	0	0
RNU1-1	0	0	0	0	1	0	0	0	1	1
MYF6	0	0	0	0	1	0	0	0	0	1
PTCSC3	0	0	0	0	1	0	0	0	1	1
PDE1A	0	0	0	0	1	0	0	0	0	0
ADAMTSL4-AS1	0	0	0	0	1	0	0	0	0	0
PICALM	0	0	0	0	1	0	0	0	0	0
LOC101928519	0	0	0	0	1	0	0	0	0	0
MIR8056	0	0	0	0	1	0	0	0	1	0
MRPS30	0	0	0	0	1	0	0	0	1	0
TM4SF1-AS1	0	0	0	0	1	0	0	1	1	0
LINC01014	0	0	0	0	1	0	0	0	1	1
SNORD3B-1	0	0	0	0	1	0	0	0	0	1
PGRMC2	0	0	0	0	1	0	0	0	1	1
COL14A1	0	0	0	0	1	1	0	0	0	0
SLC39A10	0	0	0	0	1	0	0	0	0	0
RBM46	0	0	0	0	1	0	0	0	0	0
KRT5	0	0	0	0	1	0	0	0	0	0
KRT7	0	0	0	0	1	0	0	0	0	0
PNPT1	0	0	0	0	1	0	0	0	1	0
TANGO6	0	0	0	0	1	0	0	0	1	0
MIR4422	0	0	0	0	1	0	0	0	1	0
SNORD3C	0	0	0	0	1	0	0	0	0	0
OR2S2	0	0	0	0	1	0	0	0	1	0
SPAG16-DT	0	0	0	0	1	0	0	0	0	0
LINC02120	0	0	0	0	1	0	0	0	0	0
ACTA2	0	0	0	0	1	0	0	0	0	0
LINC01615	0	0	0	0	1	0	0	0	1	1
SPARC	0	0	0	0	1	0	0	0	0	1
RNU1-3	0	0	0	0	1	0	0	0	0	0
KRTAP2-1	0	0	0	0	1	1	0	0	0	1
LINC01423	0	0	0	0	1	0	0	0	1	0
MIR6874	0	0	0	0	1	0	0	0	0	0
GBA3	0	0	0	0	1	0	0	0	0	0
SLC14A2-AS1	0	0	0	0	1	0	0	0	0	0
IL17B	0	0	0	0	1	0	0	0	0	0
PGM1	0	0	0	0	1	0	0	0	0	0
VMP1	0	0	0	0	1	0	0	0	0	1
ME3	0	0	0	0	1	1	0	0	0	0
LOC339593	0	0	0	0	1	0	0	0	0	0
LINC01969	0	0	0	0	1	0	0	0	0	0
LINC02160	0	0	0	0	0	1	0	1	1	0
IQCD	0	0	0	0	0	1	0	0	0	0
HK2	0	0	0	0	0	1	0	0	0	0
DUSP10	0	0	0	0	0	1	0	0	1	0
GAS1	0	0	0	0	0	1	0	0	1	0
DUSP14	0	0	0	0	0	1	0	0	0	0
C12orf66	0	0	0	0	0	1	0	0	1	0
FOXP1	0	0	0	0	0	1	0	0	1	0
SNTB2	0	0	0	0	0	1	0	0	0	0
SNORD155	0	0	0	0	0	1	0	0	0	0
LINC02223	0	0	0	0	0	1	0	0	0	0
LINC00174	0	0	0	0	0	1	0	0	0	0
P2RY6	0	0	0	0	0	1	0	0	0	0
FST	0	0	0	0	0	1	0	0	1	0
SCG2	0	0	0	0	0	1	0	0	0	0
KIF3C	0	0	0	0	0	1	0	0	0	0
ANKRD30A	0	0	0	0	0	1	0	0	1	0
HDDC2	0	0	0	0	0	1	0	0	0	0
EFCAB2	0	0	0	0	0	1	0	0	0	0
BMF	0	0	0	0	0	1	0	0	0	0
GTF2I	0	0	0	0	0	1	0	0	0	0
TMEM138	0	0	0	0	0	1	0	0	0	0
TENT5A	0	0	0	0	0	1	0	0	0	0
LINC00705	0	0	0	0	0	1	0	0	0	0
CDK5RAP2	0	0	0	0	0	1	0	0	0	0
LOC648987	0	0	0	0	0	1	0	0	0	0
IFI44	0	0	0	0	0	1	0	0	0	0
LOC101928505	0	0	0	0	0	1	0	0	0	0
LPIN2	0	0	0	0	0	1	0	0	1	0
STXBP5	0	0	0	0	0	1	0	0	0	0
POLR2L	0	0	0	0	0	1	0	0	1	0
POMZP3	0	0	0	0	0	1	0	0	0	0
FOXC2-AS1	0	0	0	0	0	1	0	0	0	0
CTSD	0	0	0	0	0	1	0	0	0	0
ARMC5	0	0	0	0	0	1	0	0	0	0
SPATA18	0	0	0	0	0	1	0	0	0	0
LOC105374972	0	0	0	0	0	1	0	0	1	0
SLC43A3	0	0	0	0	0	1	0	0	0	0
LOC105378146	0	0	0	0	0	1	0	0	0	0
MIR1267	0	0	0	0	0	1	0	0	1	0
LINC00519	0	0	0	0	0	1	0	0	0	0
EED	0	0	0	0	0	1	0	0	1	0
NOTCH2NLC	0	0	0	0	0	1	0	0	0	0
LOC101930421	0	0	0	0	0	1	0	0	0	0
CTSL	0	0	0	0	0	1	0	0	0	0
KAZALD1	0	0	0	0	0	1	0	0	1	0
LINC02669	0	0	0	0	0	1	0	0	0	0
LINC01213	0	0	0	0	0	1	0	0	0	0
ASAP3	0	0	0	0	0	1	0	0	0	0
LOC101929460	0	0	0	0	0	1	0	0	0	0
LINC01203	0	0	0	0	0	1	0	0	1	0
ATRAID	0	0	0	0	0	1	0	0	0	0
SPP2	0	0	0	0	0	1	0	0	1	0
PTPN14	0	0	0	0	0	1	0	1	1	0
CD9	0	0	0	0	0	1	0	0	0	0
MAN1C1	0	0	0	0	0	1	0	0	0	0
TRIM55	0	0	0	0	0	1	0	1	1	0
FOS	0	0	0	0	0	1	0	0	0	0
HSPA1L	0	0	0	0	0	1	0	0	0	0
LINC00856	0	0	0	0	0	1	0	0	1	0
ARHGAP31	0	0	0	0	0	1	0	0	0	0
IRX5	0	0	0	0	0	1	0	0	0	0
ZNF281	0	0	0	0	0	1	0	0	1	0
LOC100506474	0	0	0	0	0	1	0	0	0	0
MIR3616	0	0	0	0	0	1	0	0	0	0
ZCCHC14	0	0	0	0	0	1	0	0	0	0
LINC02042	0	0	0	0	0	1	0	0	0	0
NRG1	0	0	0	0	0	1	0	0	1	1
LOC101929380	0	0	0	0	0	1	0	0	1	0
NR3C1	0	0	0	0	0	1	0	1	1	0
RPSAP52	0	0	0	0	0	1	0	0	0	0
HHIPL2	0	0	0	0	0	1	0	0	0	0
CAVIN3	0	0	0	0	0	1	0	0	0	0
GEM	0	0	0	0	0	1	0	0	0	0
GALNT2	0	0	0	0	0	1	0	0	1	0
NOD1	0	0	0	0	0	1	0	0	0	0
CRIPT	0	0	0	0	0	1	0	0	0	0
MLPH	0	0	0	0	0	1	0	0	0	0
EGFL6	0	0	0	0	0	1	0	0	0	0
LSP1	0	0	0	0	0	1	0	0	0	0
LINC01891	0	0	0	0	0	1	0	0	1	0
APOA1	0	0	0	0	0	1	0	0	1	0
C16orf72	0	0	0	0	0	1	0	0	0	0
PTPRG	0	0	0	0	0	1	0	0	1	0
NARS2	0	0	0	0	0	1	0	0	0	0
KATNBL1P6	0	0	0	0	0	1	0	0	1	0
SNORA70E	0	0	0	0	0	1	0	0	1	0
TMTC3	0	0	0	0	0	1	0	1	0	0
RALA	0	0	0	0	0	1	0	0	0	0
FAM227B	0	0	0	0	0	1	0	0	0	0
LINC01132	0	0	0	0	0	1	0	0	0	0
ST8SIA1	0	0	0	0	0	1	0	0	1	0
ARF6	0	0	0	0	0	1	0	0	0	0
NPC1	0	0	0	0	0	1	0	0	0	0
RUBCNL	0	0	0	0	0	1	0	0	0	0
DUSP6	0	0	0	0	0	1	0	0	0	0
HABP4	0	0	0	0	0	1	0	0	0	0
MIR31HG	0	0	0	0	0	1	0	0	1	0
EPSTI1	0	0	0	0	0	1	0	0	1	0
LINC01127	0	0	0	0	0	1	0	0	0	0
CREB1	0	0	0	0	0	1	0	0	0	0
PARVG	0	0	0	0	0	1	0	0	0	0
BBOX1-AS1	0	0	0	0	0	1	0	0	1	0
STX10	0	0	0	0	0	1	0	1	0	0
VCAM1	0	0	0	0	0	1	0	0	1	0
ARHGAP26-IT1	0	0	0	0	0	1	0	0	1	0
MIR199A2	0	0	0	0	0	1	0	0	0	0
NFE2L2	0	0	0	0	0	1	0	0	0	0
SEC22B2	0	0	0	0	0	1	0	1	0	0
PSD3	0	0	0	0	0	1	0	0	1	0
COX6C	0	0	0	0	0	1	0	0	0	0
EML4	0	0	0	0	0	1	0	0	0	0
GASAL1	0	0	0	0	0	1	0	0	0	0
OVCA2	0	0	0	0	0	1	0	0	0	0
[truncated: 368 more rows]
