# Supplementary material for: Super enhancers targeting ZBTB16 in osteogenesis protect against osteoporosis
Source: Bone Res. 2023 Jun 7;11:30. doi: 10.1038/s41413-023-00267-8 (PMC10244438; doi:10.1038/s41413-023-00267-8)
Supplement: Supplementary file 10 — Supplementary Table 2 [file 41413_2023_267_MOESM10_ESM.xlsx]

## Sheet: Sheet1
Supplementary Table 6 Differential gene expression
Gene ID	Gene symbol	log2FC	Qvalue	Pvalue
2323	FLT3LG	0.647734	6.04456e-09	2.80469e-09
90459	ERI1	-0.142898	0.00342988	0.00208474
79595	SAP130	0.171171	6.62845e-06	3.44397e-06
10927	SPIN1	-0.314181	2.80175e-58	5.47129e-59
8879	SGPL1	-0.397034	2.68734e-42	6.3279e-43
51450	PRRX2	0.71344	8.78194e-108	1.08371e-108
390940	PINLYP	0.220505	0.382458	0.31675
1211	CLTA	-0.358772	4.2182e-102	5.41758e-103
51399	TRAPPC4	0.132946	0.00240671	0.00144322
102723623	LOC102723623	0.410809	0.446122	0.376235
57470	LRRC47	0.297022	3.66022e-15	1.42044e-15
91966	CXorf40A	0.060074	0.360622	0.294558
8200	GDF5	0.312875	4.03279e-06	2.07668e-06
8470	SORBS2	0.0868754	3.73901e-05	2.01383e-05
79848	CSPP1	-0.720765	1.27121e-34	3.36088e-35
5533	PPP3CC	0.0259766	0.637515	0.574401
54926	UBE2R2	0.170043	7.06327e-16	2.69616e-16
11181	TREH	0.0269291	0.968172	0.945833
51429	SNX9	-0.686482	7.24318e-290	3.41363e-291
10288	LILRB2	-1.24581	0.204707	0.157096
944	TNFSF8	NA	NA	NA
10293	TRAIP	1.26744	1.68244e-15	6.47175e-16
1810	DR1	-0.135484	2.14426e-07	1.04987e-07
91156	IGFN1	-2.65659	1.11113e-94	1.51831e-95
166	AES	0.500126	3.42145e-292	1.60062e-293
26049	FAM169A	-0.682607	0.000811219	0.000472574
11197	WIF1	-0.0275186	0.995547	0.984781
10683	DLL3	-0.414542	0.503297	0.433389
284996	RNF149	-0.0520827	0.148994	0.110946
282679	AQP11	0.337614	0.0692771	0.0487299
84987	COX14	0.300056	3.74372e-07	1.84772e-07
23520	ANP32C	NA	NA	NA
285782	CAGE1	-0.692772	0.325194	0.26325
56935	SMCO4	-0.0274135	0.73158	0.677176
157807	CLVS1	0.804809	0.457483	0.387272
7066	THPO	-2.24991	0.00796034	0.00499495
1311	COMP	1.50632	0	0
100505767	SPDYE18	-0.282274	0.801216	0.754931
1030	CDKN2B	-2.1141	0	0
8545	CGGBP1	-0.675227	1.2349e-237	7.15533e-239
10575	CCT4	0.17211	7.00443e-21	2.3926e-21
10663	CXCR6	-0.86402	0.0933852	0.0669919
85378	TUBGCP6	0.615877	3.7067e-60	7.07344e-61
374	AREG	2.07202	1.47166e-17	5.39119e-18
51816	ADA2	-0.477228	0.0148242	0.00955303
84687	PPP1R9B	0.17456	3.0717e-16	1.16133e-16
79830	ZMYM1	-0.4004	3.44546e-10	1.53295e-10
6871	TADA2A	-0.249553	0.00012165	6.73284e-05
142	PARP1	0.442262	1.06682e-69	1.82975e-70
2629	GBA	0.124999	7.53986e-14	3.02894e-14
122773	KLHDC1	-0.949157	7.12559e-13	2.94328e-13
6262	RYR2	-1.02752	0.6172	0.549227
84418	CYSTM1	0.307352	6.0781e-16	2.31659e-16
102724995	LOC102724995	NA	NA	NA
9936	CD302	0.187464	1.07066e-08	5.01559e-09
2531	KDSR	-0.153333	2.93379e-13	1.19859e-13
6038	RNASE4	-0.166978	0.000227385	0.000127782
1959	EGR2	-2.94146	1.89002e-220	1.18912e-221
1804	DPP6	-0.612481	0.697564	0.638469
9666	DZIP3	-1.02779	6.71845e-81	1.03692e-81
8774	NAPG	-0.533855	1.79504e-40	4.35136e-41
955	ENTPD6	0.549427	2.35355e-75	3.82301e-76
79675	FASTKD1	-0.370519	2.06052e-11	8.86977e-12
90550	MCU	-0.401445	4.02504e-40	9.82926e-41
6905	TBCE	-0.481535	2.07923e-22	6.88588e-23
107984751	LOC107984751	-0.265727	0.398109	0.331485
890	CCNA2	0.542548	1.23903e-24	3.90991e-25
51807	TUBA8	0.591451	0.0444788	0.0303993
55677	IWS1	-0.399786	4.56797e-43	1.06427e-43
2525	FUT3	-0.481237	0.386254	0.32014
10564	ARFGEF2	-0.483739	1.74413e-85	2.58296e-86
101927262	LOC101927262	0.557444	0.724751	0.668927
27246	RNF115	0.777684	1.43662e-205	9.67829e-207
55901	THSD1	-0.652191	3.67793e-13	1.50686e-13
3036	HAS1	0.325513	5.45119e-24	1.74855e-24
90850	ZNF598	0.477	1.41354e-37	3.57205e-38
256815	C10orf67	-0.421672	0.462404	0.392052
9435	CHST2	2.27139	0	0
9852	EPM2AIP1	-0.579818	1.29912e-58	2.52792e-59
22934	RPIA	0.0814157	0.380748	0.314409
8723	SNX4	-0.637171	8.37355e-47	1.85794e-47
131118	DNAJC19	-0.449911	1.12171e-12	4.65861e-13
1203	CLN5	-0.186823	6.14428e-08	2.95081e-08
25809	TTLL1	-0.261009	0.000129856	7.1968e-05
80273	GRPEL1	-0.154431	0.00053492	0.000307843
149840	SHLD1	-0.104712	0.480527	0.41017
387882	C12orf75	-0.167916	1.03481e-20	3.55028e-21
55665	URGCP	0.456053	1.78523e-38	4.46282e-39
168667	BMPER	0.542401	5.24564e-50	1.12144e-50
26019	UPF2	-0.869052	1.01156e-146	9.32999e-148
221443	OARD1	-0.816538	1.38805e-20	4.77828e-21
57216	VANGL2	-0.717834	0.0132854	0.00852836
9564	BCAR1	0.471468	5.23929e-121	5.81706e-122
5064	PALM	0.323051	1.13073e-15	4.33251e-16
219854	TMEM218	-0.138065	0.0436826	0.0298097
23761	PISD	1.02947	4.74531e-198	3.30385e-199
55096	EBLN2	-0.597434	0.00751979	0.00470895
55954	ZMAT5	0.638063	1.1141e-15	4.2675e-16
3226	HOXC10	0.257171	6.26936e-20	2.18465e-20
1497	CTNS	0.171661	4.41061e-05	2.38473e-05
92017	SNX29	0.398924	9.23514e-37	2.35618e-37
5510	PPP1R7	0.125339	2.39361e-05	1.27563e-05
11338	U2AF2	0.304857	7.13938e-57	1.41524e-57
114327	EFHC1	-0.252367	0.000236084	0.000132752
389792	IER5L	0.938953	1.34084e-114	1.56391e-115
5430	POLR2A	-0.0640967	5.92733e-07	2.94875e-07
7482	WNT2B	0.157399	0.459099	0.388879
8802	SUCLG1	-0.132866	0.000120013	6.64015e-05
91752	ZNF804A	-0.918067	4.3148e-09	1.99235e-09
7270	TTF1	-0.362134	2.5039e-09	1.14647e-09
3798	KIF5A	-0.114981	0.793274	0.746186
100132874	LOC100132874	-0.349447	0.767314	0.717196
5443	POMC	0.972481	0.0704078	0.0495782
1363	CPE	-1.3705	3.67341e-120	4.10399e-121
29951	PDZRN4	-0.442556	0.634212	0.568033
93426	SYCE1	-0.612481	0.269653	0.213837
147906	DACT3	-0.658104	6.8392e-06	3.55545e-06
57585	CRAMP1	0.0546063	0.227734	0.177481
100631383	FAM47E-STBD1	-0.325138	0.0819568	0.0582698
9114	ATP6V0D1	0.468816	4.1725e-118	4.73155e-119
138429	PIP5KL1	-0.315864	0.114756	0.0836202
157680	VPS13B	-0.244733	4.692e-21	1.59538e-21
29887	SNX10	-0.980521	1.10216e-06	5.53915e-07
83637	ZMIZ2	0.345369	1.06421e-35	2.76561e-36
84839	RAX2	-0.757408	0.0833899	0.0593658
57645	POGK	-0.136878	1.16278e-05	6.10944e-06
339983	NAT8L	-0.120628	0.634684	0.568658
54511	HMGCLL1	-0.936194	0.0350107	0.0235618
107984974	LOC107984974	-0.022819	0.798907	0.752478
285190	RGPD4	-0.697654	2.14968e-05	1.14228e-05
85461	TANC1	-0.411337	8.69378e-51	1.839e-51
5136	PDE1A	1.13886	4.13209e-30	1.17705e-30
345222	MSANTD1	-0.124458	0.881786	0.847265
79730	NSUN7	-1.51603	0.000550153	0.000316991
115861	NXNL1	0.981726	0.171906	0.129419
54987	C1orf123	0.0652166	0.221327	0.171873
55294	FBXW7	-0.139545	0.0081754	0.0051384
387496	RASL11A	1.59166	2.91388e-94	3.99515e-95
4124	MAN2A1	-0.162163	7.32555e-13	3.02757e-13
100526693	ARPC4-TTLL3	-0.0281783	0.659411	0.597028
1832	DSP	0.168592	2.84621e-65	5.15652e-66
259307	IL4I1	0.974295	4.18109e-05	2.2575e-05
284021	MILR1	0.12473	0.177458	0.134102
347744	C6orf52	-0.197444	0.820759	0.778019
5518	PPP2R1A	0.826182	0	0
51529	ANAPC11	0.750823	5.05828e-77	8.09945e-78
3983	ABLIM1	-0.72666	3.73691e-54	7.61082e-55
388677	NOTCH2NLA	0.398544	8.58556e-07	4.29601e-07
3707	ITPKB	0.671006	7.22189e-25	2.26976e-25
9683	N4BP1	-0.336787	1.59711e-26	4.83944e-27
491	ATP2B2	-2.34945	0.116533	0.0850729
875	CBS	-2.13499	6.49843e-246	3.63759e-247
55711	FAR2	-0.0937659	0.2826	0.22506
100287513	USP17L22	2.71664	0.405361	0.338039
163051	ZNF709	-0.559193	9.22592e-05	5.06884e-05
90268	OTULIN	-0.0976028	0.0187594	0.0122278
5099	PCDH7	1.29838	1.15045e-243	6.51296e-245
4543	MTNR1A	0.524386	0.433136	0.364056
7432	VIP	-0.0275186	0.994674	0.989238
7283	TUBG1	0.713749	5.62876e-115	6.54893e-116
8818	DPM2	0.556266	1.03163e-41	2.45663e-42
10263	CDK2AP2	0.163695	0.000538935	0.000310247
8290	HIST3H3	1.55744	0.381064	0.315067
57215	THAP11	0.661196	4.62299e-31	1.29202e-31
11284	PNKP	0.738869	1.10105e-45	2.48187e-46
65010	SLC26A6	0.833707	6.35148e-68	1.1092e-68
51530	ZC3HC1	0.231169	9.94866e-05	5.47686e-05
51319	RSRC1	-0.671659	3.57411e-26	1.09189e-26
2633	GBP1	0.0274051	0.43343	0.364354
55858	TMEM165	0.0270702	0.154899	0.115693
1745	DLX1	-0.279516	0.00221956	0.0013283
10480	EIF3M	-0.377172	5.66698e-58	1.1096e-58
25992	SNED1	1.16182	0	0
55256	ADI1	0.327057	1.27232e-57	2.5008e-58
9580	SOX13	0.490754	7.60436e-12	3.23646e-12
653282	CT47A7	NA	NA	NA
128866	CHMP4B	-0.00641014	0.805238	0.760257
23029	RBM34	-0.808033	1.2558e-94	1.71671e-95
154881	KCTD7	-0.277021	3.12215e-09	1.43406e-09
220134	SKA1	0.341888	0.000381197	0.000217017
23645	PPP1R15A	-1.2787	0	0
6391	SDHC	-0.149688	3.50074e-12	1.47597e-12
51287	COA4	0.305822	5.02806e-14	2.00913e-14
63970	TP53AIP1	-0.188075	0.696473	0.636302
3792	KEL	-0.0275186	0.994674	0.989238
5862	RAB2A	-0.452146	5.89578e-230	3.55595e-231
93979	CPA5	-4.34945	0.00239089	0.00143339
9667	SAFB2	0.16179	1.69512e-06	8.57903e-07
1649	DDIT3	-3.02626	0	0
2153	F5	-1.28523	5.68594e-31	1.59205e-31
113177	IZUMO4	-0.0809579	0.814117	0.770617
105377805	LOC105377805	-0.719396	0.0612188	0.0426669
23601	CLEC5A	-0.0275186	0.994674	0.989238
8351	HIST1H3D	0.8373	0.0202267	0.0132404
728279	KRTAP2-2	-0.259261	0.764405	0.713748
440435	GPR179	-0.612481	0.359462	0.293444
113791	PIK3IP1	0.130337	0.0424593	0.0289282
2874	GPS2	0.527302	3.3422e-36	8.59275e-37
388969	C2orf68	0.0331979	0.582612	0.512805
107984138	LOC107984138	-0.792288	1.51388e-22	5.00658e-23
56907	SPIRE1	-0.600946	4.4398e-90	6.29013e-91
10322	SMYD5	0.210146	7.92972e-07	3.96096e-07
91057	CCDC34	-0.793749	2.9312e-22	9.72773e-23
51588	PIAS4	0.685024	5.85409e-32	1.61374e-32
123876	ACSM2A	0.391055	0.644787	0.582109
25793	FBXO7	0.134933	1.37012e-07	6.66878e-08
5051	PAFAH2	0.0969325	0.091564	0.0656245
64801	ARV1	-0.755531	5.05286e-37	1.28535e-37
8673	VAMP8	0.199691	0.108108	0.0783383
9318	COPS2	-1.08954	0	0
9937	DCLRE1A	-0.809078	5.08332e-19	1.8034e-19
4584	MUC3A	0.972481	0.635523	0.570824
7153	TOP2A	0.417258	2.26369e-39	5.57774e-40
745	MYRF	-0.165022	0.762034	0.71105
8505	PARG	-0.383017	1.17235e-17	4.28454e-18
105371921	LOC105371921	-0.446181	0.467841	0.397988
10260	DENND4A	-0.687558	1.26087e-63	2.31861e-64
54331	GNG2	-0.415567	4.16027e-14	1.65973e-14
79161	TMEM243	-0.283234	2.63501e-05	1.40855e-05
440400	RNASEK	0.230795	1.38686e-42	3.25203e-43
92745	SLC38A5	0.180901	0.00178543	0.00106188
57035	RSRP1	-0.545306	7.299e-55	1.47643e-55
57132	CHMP1B	-0.319526	3.77274e-30	1.07425e-30
3557	IL1RN	0.557444	0.724751	0.668927
8643	PTCH2	0.198757	0.530851	0.460769
219537	SMTNL1	0.387519	0.67841	0.617113
253017	TECRL	-0.83421	0.0416853	0.0283816
1831	TSC22D3	0.599748	6.06703e-229	3.66976e-230
2932	GSK3B	-0.394112	9.39384e-66	1.69049e-66
8915	BCL10	-0.658332	5.18927e-54	1.05928e-54
51738	GHRL	-0.497004	0.133745	0.0988956
28977	MRPL42	-0.833431	5.0772e-77	8.13268e-78
84649	DGAT2	0.369552	2.43479e-05	1.29828e-05
57184	FAM219B	-0.243187	5.80589e-13	2.39346e-13
2852	GPER1	0.240543	0.119982	0.0878443
6723	SRM	0.890367	0	0
84079	ANKRD27	-0.167642	0.000352662	0.000200324
14	AAMP	0.326995	2.11519e-28	6.1867e-29
84319	CMSS1	-0.466682	5.09039e-17	1.89009e-17
60680	CELF5	-0.261984	0.644103	0.581361
5469	MED1	-0.319252	6.82621e-34	1.82211e-34
23589	CARHSP1	0.707691	2.45325e-83	3.70832e-84
25847	ANAPC13	-0.348634	8.37618e-32	2.31237e-32
3996	LLGL1	0.532215	1.78539e-50	3.79627e-51
7979	SEM1	-0.863509	2.45136e-186	1.80737e-187
114792	KLHL32	0.62606	0.197779	0.151128
644019	CBWD6	-1.16289	2.69643e-24	8.58685e-25
7832	BTG2	0.0828589	0.24777	0.194772
107984043	LOC107984043	1.76389	0.109636	0.079585
105370092	LOC105370092	-0.0275186	0.99424	0.981362
399664	MEX3D	0.647354	7.35147e-42	1.74509e-42
55118	CRTAC1	3.07366	6.9252e-26	2.13086e-26
29974	A1CF	-0.444721	0.529052	0.458931
1340	COX6B1	0.390526	3.20996e-54	6.53018e-55
221960	CCZ1B	-0.405901	7.37633e-27	2.22233e-27
27097	TAF5L	-0.0155077	0.808705	0.763904
220929	ZNF438	-0.118644	0.26281	0.207962
112267939	LOC112267939	NA	NA	NA
6339	SCNN1D	-0.275446	0.26238	0.20747
29893	PSMC3IP	0.294021	0.0040754	0.00249054
79781	IQCA1	0.317617	0.202512	0.155108
51085	MLXIPL	-0.169538	0.704282	0.646491
80179	MYO19	0.308382	1.01694e-12	4.21877e-13
4176	MCM7	0.813732	3.53001e-134	3.55185e-135
114793	FMNL2	-0.430495	4.43204e-60	8.46529e-61
1524	CX3CR1	-0.934409	0.172041	0.12956
51351	ZNF117	-1.60678	3.5023e-217	2.24805e-218
255411	TEX49	-0.150053	0.850764	0.811849
80772	CPTP	1.09781	9.73543e-111	1.16535e-111
131583	FAM43A	0.0158879	0.634587	0.571249
529	ATP6V1E1	-0.797467	0	0
4059	BCAM	-0.362158	1.90929e-06	9.68169e-07
83468	GLT8D2	-0.688662	1.1138e-37	2.81139e-38
5364	PLXNB1	1.30654	0	0
503542	SPRN	-0.378795	0.154922	0.115728
23203	PMPCA	0.716399	1.37247e-114	1.6016e-115
5626	PROP1	NA	NA	NA
3597	IL13RA1	0.105456	4.7957e-10	2.14341e-10
57082	KNL1	0.169114	0.0343341	0.0230787
374928	ZNF773	-1.04189	5.2385e-40	1.28198e-40
6927	HNF1A	0.388939	0.202061	0.154739
9938	ARHGAP25	-0.327079	0.612249	0.542644
440533	PSG8	0.910494	0.649646	0.587059
8364	HIST1H4C	1.92001	0.000830537	0.00048426
9670	IPO13	0.598477	4.27514e-98	5.68107e-99
143098	MPP7	-0.190517	0.174758	0.131819
3003	GZMK	-0.40603	0.57105	0.501588
7416	VDAC1	0.102238	3.51541e-13	1.43967e-13
2532	ACKR1	-0.0275186	0.995547	0.984781
55966	AJAP1	0.445784	0.00191737	0.00114235
54813	KLHL28	-0.747645	2.06378e-39	5.08157e-40
89832	CHRFAM7A	-0.202527	0.604532	0.534615
51124	IER3IP1	-0.703297	1.64411e-106	2.05359e-107
54880	BCOR	0.271427	6.21358e-12	2.63735e-12
389941	C1QL3	-2.02752	1.66714e-05	8.81916e-06
3673	ITGA2	-1.17512	9.23024e-285	4.43017e-286
6580	SLC22A1	-0.67383	0.0582783	0.0404473
200407	CREG2	-0.412671	0.110718	0.080447
579	NKX3-2	0.825933	2.01312e-05	1.06831e-05
147657	ZNF480	-1.61708	1.32136e-145	1.22791e-146
130733	TMEM178A	-0.341899	0.0700374	0.0493052
6556	SLC11A1	-0.223121	0.48877	0.418364
29902	FAM216A	-0.679288	5.49994e-12	2.33126e-12
27293	SMPDL3B	NA	NA	NA
100287327	USP17L17	3.23122	0.363326	0.297271
55196	KIAA1551	-1.18979	8.18897e-85	1.21937e-85
57551	TAOK1	-0.641345	1.61109e-305	7.17367e-307
26277	TINF2	0.167324	1.05006e-05	5.50563e-06
23189	KANK1	0.0112796	0.725029	0.668555
113235	SLC46A1	0.280305	7.23556e-10	3.2523e-10
165829	GPR156	-0.322975	0.331663	0.269063
114049	BUD23	0.145045	1.94981e-05	1.03416e-05
388759	C1orf229	0.613531	0.0221106	0.0145286
7099	TLR4	0.0597702	0.0947018	0.0679938
6134	RPL10	0.335291	0	0
729420	LMO7DN	-0.600097	0.000760228	0.00044243
203547	VMA21	-0.379428	6.49783e-23	2.1305e-23
2782	GNB1	0.256417	1.75979e-171	1.41552e-172
8857	FCGBP	0.303687	0.270424	0.214504
94086	HSPB9	1.97248	0.221047	0.171547
25758	KIAA1549L	-0.470725	1.16966e-33	3.13637e-34
478	ATP1A3	-0.908874	0.00230014	0.00137798
222068	TMED4	-0.0804804	0.00482839	0.00296857
2861	GPR37	0.0997165	0.619588	0.552982
126147	NTN5	0.0464819	0.945717	0.919877
780	DDR1	0.886317	2.27833e-237	1.32276e-238
1318	SLC31A2	0.323687	1.17415e-11	5.0176e-12
81533	ITFG1	-0.441379	7.01263e-77	1.1245e-77
107984862	LOC107984862	0.101405	0.732761	0.678439
2533	FYB1	-0.48695	0.534625	0.464771
344558	SH3RF3	0.621809	7.30229e-116	8.43693e-117
27244	SESN1	-0.358066	2.72701e-09	1.25052e-09
9693	RAPGEF2	-0.311135	7.38804e-21	2.52491e-21
9960	USP3	-0.313577	1.74676e-12	7.30501e-13
150368	PHETA2	0.764698	3.22877e-78	5.11958e-79
30812	SOX8	-0.213932	0.62614	0.559753
51109	RDH11	-0.343609	1.10405e-42	2.58312e-43
143	PARP4	0.0419148	0.105188	0.0760339
89874	SLC25A21	0.133851	0.674864	0.613048
80781	COL18A1	0.295284	5.6924e-26	1.74791e-26
84552	PARD6G	-0.0207243	0.850354	0.81136
11179	ZNF277	-1.12452	5.91659e-60	1.13145e-60
282890	ZNF311	-0.585813	0.00417037	0.0025505
55771	PRR11	1.00127	1.73907e-126	1.85844e-127
162461	TMEM92	-0.342449	0.18574	0.140811
1209	CLPTM1	0.550861	1.54995e-206	1.04059e-207
9317	PTER	-1.32198	5.03339e-93	6.98556e-94
6578	SLCO2A1	0.395172	0.200164	0.153066
10233	LRRC23	-0.161655	0.146908	0.109257
440087	SMCO3	-1.40191	1.12033e-05	5.88118e-06
50700	RDH8	1.43191	0.0981803	0.0706702
415116	PIM3	0.238038	0.00126475	0.000745332
158055	C9orf163	0.952444	0.309096	0.248557
64928	MRPL14	0.548446	4.76475e-28	1.40135e-28
6490	PMEL	0.181935	0.663153	0.600914
92002	CCNQ	0.626851	7.90246e-27	2.38312e-27
220416	LRRC63	-0.641164	0.505328	0.435401
1375	CPT1B	-0.346643	0.0154081	0.0099596
10838	ZNF275	-0.351274	4.5103e-24	1.44388e-24
80059	LRRTM4	-2.34945	0.0226159	0.0148815
9949	AMMECR1	-0.318559	2.62051e-11	1.13122e-11
161779	PGBD4	-0.359228	0.035283	0.0237553
1174	AP1S1	0.183427	3.4553e-14	1.37629e-14
84631	SLITRK2	3.38752	0.0853822	0.0609471
79002	TRIR	0.19485	1.57683e-19	5.5403e-20
80071	CCDC15	-0.426385	0.00799068	0.00501583
147372	CCBE1	0.644223	2.80162e-184	2.08829e-185
10808	HSPH1	-0.394845	4.59865e-85	6.8263e-86
6259	RYK	-0.275984	1.58241e-21	5.33023e-22
388610	TRNP1	1.74398	0	0
105	ADARB2	0.305088	0.623578	0.557228
3054	HCFC1	0.625635	6.35984e-154	5.62687e-155
5089	PBX2	-0.410957	4.08943e-32	1.1254e-32
889	KRIT1	-0.669543	1.55758e-58	3.03446e-59
100652901	LOC100652901	-0.679865	1.04029e-15	3.98116e-16
4986	OPRK1	0.202887	0.658948	0.59657
10001	MED6	-0.489776	5.68986e-18	2.0676e-18
8997	KALRN	-0.365045	1.0575e-07	5.12638e-08
2624	GATA2	0.270823	0.287254	0.229182
114932	MRFAP1L1	-0.472846	9.62565e-41	2.32445e-41
6001	RGS10	-0.544175	4.19302e-14	1.67304e-14
146395	GSG1L	-1.72351	0.0173447	0.0112676
8170	SLC14A2	-0.06213	0.786567	0.739081
7559	ZNF12	-1.11165	7.13814e-142	6.78191e-143
642819	ZNF487	-0.593967	0.00054211	0.000312231
55450	CAMK2N1	1.4579	0	0
10938	EHD1	0.799955	0	0
163882	CNST	-0.431847	1.13313e-33	3.03711e-34
357	SHROOM2	0.868917	1.12039e-22	3.69424e-23
102800317	TPTEP2-CSNK1E	-0.442156	3.89802e-05	2.1015e-05
83643	CCDC3	1.53974	8.57781e-19	3.06049e-19
554282	FAM72C	0.327831	0.323334	0.261465
54976	C20orf27	0.906467	4.86651e-90	6.9003e-91
7789	ZXDA	-0.248056	0.0153261	0.00990219
79680	RTL10	0.794862	4.66284e-90	6.60882e-91
10426	TUBGCP3	0.0903931	0.109639	0.0795809
8445	DYRK2	-0.617149	1.59884e-76	2.57397e-77
5261	PHKG2	0.447491	1.32787e-13	5.3712e-14
2862	MLNR	-1.02752	0.6172	0.549227
2100	ESR2	-0.0774821	0.830021	0.788983
51666	ASB4	-1.21952	0.00056435	0.000325432
4215	MAP3K3	0.482128	8.04756e-67	1.42634e-67
85451	UNK	0.0357349	0.522174	0.45215
64219	PJA1	-0.189515	1.22485e-05	6.43978e-06
8943	AP3D1	0.554293	0	0
6904	TBCD	0.721563	1.04498e-139	1.00915e-140
5743	PTGS2	-0.115757	0.0110602	0.00704174
105375817	LOC105375817	0.067158	0.959633	0.936048
1557	CYP2C19	-0.663814	0.0148253	0.00955287
4595	MUTYH	0.23898	0.0542795	0.0374618
200008	CDCP2	NA	NA	NA
6882	TAF11	-0.243558	3.48753e-07	1.71967e-07
1615	DARS	-0.684836	2.09667e-129	2.1836e-130
7009	TMBIM6	0.259246	1.09485e-186	8.04691e-188
84626	KRBA1	0.204986	0.0171397	0.0111285
100528021	ST20-MTHFS	-6.08323	3.76047e-09	1.73204e-09
2012	EMP1	0.557803	0	0
126	ADH1C	1.01385	0.068805	0.048374
139135	PASD1	-0.522688	0.386936	0.320795
131096	KCNH8	0.972481	0.635523	0.570824
55872	PBK	0.506485	6.50578e-08	3.12743e-08
1825	DSC3	-0.679057	0.111248	0.0808577
5698	PSMB9	0.876454	4.74433e-23	1.54925e-23
943	TNFRSF8	0.318187	0.658908	0.596381
57631	LRCH2	-0.858486	7.24403e-17	2.69981e-17
390595	UBAP1L	-0.257202	0.00846766	0.00532944
5167	ENPP1	-0.315246	4.40962e-27	1.32393e-27
1749	DLX5	0.55684	1.76465e-16	6.6349e-17
3400	ID4	-1.09739	1.68547e-229	1.01851e-230
51027	BOLA1	0.395805	0.0034585	0.00210274
5580	PRKCD	0.308583	3.47916e-07	1.71534e-07
317701	VN1R2	0.14168	0.531441	0.461588
84314	TMEM107	-0.202761	0.0793017	0.0562536
54861	SNRK	-0.269045	2.67959e-08	1.27371e-08
1489	CTF1	-0.322843	0.000712076	0.000413624
6288	SAA1	3.36579	0	0
94097	SFXN5	0.47477	1.55953e-12	6.50667e-13
5438	POLR2I	0.602209	2.28614e-21	7.72445e-22
257415	FAM133B	-0.950122	2.81579e-91	3.95672e-92
56033	BARX1	0.622383	8.35873e-06	4.36232e-06
23259	DDHD2	-0.428204	9.47547e-49	2.05696e-49
64598	MOSPD3	0.411366	6.0644e-12	2.57368e-12
6891	TAP2	0.260231	1.3187e-12	5.49121e-13
7485	WRB	-0.300206	4.17762e-13	1.71497e-13
622	BDH1	-0.117707	0.359486	0.293484
55658	RNF126	0.762091	1.74168e-66	3.10205e-67
286223	C9orf47	1.40399	0.00341727	0.00207649
92558	BICDL1	-0.672144	0.200893	0.153658
1020	CDK5	0.343896	9.37286e-09	4.3783e-09
8611	PLPP1	0.370121	4.97548e-33	1.34623e-33
27235	COQ2	0.378257	1.5876e-09	7.22421e-10
8642	DCHS1	0.0580571	0.750523	0.698399
314	AOC2	-0.057266	0.824305	0.782215
129684	CNTNAP5	-1.02432	0.438949	0.369679
5834	PYGB	0.937125	0	0
22821	RASA3	0.312703	2.64432e-39	6.52938e-40
440804	RIMBP3B	0.772447	0.000985802	0.000577298
64981	MRPL34	0.516802	3.97429e-21	1.34974e-21
90321	ZNF766	-0.615886	5.33468e-19	1.89288e-19
123606	NIPA1	-0.266519	1.02165e-07	4.9508e-08
2581	GALC	-0.460323	7.71198e-37	1.96579e-37
8476	CDC42BPA	-0.736086	0	0
51257	2021-03-02	0.955281	1.16615e-102	1.4903e-103
9862	MED24	0.797968	3.22129e-152	2.87425e-153
5329	PLAUR	-0.406353	1.27958e-37	3.23132e-38
1200	TPP1	-0.135161	2.45991e-31	6.84502e-32
55503	TRPV6	3.55744	0.0324359	0.0217464
3029	HAGH	0.184442	0.000175868	9.81192e-05
27077	B9D1	0.0729474	0.447718	0.377633
10434	LYPLA1	-0.268923	1.45729e-18	5.22479e-19
219855	SLC37A2	0.163347	0.0956099	0.0687067
145447	ABHD12B	-0.80674	0.0136798	0.00879577
283710	LOC283710	-0.442556	0.739369	0.686416
8330	HIST1H2AK	-1.41672	0.0665702	0.0466911
158038	LINGO2	-0.334598	0.360636	0.29459
4129	MAOB	1.38709	1.82076e-70	3.09971e-71
2492	FSHR	-0.287675	0.365099	0.300157
64854	USP46	-0.469831	2.53052e-29	7.29026e-30
57678	GPAM	-0.583632	6.36012e-108	7.83016e-109
79039	DDX54	0.672843	2.50993e-102	3.21924e-103
493861	EID3	-0.154276	0.513938	0.444157
124220	ZG16B	1.50646	5.74159e-11	2.50076e-11
9274	BCL7C	0.638499	3.24362e-57	6.40359e-58
55717	WDR11	-0.396848	7.57993e-47	1.68053e-47
441024	MTHFD2L	-0.687541	2.68921e-10	1.19291e-10
9730	DCAF1	-0.132547	0.00116278	0.000683627
55629	PNRC2	-0.351443	6.44609e-41	1.55179e-41
6623	SNCG	-0.0539909	0.824381	0.782335
57614	RELCH	-0.442683	5.41456e-33	1.46597e-33
51133	KCTD3	-0.149017	8.46245e-07	4.23245e-07
1269	CNR2	-0.137526	0.547911	0.478269
60386	SLC25A19	0.431531	2.59358e-05	1.38595e-05
8620	NPFF	-0.229153	0.256698	0.202621
653075	GOLGA8T	-0.0753196	0.725446	0.670533
3344	FOXN2	-1.00225	2.35324e-94	3.22239e-95
553	AVPR1B	NA	NA	NA
100130519	TMEM221	-0.290553	0.484645	0.414273
8576	STK16	0.392055	1.1442e-14	4.50124e-15
101927601	GOLGA6L19	0.042909	0.87589	0.840334
8621	CDK13	0.0646107	0.0247441	0.0163692
54414	SIAE	-0.558065	3.68171e-47	8.13284e-48
222256	CDHR3	-0.0198786	0.928925	0.900616
57117	INTS12	-0.692387	1.06584e-27	3.15753e-28
81542	TMX1	-0.408826	5.85076e-48	1.28092e-48
8447	DOC2B	-2.34945	0.116533	0.0850729
8028	MLLT10	-0.484058	3.43956e-27	1.0291e-27
112268392	LOC112268392	-0.735654	0.0119203	0.00761276
6804	STX1A	0.253059	0.000802112	0.000467222
26003	GORASP2	-0.111583	8.18824e-10	3.69141e-10
10541	ANP32B	-0.553966	1.31211e-220	8.23247e-222
554250	GDF5OS	-0.849283	0.00843928	0.0053106
7274	TTPA	0.146117	0.77124	0.721647
81616	ACSBG2	0.142406	0.816974	0.773699
51015	ISOC1	0.262171	0.000526415	0.000302735
23552	CDK20	-0.280227	0.00408548	0.00249693
5322	PLA2G5	0.645062	6.44941e-08	3.09995e-08
339451	KLHL17	-0.0933207	0.318767	0.257107
4321	MMP12	0.387519	0.772816	0.723702
203074	PRSS55	-2.73387	0.013555	0.00871321
10695	CNPY3	0.126148	0.00065039	0.000376664
400954	EML6	0.0592887	0.756548	0.705187
2960	GTF2E1	-0.612218	2.55719e-15	9.88392e-16
339318	ZNF181	-1.32317	2.21567e-52	4.59969e-53
32	ACACB	0.457216	6.0214e-11	2.62368e-11
25884	CHRDL2	-0.0275186	0.977579	0.956973
50863	NTM	-1.30118	0	0
83999	KREMEN1	0.618054	1.01254e-66	1.79755e-67
84247	RTL6	-0.0156822	0.63659	0.573495
9283	GPR37L1	-0.0187128	0.962622	0.939354
284273	ZADH2	0.242002	6.09765e-07	3.03525e-07
29927	SEC61A1	0.231165	2.60541e-219	1.65578e-220
8239	USP9X	-0.271848	9.46326e-73	1.57821e-73
139422	MAGEB10	-0.118133	0.828883	0.787614
164153	UBL4B	-2.44256	0.00270155	0.00162604
148156	ZNF558	-0.882691	9.7949e-42	2.3302e-42
79833	GEMIN6	-0.141432	0.189914	0.144481
84233	TMEM126A	-0.611558	3.1114e-26	9.48732e-27
51201	ZDHHC2	0.216609	1.5876e-09	7.22327e-10
84300	UQCC2	0.175621	0.000240688	0.000135425
107985320	LOC107985320	-0.0742996	0.929048	0.900789
163175	LGI4	0.820478	0.00522183	0.00321892
10576	CCT2	-0.223649	1.68957e-30	4.78058e-31
2653	GCSH	-0.348818	2.40523e-14	9.533e-15
23545	ATP6V0A2	-0.107731	0.0167308	0.0108514
79585	CORO7	1.04842	1.47335e-38	3.67721e-39
57181	SLC39A10	-0.48713	5.3165e-46	1.19408e-46
84811	BUD13	-0.119655	0.11671	0.0852594
3485	IGFBP2	1.19422	0	0
79789	CLMN	0.830384	7.4586e-10	3.35687e-10
10965	ACOT2	0.736867	1.25357e-107	1.54838e-108
10328	EMC8	0.394982	3.17414e-17	1.17142e-17
112268394	112268394	NA	NA	NA
9987	HNRNPDL	-1.07562	0	0
4854	NOTCH3	-0.0840408	3.71038e-11	1.60877e-11
79094	CHAC1	-4.14261	0	0
4773	NFATC2	0.237517	0.152772	0.114034
1112	FOXN3	0.498209	5.46921e-98	7.28679e-99
57506	MAVS	0.56582	1.66495e-207	1.1101e-208
8844	KSR1	-0.903795	4.62817e-36	1.19337e-36
81551	STMN4	NA	NA	NA
55016	2021-03-01	-1.24312	5.18848e-20	1.8038e-20
26267	FBXO10	0.276098	1.33416e-11	5.71145e-12
2193	FARSA	0.371581	5.06366e-32	1.39468e-32
79844	ZDHHC11	-1.16408	4.21002e-08	2.01359e-08
100529063	BCL2L2-PABPN1	2.14005	6.99995e-19	2.49064e-19
4312	MMP1	-1.26432	5.01318e-25	1.57037e-25
79600	TCTN1	-0.538959	3.6521e-62	6.81087e-63
10388	SYCP2	-1.2382	2.24734e-16	8.47189e-17
79004	CUEDC2	0.691551	1.72637e-73	2.86514e-74
1176	AP3S1	-0.375794	1.3235e-65	2.3848e-66
8269	TMEM187	0.547069	1.6633e-05	8.79789e-06
54974	THG1L	-0.448702	6.62176e-11	2.88872e-11
84948	TIGD5	1.51592	4.82014e-59	9.32922e-60
105376353	LOC105376353	-3.61248	0.00165569	0.000982469
283446	MYO1H	-0.515199	0.0161539	0.0104641
401137	PRR27	0.253365	0.696828	0.636748
2734	GLG1	-0.0102149	0.46632	0.395886
51372	TMA7	-0.363958	2.76782e-41	6.64226e-42
55847	CISD1	-0.218331	0.000136535	7.57877e-05
79796	ALG9	-0.0341252	0.47022	0.400284
55311	ZNF444	0.246189	3.95927e-06	2.03813e-06
79862	ZNF669	-0.269456	0.00682658	0.0042563
440574	MINOS1	0.0390948	0.296882	0.23767
1591	CYP24A1	-1.39009	0.0334475	0.022446
57224	NHSL1	0.0172833	0.817835	0.774562
5869	RAB5B	-0.385957	5.70475e-108	7.02001e-109
59307	SIGIRR	0.926919	2.34771e-13	9.56297e-14
165055	CCDC138	-0.594602	0.000219173	0.00012304
26157	GIMAP2	0.153054	0.665672	0.6036
126767	AADACL3	-1.02752	0.6172	0.549227
90007	MIDN	0.208754	2.02581e-13	8.24123e-14
344167	FOXI3	0.444166	0.554566	0.484912
782	CACNB1	-0.398372	2.87061e-08	1.36666e-08
54477	PLEKHA5	-0.881325	2.43031e-94	3.32932e-95
80135	RPF1	-0.651417	1.66318e-37	4.20868e-38
55072	RNF31	0.553711	3.38343e-39	8.36808e-40
7483	WNT9A	-0.39763	0.0472624	0.0323974
267002	PGBD2	-0.656739	3.06935e-07	1.50956e-07
57862	ZNF410	-0.0801788	0.0349295	0.0235032
22849	CPEB3	0.0710909	0.693033	0.632719
100528032	KLRC4-KLRK1	-4.02932	0.0082831	0.00520849
55262	C7orf43	0.0545356	0.420053	0.35187
23258	DENND5A	-0.12786	1.76548e-12	7.38534e-13
57571	CARNS1	-0.370642	0.059901	0.0416602
64779	MTHFSD	-0.0545154	0.491059	0.420607
10307	APBB3	-0.736739	1.96864e-26	5.97661e-27
353149	TBC1D26	-1.18456	0.203343	0.155897
79075	DSCC1	-0.348982	1.25096e-05	6.58288e-06
8831	SYNGAP1	-0.638467	1.57081e-49	3.3718e-50
220388	CCDC89	-0.748543	0.000132001	7.31795e-05
57091	CASS4	0.620703	0.119431	0.0874275
8637	EIF4EBP3	-0.16034	0.283294	0.225662
389197	C4orf50	-2.34656	0.117143	0.0856137
140883	ZNF280B	-1.30164	1.64463e-22	5.4409e-23
64763	ZNF574	0.706167	1.35354e-30	3.82199e-31
147686	ZNF418	-0.257442	0.038716	0.02621
100310812	SPDYE2B	0.0282232	0.704633	0.646895
10577	NPC2	-0.0562433	7.76432e-05	4.24337e-05
107986838	LOC107986838	1.27823	0.0136867	0.00880099
55008	HERC6	0.455572	2.89928e-07	1.42508e-07
53630	BCO1	-0.0275186	0.993094	0.978479
2675	GFRA2	0.387519	0.772816	0.723702
7913	DEK	-0.581656	1.36658e-149	1.24148e-150
728276	CLEC19A	0.449808	0.155008	0.115819
57579	FAM135A	-1.0444	1.87475e-33	5.04004e-34
199720	GGN	0.471287	0.0237852	0.0157059
8480	RAE1	0.29959	3.76592e-09	1.73476e-09
199221	DZIP1L	-0.136084	0.0230813	0.0152011
64105	CENPK	-0.2373	0.0180424	0.0117407
126375	ZNF792	0.492955	0.00564978	0.00349317
1859	DYRK1A	-0.5342	2.53314e-58	4.94528e-59
51440	HPCAL4	-0.0275186	0.995547	0.984781
5425	POLD2	0.64604	6.76111e-118	7.67481e-119
340578	DCAF12L2	-0.0275186	0.994674	0.989238
126119	JOSD2	1.10777	1.33581e-102	1.71022e-103
55636	CHD7	0.122677	0.1352	0.100088
57332	CBX8	0.254881	0.0717439	0.0506145
7561	ZNF14	-0.770148	6.79808e-10	3.05172e-10
1122	CHML	-0.530555	2.82792e-32	7.76113e-33
8893	EIF2B5	0.251976	7.44087e-09	3.46377e-09
50509	COL5A3	-0.0177804	0.440849	0.371407
27146	FAM184B	-0.809377	5.67282e-05	3.08096e-05
57050	UTP3	-0.394679	8.43975e-26	2.60176e-26
4240	MFGE8	0.961021	0	0
79074	C2orf49	-0.583379	3.32492e-42	7.84267e-43
107986244	LOC107986244	-0.343737	0.619141	0.552511
2824	GPM6B	0.726402	5.37322e-70	9.18478e-71
387	RHOA	0.299813	0	0
100996741	100996741	0.11886	0.174737	0.131783
107987290	LOC107987290	-0.357186	0.0569363	0.0394501
2961	GTF2E2	-0.113475	0.00471053	0.00289393
28960	DCPS	-0.000130329	0.998278	0.998163
7384	UQCRC1	1.48653	0	0
6573	SLC19A1	1.16403	1.11647e-47	2.45787e-48
64778	FNDC3B	-0.267455	1.9107e-129	1.98881e-130
94120	SYTL3	-0.133651	0.385577	0.319534
151242	PPP1R1C	-0.249911	0.602812	0.532851
22902	RUFY3	-0.672992	3.6518e-99	4.80628e-100
5243	ABCB1	NA	NA	NA
1291	COL6A1	0.18051	0	0
4482	MSRA	0.64152	6.07463e-22	2.02827e-22
83595	SOX7	-0.582123	0.0680451	0.0478043
5211	PFKL	0.572438	1.29588e-202	8.8875e-204
7874	USP7	-0.231888	1.37096e-30	3.87275e-31
255252	LRRC57	0.0193119	0.797807	0.751303
27085	MTBP	-0.597927	8.97898e-06	4.69277e-06
5009	OTC	-0.0275186	0.994674	0.989238
51496	CTDSPL2	-0.573281	4.36151e-35	1.14505e-35
332	BIRC5	1.42196	5.55941e-120	6.2207e-121
6188	RPS3	0.125271	6.8826e-45	1.56732e-45
2068	ERCC2	0.644923	3.65833e-170	2.96381e-171
9159	PCSK7	0.551284	1.28659e-80	1.99019e-81
9500	MAGED1	0.486949	0	0
22841	RAB11FIP2	-0.52998	1.90435e-77	3.03387e-78
1006	CDH8	-0.442556	0.634212	0.568033
1577	CYP3A5	-0.360942	0.658624	0.59601
58492	ZNF77	-0.0823806	0.701548	0.643373
168451	THAP5	-1.13869	6.64204e-86	9.7981e-87
107984203	LOC107984203	-0.345426	0.0011141	0.000654619
22949	PTGR1	-0.231448	2.04754e-10	9.05306e-11
1730	DIAPH2	0.0727533	0.145636	0.108278
126549	ANKLE1	0.0168242	0.944106	0.91801
57504	MTA3	-0.391959	1.106e-19	3.8764e-20
55160	ARHGEF10L	0.684623	8.55793e-74	1.41337e-74
118813	ZFYVE27	-0.167785	0.000601592	0.000347638
81562	LMAN2L	0.0205756	0.710894	0.65363
284948	SH2D6	0.0591717	0.886888	0.85309
285489	DOK7	0.85354	1.93573e-08	9.14305e-09
28986	MAGEH1	-0.214619	0.000128795	7.13651e-05
746	TMEM258	-0.208473	2.55196e-09	1.16921e-09
84447	SYVN1	-0.330676	1.14804e-27	3.40435e-28
4907	NT5E	-0.200911	4.43777e-47	9.8158e-48
51252	FAM178B	-0.361938	0.436515	0.367301
7567	ZNF19	-0.99581	3.17546e-06	1.62639e-06
3185	HNRNPF	0.304716	2.63982e-60	5.03295e-61
54836	BSPRY	-0.0275186	0.994674	0.989238
23424	TDRD7	0.200509	0.000816167	0.000475598
119391	GSTO2	-0.426685	1.46059e-06	7.37602e-07
1063	CENPF	-0.591153	4.18634e-40	1.02256e-40
9805	SCRN1	0.24479	2.90927e-61	5.48443e-62
1159	CKMT1B	NA	NA	NA
80765	STARD5	-0.309431	0.00155599	0.000921286
80305	TRABD	0.581217	2.76342e-29	7.96603e-30
6405	SEMA3F	0.497151	6.85631e-09	3.1865e-09
51154	MRTO4	0.403724	3.57334e-24	1.14186e-24
2161	F12	0.709447	0.294846	0.235904
283742	FAM98B	-0.462841	5.49153e-36	1.4179e-36
2186	BPTF	-0.314799	4.91163e-49	1.06111e-49
92370	PXYLP1	0.376822	1.01155e-06	5.07791e-07
9665	MARF1	-0.0790955	0.00533422	0.00329066
51725	FBXO40	-0.302424	0.639497	0.576446
85459	CEP295	-0.776146	1.70137e-43	3.93539e-44
6555	SLC10A2	-0.0275186	0.994674	0.989238
143888	KDELC2	-0.00995748	0.734536	0.680421
51023	MRPS18C	-0.296477	2.67405e-06	1.36416e-06
514	ATP5F1E	-0.11631	3.01055e-07	1.48012e-07
7314	UBB	0.0987003	1.26009e-20	4.33196e-21
6002	RGS12	0.130637	0.0103996	0.0066043
9098	USP6	-0.647545	6.09293e-26	1.87196e-26
54627	MAP10	-0.656152	3.82118e-05	2.05919e-05
10574	CCT7	0.421878	9.56137e-157	8.31568e-158
56654	NPDC1	0.779195	7.38113e-136	7.32863e-137
80063	ATF7IP2	-0.449527	9.1177e-05	5.00516e-05
6095	RORA	-1.11671	1.62833e-105	2.04801e-106
88455	ANKRD13A	-0.0637822	0.0091403	0.00576865
153733	CCDC112	-1.18734	4.15266e-61	7.85242e-62
283149	BCL9L	0.391071	1.83322e-138	1.78625e-139
27129	HSPB7	0.624364	0	0
374887	YJEFN3	-0.647984	5.91497e-05	3.21521e-05
4074	M6PR	-0.521018	4.56462e-154	4.03591e-155
5328	PLAU	-0.092059	0.000162932	9.06949e-05
4778	NFE2	1.00811	0.0127822	0.00819057
3224	HOXC8	-0.0786431	0.032147	0.021536
9389	SLC22A14	-0.612481	0.159062	0.119165
64131	XYLT1	-0.182118	3.87028e-31	1.08009e-31
10221	TRIB1	-0.178636	0.032419	0.0217314
1500	CTNND1	-0.054561	3.08118e-06	1.57685e-06
5979	RET	-0.0275186	0.972247	0.950714
7867	MAPKAPK3	0.534847	7.98582e-61	1.517e-61
83443	SF3B5	0.406209	2.89221e-31	8.05464e-32
151194	METTL21A	-0.0768644	0.339723	0.276151
55070	DET1	-0.32726	0.000288315	0.000162989
2686	GGT7	0.202311	1.22688e-05	6.45331e-06
100462977	MTRNR2L1	0.0323471	0.00175336	0.00104251
53834	FGFRL1	0.603662	5.31576e-262	2.79114e-263
391104	VHLL	-1.02752	0.612825	0.543296
2766	GMPR	1.41162	7.95873e-65	1.44788e-65
11120	BTN2A1	-0.661769	6.54371e-69	1.1318e-69
51339	DACT1	-1.34071	0	0
23528	ZNF281	-1.08222	0	0
84872	ZC3H10	0.234548	0.0114739	0.00731904
387911	C1QTNF9B	0.90456	0.129814	0.0957484
23621	BACE1	0.243672	1.95534e-88	2.82677e-89
26128	KIF1BP	-0.0331141	0.331417	0.268844
100505989	SMIM31	-0.255866	0.31445	0.253244
80790	CMIP	0.188512	4.36133e-07	2.15809e-07
8427	ZNF282	0.408957	4.85546e-25	1.51928e-25
10367	MICU1	-0.250067	1.45955e-24	4.60998e-25
22993	HMGXB3	0.205068	1.03004e-20	3.53273e-21
4520	MTF1	-0.027874	0.559337	0.48957
116093	DIRC1	-1.12517	0.00673925	0.00419912
6608	SMO	0.00551877	0.923956	0.894891
9476	NAPSA	-1.54209	0.0144781	0.00932412
1910	EDNRB	1.83504	3.91279e-201	2.69029e-202
127255	LRRIQ3	-0.705591	0.454577	0.384444
10509	SEMA4B	0.559411	5.42738e-16	2.06606e-16
80318	GKAP1	-1.37774	8.24194e-09	3.84144e-09
22847	ZNF507	-0.894301	2.16602e-81	3.32925e-82
4736	RPL10A	0.142468	3.80907e-36	9.81067e-37
1677	DFFB	-0.270478	0.00942512	0.00596257
3329	HSPD1	-0.48634	2.83369e-227	1.73204e-228
7104	TM4SF4	0.525022	0.335776	0.27273
441490	FTH1P18	-1.02752	0.6172	0.549227
9720	CCDC144A	-1.13115	1.16116e-223	7.21825e-225
441155	LOC441155	-0.360616	0.045467	0.0311062
23087	TRIM35	0.160007	0.00128081	0.000755021
9373	PLAA	-0.248609	3.46264e-16	1.31033e-16
91862	MARVELD3	-0.216053	0.252363	0.198747
7690	ZNF131	-0.466279	4.34512e-20	1.50834e-20
101929322	LOC101929322	-0.132263	0.656938	0.59437
9205	ZMYM5	-0.863623	1.45432e-38	3.62887e-39
8537	BCAS1	-0.686929	0.00975672	0.00618138
401190	RGS7BP	-5.11498	3.07989e-09	1.41394e-09
85453	TSPYL5	-0.50211	1.45214e-36	3.71244e-37
8909	ENDOU	2.29441	0.125898	0.0926381
5226	PGD	0.0120797	0.526715	0.456539
55906	ZC4H2	-0.233213	0.000864629	0.000504838
493753	COA5	-0.41026	7.90251e-08	3.81348e-08
3516	RBPJ	-0.510702	1.09355e-212	7.15835e-214
373863	DND1	0.714248	1.90176e-05	1.00856e-05
27332	ZNF638	-0.972045	8.88208e-305	3.9703e-306
285636	C5orf51	-1.16556	1.43655e-235	8.48154e-237
348174	CLEC18A	-0.304107	0.209545	0.1615
5693	PSMB5	0.52198	4.18006e-151	3.75149e-152
7461	CLIP2	0.633936	5.85728e-167	4.82659e-168
388436	LOC388436	0.460433	0.364334	0.298243
28971	AAMDC	-0.0816229	0.170458	0.12822
3416	IDE	-0.313668	7.32378e-31	2.05615e-31
6165	RPL35A	-0.148599	1.23044e-26	3.72269e-27
54108	CHRAC1	0.0263984	0.64036	0.577335
59343	SENP2	-0.203586	3.09453e-07	1.5223e-07
100996517	SEC22B3	-1.50654	2.38107e-254	1.2874e-255
157922	CAMSAP1	0.144511	4.46663e-05	2.41606e-05
170062	FAM47B	-0.0275186	0.994674	0.989238
8604	SLC25A12	0.138017	0.0062767	0.00389712
100287387	LOC100287387	0.2582	0.104244	0.0753093
2784	GNB3	-0.934614	1.28654e-08	6.04472e-09
100463285	MTRNR2L4	-0.359721	0.0692772	0.048722
153129	SLC38A9	-0.725127	1.30452e-35	3.39915e-36
140459	ASB6	0.49807	2.26293e-57	4.45702e-58
4144	MAT2A	-0.662383	0	0
9166	EBAG9	-1.14184	5.71996e-59	1.10774e-59
90871	DMAC1	0.126315	0.0126779	0.00812081
4763	NF1	-0.313889	3.7426e-48	8.16996e-49
148213	ZNF681	-0.125594	0.499922	0.430107
387597	ILDR2	0.392855	0.552654	0.483049
643	CXCR5	-1.07445	0.00987174	0.00625711
23625	FAM89B	0.749251	2.52593e-133	2.56932e-134
4522	MTHFD1	0.412754	2.54595e-64	4.65228e-65
9117	SEC22C	0.141043	2.37584e-07	1.16436e-07
105369914	LOC105369914	1.02362	0.619756	0.553276
54921	CHTF8	0.577084	8.75454e-101	1.13804e-101
63926	ANKEF1	0.230969	0.0179935	0.0117068
83698	CALN1	-0.604607	0.0376703	0.0254649
4092	SMAD7	-0.452202	2.42548e-65	4.39006e-66
57534	MIB1	-0.440038	1.29625e-82	1.9654e-83
79710	MORC4	-0.272201	3.3152e-24	1.05899e-24
148932	MOB3C	0.139693	0.0519646	0.035804
79018	GID4	-0.30319	2.75563e-10	1.22285e-10
1299	COL9A3	0.731658	0.0430961	0.0293845
138151	NACC2	0.603078	2.81384e-256	1.50837e-257
9245	GCNT3	-0.13855	0.77767	0.729237
9507	ADAMTS4	-0.0344773	0.717516	0.660424
81559	TRIM11	0.385673	8.2865e-12	3.52966e-12
84277	DNAJC30	0.100756	0.0583505	0.0405076
29888	STRN4	0.475563	1.22517e-71	2.06733e-72
26496	OR10A3	-0.349447	0.767314	0.717196
440957	SMIM4	0.353825	5.37514e-05	2.91618e-05
995	CDC25C	0.578774	0.00688471	0.00429453
7275	TUB	-0.591598	1.12014e-50	2.37269e-51
23135	KDM6B	-0.747574	1.27717e-60	2.42982e-61
2070	EYA4	-0.960719	2.03472e-117	2.3144e-118
100129583	FAM47E	-0.26666	0.634688	0.571524
101929372	LOC101929372	-0.475885	0.0859022	0.0613282
84332	DYDC2	0.142607	0.874665	0.838754
148545	NBPF4	-0.402367	0.683872	0.622892
51057	WDPCP	-0.496337	4.21094e-14	1.68043e-14
50846	DHH	0.127755	0.678289	0.617218
150280	HORMAD2	-0.0275186	0.994674	0.989238
6792	CDKL5	-0.34457	1.02167e-10	4.47828e-11
27185	DISC1	-0.506311	1.42997e-09	6.49451e-10
55536	CDCA7L	0.21668	1.76654e-05	9.3593e-06
55848	PLGRKT	-0.368293	3.59187e-08	1.71441e-08
3339	HSPG2	0.32564	0	0
140606	SELENOM	0.896255	6.77957e-281	3.29707e-282
55240	STEAP3	0.605084	9.94407e-127	1.05691e-127
79632	FAM184A	-0.875516	0.0765781	0.0542198
79155	TNIP2	0.663655	6.15829e-47	1.36427e-47
284119	CAVIN1	0.463028	0	0
11011	TLK2	-0.355569	4.47091e-32	1.2309e-32
4608	MYBPH	0.294409	0.722821	0.666059
5290	PIK3CA	-0.691779	1.83709e-115	2.12679e-116
80028	FBXL18	0.984748	1.25102e-235	7.37892e-237
51550	CINP	0.192403	0.000592763	0.000342434
23208	SYT11	-0.675292	6.69027e-112	7.95419e-113
164781	DAW1	1.33003	0.00163504	0.000969602
6150	MRPL23	0.678682	5.01158e-23	1.63826e-23
1466	CSRP2	-0.29886	4.30637e-12	1.81937e-12
284417	TMEM150B	-0.57692	0.17958	0.135809
6103	RPGR	-1.33019	8.25569e-54	1.68761e-54
22974	TPX2	1.24886	3.24796e-304	1.45936e-305
55334	SLC39A9	-0.280418	4.61651e-29	1.33559e-29
30011	SH3KBP1	-0.340226	1.16523e-48	2.53287e-49
10097	ACTR2	-0.479011	0	0
8692	HYAL2	0.772474	9.4018e-88	1.36843e-88
55275	VPS53	0.249152	2.05741e-25	6.38649e-26
107985692	LOC107985692	-0.922494	0.129455	0.0954764
79033	ERI3	0.56416	5.02205e-61	9.51672e-62
10811	NOXA1	-0.476935	0.124268	0.091198
9940	DLEC1	0.0686967	0.887464	0.853721
54499	TMCO1	-0.50094	1.17254e-93	1.61645e-94
7098	TLR3	-0.425088	3.55644e-06	1.82624e-06
143684	FAM76B	-1.01922	6.00241e-48	1.31482e-48
7447	VSNL1	0.672275	0.108627	0.0787768
7264	TSTA3	0.645922	1.07182e-81	1.64371e-82
81628	TSC22D4	0.76149	2.25025e-142	2.13144e-143
55693	KDM4D	0.495872	0.0693714	0.0488163
113612	CYP2U1	-0.0742366	0.0166262	0.0107826
3758	KCNJ1	-3.34945	0.0563122	0.0389868
6382	SDC1	-0.661701	7.55788e-25	2.37667e-25
1356	CP	0.47671	1.46604e-05	7.73077e-06
2729	GCLC	0.607474	2.24702e-73	3.73442e-74
57643	ZSWIM5	-0.388108	0.0154054	0.00995697
79598	CEP97	-0.574847	1.00292e-21	3.36435e-22
338785	KRT79	-1.02752	0.6172	0.549227
10581	IFITM2	0.99877	0	0
105370706	LOC105370706	NA	NA	NA
51650	MRPS33	-0.546784	2.84289e-24	9.05655e-25
3340	NDST1	0.243391	3.60299e-130	3.72946e-131
83882	TSPAN10	0.171446	0.0617304	0.043061
26330	GAPDHS	0.254881	0.49444	0.424861
5936	RBM4	0.0399108	0.162573	0.12196
2843	GPR20	-2.02752	0.207815	0.159902
340152	ZC3H12D	0.980665	8.85198e-09	4.12884e-09
84197	POMK	0.177331	0.45484	0.384771
27250	PDCD4	-0.481188	1.11924e-97	1.49444e-98
23596	OPN3	1.02849	1.18625e-113	1.39252e-114
1230	CCR1	-0.114981	0.793274	0.746186
344805	TMPRSS7	0.0165018	0.99361	0.980107
25973	PARS2	0.349987	0.0014583	0.000862434
151176	ERFE	0.362796	0.000200782	0.000112484
53373	TPCN1	0.324181	1.26815e-45	2.86146e-46
9322	TRIP10	0.624994	1.73611e-93	2.3954e-94
9963	SLC23A1	0.586013	0.309955	0.249409
5802	PTPRS	0.283192	1.08256e-27	3.2083e-28
4676	NAP1L4	-0.197613	1.21763e-15	4.66971e-16
3052	HCCS	-0.305644	1.55523e-11	6.66502e-12
4256	MGP	-0.111432	0.0206123	0.0135
253260	RICTOR	-1.0998	5.61682e-173	4.46279e-174
93587	TRMT10A	-0.968751	1.77815e-17	6.52424e-18
367	AR	0.752869	1.91146e-45	4.32296e-46
6194	RPS6	-0.426104	0	0
10896	OCLM	-0.920603	0.0692763	0.0487334
54780	NSMCE4A	-0.0410343	0.671292	0.60957
64130	LIN7B	-0.741405	4.0504e-10	1.80632e-10
8547	FCN3	-0.442556	0.739369	0.686416
145501	ISM2	0.672921	0.358044	0.292214
5604	MAP2K1	-0.118928	0.000102026	5.62016e-05
636	BICD1	-0.340579	6.35696e-23	2.08358e-23
6875	TAF4B	-0.259881	0.0802894	0.0569961
6611	SMS	-0.390261	9.26162e-52	1.93877e-52
2199	FBLN2	0.694326	8.72613e-22	2.92418e-22
1628	DBP	0.564397	0.000550619	0.000317323
83692	CD99L2	0.336914	2.76344e-75	4.49042e-76
9788	MTSS1	0.896728	3.99597e-125	4.30723e-126
9212	AURKB	1.35854	1.38081e-35	3.59875e-36
4241	MELTF	0.0119478	0.924368	0.895396
51428	DDX41	0.448354	9.37155e-42	2.22841e-42
105371063	LOC105371063	-0.39261	0.124077	0.0910293
51321	AMZ2	-0.412669	8.20055e-34	2.19086e-34
220988	HNRNPA3	-0.655522	0	0
1594	CYP27B1	-0.578534	0.0587157	0.0407815
729877	TBC1D3H	-1.44577	2.47688e-17	9.11804e-18
2330	FMO5	0.165112	0.147787	0.109971
7057	THBS1	-0.0778175	2.55673e-242	1.4563e-243
105370733	LOC105370733	-0.491811	0.243481	0.19102
8550	MAPKAPK5	-0.141749	0.00196478	0.00117128
6899	TBX1	0.720393	0.118991	0.0870777
392275	SMPD5	2.29441	0.125898	0.0926381
161253	REM2	-0.442556	0.739369	0.686416
409	ARRB2	0.351423	5.41278e-05	2.93754e-05
348487	FAM131C	1.02693	0.0430603	0.0293576
57159	TRIM54	-1.0501	0.0874228	0.0624896
51338	MS4A4A	-0.446158	0.630978	0.564644
2925	GRPR	0.124484	0.884989	0.850932
128209	KLF17	0.0557369	0.915028	0.884921
4212	MEIS2	-0.294623	1.04417e-07	5.06116e-08
1460	CSNK2B	0.191535	1.96791e-16	7.40941e-17
85013	TMEM128	-0.511569	2.89616e-21	9.80572e-22
105369214	LOC105369214	NA	NA	NA
139285	AMER1	0.5467	5.13421e-12	2.17417e-12
55739	NAXD	0.0675625	0.132027	0.0975566
2028	ENPEP	-0.136277	0.196712	0.15013
4636	MYL5	0.0722452	0.406503	0.339133
401124	DTHD1	-1.02752	0.6172	0.549227
79946	C10orf95	0.501631	0.226087	0.17604
94104	PAXBP1	-0.969713	9.21709e-74	1.52277e-74
10486	CAP2	-0.833138	5.3366e-115	6.20593e-116
3305	HSPA1L	-0.624153	0.00634111	0.00393931
55793	MINDY1	0.493741	7.72653e-16	2.95246e-16
54876	DCAF16	-0.448765	4.28794e-33	1.15821e-33
1601	DAB2	-0.596506	0	0
54584	GNB1L	0.973006	6.34031e-10	2.84293e-10
9048	ARTN	-0.542092	0.511942	0.442165
126205	NLRP8	0.433049	0.406236	0.338839
1359	CPA3	-0.390089	0.652822	0.590118
1849	DUSP7	0.535311	1.41676e-31	3.92512e-32
64772	ENGASE	0.127081	0.025855	0.0171445
3146	HMGB1	-0.373619	1.3743e-162	1.16187e-163
79876	UBA5	-0.707623	2.93784e-92	4.09936e-93
10295	BCKDK	0.76981	3.86697e-123	4.22632e-124
84766	CRACR2A	0.249564	6.4672e-05	3.52175e-05
10987	COPS5	-0.399232	1.21835e-25	3.76433e-26
246777	SPESP1	-0.313881	0.132495	0.0979101
56102	PCDHGB3	-0.279751	0.00040366	0.000230342
899	CCNF	1.27447	2.32144e-58	4.52932e-59
80228	ORAI2	0.548698	1.48021e-122	1.62375e-123
28982	FLVCR1	0.0834702	0.303749	0.243853
165140	OXER1	-0.40603	0.57105	0.501588
10180	RBM6	-0.599906	2.52736e-117	2.87915e-118
3615	IMPDH2	0.167098	1.05032e-12	4.35905e-13
642515	PRRT1B	-0.175854	0.7932	0.746231
5462	POU5F1B	0.817053	0.471159	0.401138
148523	CIART	-0.620518	1.23504e-05	6.49763e-06
51603	METTL13	0.224954	4.10996e-09	1.89515e-09
3814	KISS1	2.17412	0.000829692	0.000483719
129880	BBS5	0.313753	1.54903e-21	5.21597e-22
286183	NKAIN3	-1.61248	0.0299759	0.0200269
7043	TGFB3	-0.415351	9.79047e-08	4.74209e-08
9582	APOBEC3B	1.4432	8.24433e-13	3.41253e-13
84502	JPH4	-1.02752	0.289267	0.230981
1455	CSNK1G2	0.780627	2.47478e-189	1.79172e-190
94059	LENG9	0.51446	5.79474e-06	3.00209e-06
105371095	LOC105371095	-0.771371	0.449386	0.379222
80349	WDR61	-0.262718	4.10387e-10	1.83064e-10
114991	ZNF618	0.395335	4.28884e-28	1.26063e-28
401541	CENPP	0.107069	0.413981	0.346185
55004	LAMTOR1	0.294118	6.48703e-37	1.65242e-37
828	CAPS	0.356226	0.000567904	0.000327514
152756	FAM218A	-0.322975	0.22587	0.175858
79101	TAF1D	-1.47638	2.79168e-188	2.0373e-189
3897	L1CAM	-0.650449	0.0184678	0.0120287
5066	PAM	-0.0915066	1.15243e-17	4.21041e-18
64708	COPS7B	-0.1902	1.85486e-05	9.83047e-06
5557	PRIM1	0.376595	0.00419448	0.00256597
92291	CAPN13	-0.071462	0.980409	0.960793
4340	MOG	-0.652054	0.0044765	0.00274575
9536	PTGES	0.128345	5.76613e-13	2.37641e-13
101929738	LOC101929738	2.59131	4.21829e-74	6.93982e-75
3872	KRT17	-0.548291	0.000646523	0.000374388
27034	ACAD8	0.00520094	0.944144	0.917992
10525	HYOU1	-0.418537	9.42756e-193	6.69464e-194
10165	SLC25A13	0.169752	3.22373e-05	1.73052e-05
79582	SPAG16	-0.768797	1.59824e-41	3.82533e-42
121340	SP7	0.096353	0.627645	0.561226
92170	MTG1	0.504759	1.95357e-26	5.9286e-27
55002	TMCO3	-0.0650769	0.000683941	0.000396609
246	ALOX15	-0.316827	0.728874	0.674418
2678	GGT1	0.220475	0.462544	0.392198
64332	NFKBIZ	-0.813606	7.81103e-102	1.00546e-102
80209	PROSER1	-0.514362	2.32053e-39	5.71913e-40
998	CDC42	-0.210003	3.72804e-59	7.20255e-60
389125	MUSTN1	-0.645472	0.204766	0.157165
85366	MYLK2	2.55744	0.00877264	0.00552926
7570	ZNF22	-0.687518	3.28258e-26	1.00131e-26
56623	INPP5E	0.430347	8.76286e-11	3.83543e-11
4677	NARS	-1.09018	0	0
1457	CSNK2A1	-0.344765	5.17871e-49	1.11941e-49
23460	ABCA6	-0.0561676	0.35145	0.286375
161823	ADAL	-0.0995419	0.277373	0.220609
79609	VCPKMT	-0.748853	1.76207e-22	5.83247e-23
84807	NFKBID	-0.328291	0.011285	0.00719008
54020	SLC37A1	0.483041	7.37153e-05	4.02401e-05
89853	MVB12B	0.120101	0.0866088	0.0618627
7299	TYR	-0.0275186	0.994674	0.989238
91408	BTF3L4	-0.996884	5.0813e-192	3.623e-193
728489	DNLZ	0.910478	3.04625e-26	9.28513e-27
401562	LCNL1	-0.899685	4.5616e-11	1.98286e-11
65987	KCTD14	2.14082	0.0437944	0.0298935
8370	HIST2H4A	0.525022	0.161209	0.120876
8314	BAP1	0.563951	2.18415e-103	2.77992e-104
79689	STEAP4	3.41265	2.80968e-236	1.64425e-237
575	ADGRB1	-1.30054	0.00933379	0.00590156
2798	GNRHR	-0.8855	0.0629491	0.0439712
1365	CLDN3	-0.0275186	0.99424	0.981362
57505	AARS2	0.474011	3.20992e-18	1.16031e-18
56140	PCDHA8	2.47637	0.0557482	0.0385495
149951	COMMD7	0.0854122	0.0132993	0.00853881
107986908	LOC107986908	-0.0293231	0.986407	0.967584
3067	HDC	1.58506	0.463727	0.393443
55	ACPP	-1.14003	0.000820617	0.000478238
5428	POLG	0.820461	3.09612e-148	2.83061e-149
440712	RHEX	-0.205211	0.803354	0.757642
152992	TRMT44	0.145283	0.102167	0.0737201
442361	OR2A2	-1.61248	0.363854	0.298271
6819	SULT1C2	-0.964818	0.00615787	0.00381907
905	CCNT2	-0.934053	1.60441e-147	1.47239e-148
253639	ZNF620	-0.254441	0.108742	0.0788796
102724985	LOC102724985	-0.201275	4.93689e-13	2.03037e-13
84249	PSD2	-0.843443	0.00206527	0.00123322
100127983	C8orf88	-0.283252	0.0155929	0.0100845
166785	MMAA	-0.501656	8.40659e-14	3.38101e-14
10342	TFG	-0.144257	5.97244e-15	2.33123e-15
64927	TTC23	-0.0701113	0.218754	0.169343
54676	GTPBP2	-1.14407	1.69388e-282	8.16917e-284
3005	H1F0	0.0997357	0.000825168	0.000480938
55257	MRGBP	-0.255976	2.37033e-05	1.26268e-05
123016	TTC8	-0.470608	6.79578e-23	2.23055e-23
11309	SLCO2B1	-0.50145	0.319345	0.257629
5316	PKNOX1	-0.13356	0.00351092	0.00213623
27033	ZBTB32	-0.764484	0.25544	0.201518
84259	DCUN1D5	-0.379235	9.86273e-28	2.92009e-28
83478	ARHGAP24	-0.711368	1.04842e-77	1.66603e-78
9363	RAB33A	-2.17154	9.79482e-12	4.17893e-12
254272	TBC1D28	NA	NA	NA
5662	PSD	0.51845	0.0686357	0.048251
29088	MRPL15	-0.0116403	0.804764	0.759344
56647	BCCIP	-0.698831	7.452e-67	1.32036e-67
65125	WNK1	0.214221	4.68611e-81	7.21898e-82
84988	PPP1R16A	0.628638	4.29994e-27	1.2905e-27
56853	CELF4	-0.307627	0.620149	0.553698
84916	UTP4	0.0888781	0.0133215	0.00855389
23017	FAIM2	-0.973071	0.00566905	0.00350607
165631	PARP15	-0.477024	9.10405e-29	2.64335e-29
11198	SUPT16H	-0.541648	6.40292e-162	5.43543e-163
1153	CIRBP	-0.525822	3.61418e-142	3.42964e-143
2619	GAS1	1.43116	0	0
64518	TEKT3	-1.44256	0.15719	0.11759
1666	DECR1	-0.17687	9.73957e-08	4.71631e-08
8437	RASAL1	-0.586163	0.026	0.0172482
65084	TMEM135	-0.362426	1.55527e-12	6.48801e-13
10445	MCRS1	0.684288	1.30061e-77	2.07053e-78
54438	GFOD1	0.449032	3.91754e-05	2.11225e-05
23235	SIK2	0.458804	3.54884e-46	7.95016e-47
790955	UQCC3	0.485755	3.53775e-08	1.68776e-08
2591	GALNT3	0.419235	5.44209e-13	2.24128e-13
125965	COX6B2	0.108136	0.78275	0.734544
153769	SH3RF2	-0.303018	0.00385643	0.00235181
1775	DNASE1L2	0.875184	0.0244232	0.016147
113246	C12orf57	0.517146	1.22909e-37	3.1031e-38
4081	MAB21L1	-0.3344	0.457099	0.386867
5689	PSMB1	0.0926537	0.000167041	9.30301e-05
55193	PBRM1	-0.22373	4.42004e-23	1.44259e-23
2130	EWSR1	0.0128539	0.55037	0.480829
10158	PDZK1IP1	2.04287	5.89651e-08	2.83045e-08
9942	XYLB	-0.417618	3.81704e-14	1.52169e-14
11146	GLMN	-0.535405	1.50833e-10	6.64544e-11
55238	SLC38A7	0.0156691	0.609262	0.539151
9577	BABAM2	0.138828	0.000969363	0.000567391
107984648	LOC107984648	0.0623543	0.77813	0.729758
55813	UTP6	-0.265113	1.3841e-12	5.76753e-13
5629	PROX1	0.513143	0.0514747	0.0354456
220064	LTO1	-0.545648	8.26763e-18	3.01341e-18
7741	ZSCAN26	-0.832967	1.45421e-37	3.67651e-38
1665	DHX15	-0.359647	7.48785e-64	1.37477e-64
100532726	NDUFC2-KCTD14	0.316762	0.0468869	0.0321183
729991	BORCS8	0.370328	8.83246e-10	3.98796e-10
331	XIAP	-0.475992	2.52671e-84	3.78721e-85
7919	DDX39B	-0.0102346	0.655545	0.592996
107987211	LOC107987211	-0.183039	0.660025	0.597775
3851	KRT4	0.972481	0.635523	0.570824
79969	ATAT1	-0.665106	3.42615e-20	1.18696e-20
51115	RMDN1	-0.444754	2.38957e-47	5.27024e-48
284904	SEC14L4	0.618922	0.00184094	0.00109586
5707	PSMD1	-0.171017	5.24374e-25	1.64381e-25
147495	APCDD1	2.52544	5.48838e-288	2.60248e-289
643418	LIPN	-0.69527	0.048165	0.0330468
23567	ZNF346	0.0489085	0.473904	0.403721
54788	DNAJB12	0.409927	5.61094e-46	1.26086e-46
58189	WFDC1	1.22181	1.87146e-150	1.69149e-151
51081	MRPS7	0.157044	0.000189801	0.000106167
201255	LRRC45	1.46021	5.35761e-68	9.34707e-69
147929	ZNF565	-0.452333	0.000112395	6.205e-05
107987098	LOC107987098	-1.059	6.20291e-07	3.08872e-07
148281	SYT6	2.1417	4.53039e-14	1.80948e-14
27240	SIT1	NA	NA	NA
112812	FDX2	0.6724	5.91977e-27	1.78041e-27
5871	MAP4K2	0.591148	9.37452e-15	3.67814e-15
5105	PCK1	-1.89146	0.254145	0.200356
130827	TMEM182	-0.918613	8.10101e-18	2.95221e-18
1411	CRYBA1	-0.612481	0.697564	0.638469
7105	TSPAN6	-0.262508	4.79718e-12	2.0295e-12
10483	SEC23B	-0.0640317	0.0443439	0.0302943
6383	SDC2	-0.681918	0	0
55589	BMP2K	-0.348154	7.73247e-19	2.75441e-19
1519	CTSO	-0.427973	5.35513e-36	1.38206e-36
221908	PPP1R35	0.551937	4.59061e-08	2.19748e-08
10296	MAEA	0.464841	4.40402e-52	9.18852e-53
92609	TIMM50	0.547416	7.77879e-69	1.34587e-69
9310	ZNF235	-0.544154	0.000586184	0.000338361
94234	FOXQ1	-1.08296	2.90928e-25	9.0628e-26
11095	ADAMTS8	-0.0275186	0.993094	0.978479
256643	BCLAF3	-0.717968	9.87198e-32	2.7276e-32
400745	SH2D5	-0.122799	0.401131	0.334256
8835	SOCS2	0.647264	5.41608e-08	2.5967e-08
401265	KLHL31	0.294409	0.659401	0.597114
8660	IRS2	1.37763	0	0
27127	SMC1B	-0.679595	0.390143	0.32378
283417	DPY19L2	-0.760298	2.64713e-15	1.02331e-15
1047	CLGN	-1.3563	6.80325e-27	2.0481e-27
25921	ZDHHC5	0.152254	2.13417e-15	8.23284e-16
283212	KLHL35	0.402294	0.00889783	0.00561047
160418	TMTC3	-0.583219	7.53827e-100	9.87782e-101
8031	NCOA4	-0.08827	1.91645e-10	8.46905e-11
1477	CSTF1	-0.00734077	0.9186	0.889119
10365	KLF2	0.417751	5.67172e-42	1.34438e-42
205564	SENP5	-0.353107	5.22986e-22	1.74318e-22
646817	SETSIP	-3.75435	0.0199709	0.0130626
733	C8G	-0.63159	0.117209	0.0856788
3692	EIF6	0.528005	2.20397e-119	2.47632e-120
140710	SOGA1	0.198469	8.01892e-15	3.14024e-15
55703	POLR3B	-0.257103	1.90709e-07	9.31983e-08
8467	SMARCA5	-0.551799	1.86264e-145	1.73414e-146
100996709	LOC100996709	-0.332463	4.20055e-07	2.07732e-07
169792	GLIS3	0.433976	4.62369e-18	1.67643e-18
4832	NME3	1.19611	1.72739e-77	2.75096e-78
35	ACADS	1.10822	1.08141e-43	2.49574e-44
79815	NIPAL2	0.313277	6.73682e-29	1.95291e-29
140738	TMEM37	1.1266	2.24053e-11	9.65242e-12
84937	ZNRF1	0.117423	0.0338548	0.022733
3000	GUCY2D	1.52578	8.61195e-06	4.49696e-06
27148	STK36	0.053288	0.284467	0.226712
129025	ZNF280A	0.972481	0.635523	0.570824
4783	NFIL3	-0.373048	5.82258e-25	1.82762e-25
5361	PLXNA1	0.385389	1.00172e-144	9.38407e-146
116064	LRRC58	-0.340929	5.21082e-42	1.23363e-42
64965	MRPS9	-0.538433	1.38495e-20	4.76681e-21
168448	CDC14C	-0.181547	0.409457	0.34181
23598	PATZ1	0.237194	0.000623495	0.00036062
107985837	107985837	-0.0275186	0.994674	0.989238
22807	IKZF2	0.877932	1.02652e-47	2.25689e-48
54455	FBXO42	0.293582	4.3504e-12	1.83822e-12
54664	TMEM106B	-0.797721	6.64244e-220	4.20218e-221
5017	OVOL1	2.29441	0.125898	0.0926381
146754	DNAH2	0.71901	0.00974948	0.00617623
4043	LRPAP1	0.0736163	0.000712064	0.000413659
9522	SCAMP1	-0.991334	2.40772e-293	1.12081e-294
134829	CLVS2	0.557444	0.724751	0.668927
100528062	ARMCX5-GPRASP2	-0.413113	5.22414e-09	2.41978e-09
728568	C12orf73	-0.339568	0.00103225	0.000605336
2745	GLRX	0.0700547	0.0324699	0.021773
102724993	LOC102724993	-0.811839	5.9842e-217	3.85151e-218
8665	EIF3F	0.386901	1.68529e-127	1.78246e-128
166012	CHST13	1.77984	0.124632	0.0915157
7220	TRPC1	-0.440348	6.75913e-21	2.30763e-21
1906	EDN1	-1.48481	2.9015e-118	3.28523e-119
1361	CPB2	-1.02752	0.6172	0.549227
54811	ZNF562	-0.101032	0.0156362	0.0101143
6164	RPL34	-0.263189	3.1612e-79	4.95759e-80
339366	ADAMTSL5	0.267129	0.0812194	0.0577032
23492	CBX7	0.000644881	0.995337	0.994013
10989	IMMT	0.0170808	0.536236	0.466373
441250	TYW1B	-0.322539	0.0090014	0.00567839
26539	OR10H1	-2.87375	0.0804865	0.0571639
646174	C16orf90	NA	NA	NA
56893	UBQLN4	0.0499449	0.216158	0.167147
54953	ODR4	-1.25563	4.323e-122	4.75223e-123
55471	NDUFAF7	-0.402336	7.3005e-10	3.28318e-10
105374103	LOC105374103	-0.212538	0.556814	0.487136
340547	VSIG1	-0.0865972	0.696267	0.636074
4007	PRICKLE3	0.334232	1.83969e-06	9.32023e-07
118426	BORCS5	0.14791	0.0279004	0.0185734
333929	SNAI3	0.621574	0.0352527	0.0237308
197021	LCTL	-0.382043	0.0365925	0.0246877
165257	C1QL2	-1.02752	0.467088	0.396996
5872	RAB13	-0.428124	9.93323e-172	7.97278e-173
142827	ACSM6	NA	NA	NA
26005	C2CD3	0.221077	6.60549e-07	3.29186e-07
221079	ARL5B	-0.947177	4.09351e-117	4.67512e-118
10657	KHDRBS1	0.104748	1.05833e-08	4.9566e-09
59348	ZNF350	-1.0516	3.17755e-29	9.169e-30
23710	GABARAPL1	-0.329842	2.50944e-38	6.28629e-39
128864	C20orf144	-2.19744	0.00282631	0.00170448
92715	DPH7	-0.148945	0.0321298	0.0215227
503835	DUXA	-0.900011	1.0175e-30	2.86486e-31
6156	RPL30	0.129239	1.496e-21	5.03481e-22
3111	HLA-DOA	0.187854	0.00102804	0.000602805
125893	ZNF816	-0.461037	2.23268e-05	1.18767e-05
10845	CLPX	-0.408593	2.0923e-30	5.92495e-31
23347	SMCHD1	-0.776151	1.04924e-140	1.00598e-141
100506084	ARL17B	0.22209	0.00723009	0.00452043
10721	POLQ	0.405599	0.000150242	8.35615e-05
163351	GBP6	-0.585353	0.0248512	0.0164458
949	SCARB1	0.874569	2.98335e-129	3.11049e-130
9779	TBC1D5	-0.0584596	0.0507938	0.0349473
112267857	LOC112267857	-0.197444	0.742499	0.690138
30836	DNTTIP2	-1.20053	2.96763e-241	1.70579e-242
2264	FGFR4	0.672921	0.358044	0.292214
26205	GMEB2	0.533138	5.57682e-24	1.78918e-24
100129543	ZNF730	-0.18011	0.485181	0.414787
729597	SPDYE6	0.653602	0.156466	0.116972
9759	HDAC4	0.409706	2.20536e-12	9.25095e-13
29979	UBQLN1	-0.205312	2.25979e-34	5.99282e-35
55486	PARL	0.0778822	0.052667	0.0363032
2590	GALNT2	0.221935	1.24364e-77	1.97912e-78
84080	ENKD1	0.555962	1.29212e-09	5.85801e-10
7092	TLL1	0.733694	0.00269701	0.00162307
5930	RBBP6	-0.904657	3.94263e-197	2.75184e-198
27245	AHDC1	0.474194	6.06832e-36	1.56752e-36
8785	MATN4	0.194874	0.847353	0.807884
26958	COPG2	-0.157208	0.000312964	0.000177267
26033	ATRNL1	-0.303218	0.0160645	0.0104043
107987096	LOC107987096	-1.29155	0.0757247	0.053563
22911	WDR47	-0.653672	3.43387e-55	6.91619e-56
10908	PNPLA6	1.15571	0	0
79875	THSD4	0.804757	1.32178e-175	1.0334e-176
4713	NDUFB7	0.842715	7.72589e-122	8.50639e-123
10536	P3H3	0.428968	1.56986e-92	2.18689e-93
23012	STK38L	-0.849031	0	0
55285	RBM41	-0.994482	4.07824e-76	6.58679e-77
1586	CYP17A1	2.14241	0.0446785	0.0305474
100130302	SUPT20HL1	NA	NA	NA
101927345	LOC101927345	-0.642163	0.0380585	0.0257406
1823	DSC1	-0.42803	0.152698	0.113952
4496	MT1H	0.732347	0.547923	0.478185
10438	C1D	-0.681419	1.17417e-40	2.83884e-41
1893	ECM1	0.0731582	0.0365562	0.024659
144132	DNHD1	-0.471346	1.19161e-08	5.59319e-09
7586	ZKSCAN1	-0.0910823	4.55931e-06	2.35334e-06
51573	GDE1	0.361577	1.49093e-50	3.16412e-51
25802	LMOD1	0.316615	1.99864e-70	3.406e-71
23553	HYAL4	-0.150799	0.74286	0.690538
54795	TRPM4	0.702721	2.2872e-125	2.46139e-126
63925	ZNF335	0.273407	1.15401e-08	5.41336e-09
221830	TWISTNB	-0.706307	2.60664e-59	5.02998e-60
7082	TJP1	-0.182935	8.98259e-20	3.14362e-20
844	CASQ1	-1.93441	0.0129754	0.00832
6142	RPL18A	0.660264	0	0
84224	NBPF3	-0.00597293	0.937054	0.910232
4094	MAF	-0.418532	3.53608e-16	1.33914e-16
55540	IL17RB	-0.0920291	0.825407	0.783452
1827	RCAN1	-1.15051	0	0
63036	CELA2A	-1.02752	0.6172	0.549227
101927506	LOC101927506	-0.746414	6.97562e-24	2.24198e-24
5893	RAD52	-0.395354	1.61557e-06	8.16986e-07
7812	CSDE1	-0.402466	0	0
112942	CFAP36	-1.11624	1.74774e-186	1.28556e-187
115557	ARHGEF25	-0.215522	4.63841e-06	2.39498e-06
56967	C14orf132	-0.0505472	0.094042	0.0674929
163486	DENND1B	-0.405208	4.41142e-11	1.91656e-11
23742	NPAP1	-0.488727	0.0261134	0.0173339
5730	PTGDS	0.183922	6.30832e-21	2.15226e-21
93343	MVB12A	0.942108	3.88136e-96	5.24083e-97
387103	CENPW	0.526728	6.06502e-06	3.14421e-06
10634	GAS2L1	0.769205	2.08555e-84	3.12356e-85
645432	ARRDC5	-0.173931	0.874497	0.838542
8728	ADAM19	-0.705041	4.11982e-55	8.30254e-56
100289187	TMEM225B	-0.158915	0.298265	0.238898
388327	C17orf100	-0.438166	0.0582426	0.0404125
1173	AP2M1	0.435937	0	0
23369	PUM2	-0.570525	9.96977e-115	1.16227e-115
148789	B3GALNT2	-0.185504	2.92346e-05	1.56561e-05
220965	FAM13C	-0.628897	0.000113341	6.26055e-05
4104	MAGEA5	0.972481	0.635523	0.570824
57482	KIAA1211	-0.827441	8.20799e-08	3.96421e-08
220992	ZNF485	-0.453539	0.000594438	0.000343435
10905	MAN1A2	-0.190715	5.92473e-17	2.204e-17
51206	GP6	-0.0351473	0.888036	0.8544
7265	TTC1	-0.744438	1.49352e-128	1.56581e-129
253982	ASPHD1	-0.238941	0.00394953	0.00241088
126282	TNFAIP8L1	0.316251	0.00150966	0.000893331
29920	PYCR2	-0.0637733	0.0898838	0.0643527
3992	FADS1	0.173574	9.83039e-20	3.44203e-20
728661	SLC35E2B	-0.170285	3.12106e-10	1.38627e-10
105379545	LOC105379545	-0.0275186	0.996065	0.98682
90701	SEC11C	-0.622335	6.55419e-28	1.93408e-28
2647	BLOC1S1	0.0496404	0.373532	0.307738
80231	CXorf21	-1.21305	0.00352603	0.00214563
55964	2021-09-03	0.0394454	0.958909	0.934843
4629	MYH11	0.749598	5.09455e-06	2.63433e-06
1351	COX8A	0.519916	7.10335e-99	9.36132e-100
1621	DBH	-0.934409	0.172041	0.12956
3552	IL1A	0.972481	0.492699	0.422767
4929	NR4A2	-0.842601	8.53474e-08	4.12499e-08
51639	SF3B6	-0.380243	6.05783e-26	1.86082e-26
3299	HSF4	-0.386859	0.023644	0.0156045
163115	ZNF781	-0.0962314	0.658965	0.596547
92840	REEP6	0.176354	0.410954	0.343298
347252	IGFBPL1	0.711295	3.29077e-07	1.62036e-07
79640	C22orf46	-0.61159	3.73557e-53	7.68153e-54
493856	CISD2	-0.596169	8.46589e-51	1.78933e-51
8428	STK24	0.0186386	0.510586	0.440581
4826	NNAT	0.446815	0.13738	0.10175
2570	GABRR2	-0.636716	0.00420305	0.00257146
6473	SHOX	-0.160028	0.107612	0.0779291
10810	WASF3	0.343095	2.68473e-46	6.0066e-47
27079	RPUSD2	0.333673	0.000278671	0.00015736
6582	SLC22A2	-4.143	1.71063e-12	7.14899e-13
1131	CHRM3	-0.386907	0.00256981	0.00154444
323	APBB2	0.0359361	0.055483	0.0383501
340596	LHFPL1	-1.74538	0.202888	0.155489
6641	SNTB1	-0.81361	7.98172e-255	4.30172e-256
91523	PCED1B	-0.0602224	0.652889	0.590103
107985556	LOC107985556	-0.452824	0.205172	0.157513
5700	PSMC1	-0.170513	1.31862e-16	4.94494e-17
10120	ACTR1B	0.56579	1.18858e-72	1.98292e-73
29127	RACGAP1	0.790401	1.77369e-74	2.90777e-75
11273	ATXN2L	-0.278051	2.54772e-52	5.29493e-53
10003	NAALAD2	-0.122979	0.429442	0.360505
107987433	LOC107987433	-2.00222	0.000371309	0.00021126
219931	TPCN2	0.334624	1.00433e-08	4.69963e-09
10978	CLP1	0.240487	0.00221549	0.00132561
135293	PM20D2	0.0905483	0.310303	0.249724
64393	ZMAT3	-0.350989	6.7563e-65	1.22835e-65
400746	NCMAP	0.160326	0.509486	0.439484
11339	OIP5	1.18354	2.13138e-09	9.73438e-10
10044	SH2D3C	0.183048	0.782629	0.73434
60488	MRPS35	-0.864087	2.33481e-135	2.3263e-136
107987489	107987489	NA	NA	NA
80742	PRR3	-0.54692	6.62514e-11	2.89057e-11
2016	EMX1	-0.206179	0.546255	0.476508
4217	MAP3K5	0.704067	1.13188e-58	2.20053e-59
6708	SPTA1	-1.44256	0.0396352	0.0268838
84901	NFATC2IP	0.532604	5.44128e-45	1.23658e-45
10203	CALCRL	-0.355093	0.00529368	0.00326504
10725	NFAT5	-0.641096	1.59491e-210	1.05233e-211
64506	CPEB1	-1.15218	1.27495e-50	2.70281e-51
150209	AIFM3	-0.268527	0.70656	0.649011
9789	SPCS2	-0.448914	3.3817e-88	4.90838e-89
171177	RHOV	1.26794	0.0152992	0.00988215
54476	RNF216	0.275471	6.95096e-28	2.05237e-28
5286	PIK3C2A	-0.699921	1.2951e-225	7.98341e-227
9120	SLC16A6	-2.00675	1.64705e-189	1.18769e-190
80198	MUS81	0.101458	0.0403156	0.0273767
49	ACR	0.557444	0.724751	0.668927
166824	RASSF6	0.122002	0.826687	0.784905
27445	PCLO	-0.795703	0.000630479	0.000364841
10009	ZBTB33	-0.582047	7.82418e-34	2.08986e-34
64759	TNS3	0.450835	0	0
401409	RAB19	0.23055	0.934531	0.907348
64343	AZI2	-0.82704	2.35471e-202	1.61765e-203
100652833	LOC100652833	0.354763	0.676174	0.614473
2202	EFEMP1	-0.55925	0	0
57568	SIPA1L2	-0.00396392	0.992323	0.97574
23544	SEZ6L	-0.649007	0.255415	0.201475
91694	LONRF1	-0.059105	0.489863	0.419527
55809	TRERF1	0.0949654	0.25939	0.204881
8501	SLC43A1	0.547968	1.56002e-21	5.2539e-22
23101	MCF2L2	-0.199649	0.272608	0.216409
57414	RHBDD2	0.241998	3.11549e-12	1.3121e-12
50856	CLEC4A	-0.860409	0.00925983	0.00585105
57562	CEP126	-0.959922	6.1497e-45	1.399e-45
5583	PRKCH	0.358158	0.00129294	0.000762546
868	CBLB	-0.93352	5.96653e-304	2.68775e-305
123624	AGBL1	-0.222264	0.739446	0.686039
10861	SLC26A1	0.776354	2.35637e-06	1.19951e-06
145258	GSC	0.920014	0.000979281	0.000573423
9796	PHYHIP	0.178677	0.611645	0.541861
3717	JAK2	-0.399373	2.31172e-16	8.71591e-17
55251	PCMTD2	-0.356583	1.27462e-16	4.77772e-17
26013	L3MBTL1	-0.0275186	0.919851	0.890595
352909	DNAAF3	-0.0275186	0.958785	0.934611
122509	IFI27L1	0.31871	8.37431e-08	4.04551e-08
92293	TMEM132C	NA	NA	NA
9399	STOML1	0.917491	1.86263e-72	3.11928e-73
5154	PDGFA	-0.230358	0.000287186	0.000162301
6711	SPTBN1	0.0938235	5.50759e-20	1.91665e-20
25790	CFAP45	-0.530019	0.213617	0.164996
101060211	CT45A7	-0.0275186	0.995547	0.984781
151556	GPR155	-0.362149	1.20545e-11	5.15345e-12
29057	FAM156A	-0.0979788	0.309609	0.249041
10484	SEC23A	-0.191722	1.23269e-59	2.36516e-60
79888	LPCAT1	0.102832	0.0200232	0.0131003
4670	HNRNPM	0.155161	1.21146e-18	4.33219e-19
9262	STK17B	-0.653548	3.92558e-171	3.16671e-172
10863	ADAM28	-0.485801	0.0728327	0.0514163
51764	GNG13	1.55744	0.381064	0.315067
10957	PNRC1	0.208762	2.88138e-13	1.17668e-13
368	ABCC6	0.0366117	0.932172	0.904196
342184	FMN1	0.17373	0.000107055	5.90091e-05
84808	PERM1	0.40858	0.262741	0.207893
5451	POU2F1	-0.275016	3.82188e-06	1.96498e-06
54531	MIER2	0.404217	2.71299e-23	8.82e-24
3705	ITPK1	0.952594	1.60785e-198	1.11851e-199
1491	CTH	-2.11928	6.72974e-130	6.98153e-131
9040	UBE2M	0.504702	8.60991e-68	1.5066e-68
130399	ACVR1C	-0.58006	0.118352	0.0865825
950	SCARB2	-0.383152	0	0
3476	IGBP1	-0.149378	3.44289e-05	1.85135e-05
6755	SSTR5	3.97248	0.00932565	0.00589479
25896	INTS7	-0.0871621	0.123153	0.0903011
1830	DSG3	0.51088	0.00921152	0.00581892
100131094	DPP9-AS1	-0.278686	0.474262	0.404219
26263	FBXO22	-0.283723	6.75329e-10	3.03045e-10
102724957	LOC102724957	-0.0275186	0.995547	0.984781
27006	FGF22	0.557444	0.724751	0.668927
728841	NBPF8	-0.23044	4.21057e-07	2.08252e-07
4864	NPC1	-0.0680451	0.00168621	0.00100131
699	BUB1	0.84019	1.85517e-27	5.51841e-28
9361	LONP1	-0.251932	1.54637e-27	4.59539e-28
25828	TXN2	0.368965	2.47814e-36	6.36265e-37
114882	OSBPL8	-0.699219	0	0
8120	AP3B2	-0.651389	0.000284463	0.000160746
102724624	LOC102724624	2.41874	0.0974075	0.0700829
255394	TCP11L2	-1.32339	3.91789e-38	9.83721e-39
54148	MRPL39	-0.539833	3.00479e-15	1.164e-15
79637	ARMC7	0.68438	6.0192e-21	2.05293e-21
3833	KIFC1	1.40855	2.16554e-88	3.13316e-89
56155	TEX14	-0.0889192	0.869181	0.832691
56993	TOMM22	0.0884431	0.0124962	0.00799935
55203	LGI2	-0.0190921	0.973331	0.952168
56938	ARNTL2	-0.306739	2.61166e-11	1.12725e-11
23217	ZFR2	1.2096	0.109149	0.0791873
54776	PPP1R12C	0.50018	7.28217e-75	1.19046e-75
107986352	LOC107986352	-0.134385	0.655245	0.592574
51542	VPS54	-0.190965	3.34095e-05	1.79518e-05
9238	TBRG4	0.810123	2.36233e-82	3.59274e-83
64760	FAM160B2	0.68416	2.78997e-115	3.23477e-116
285672	SREK1IP1	-0.508481	2.70334e-29	7.78971e-30
222658	KCTD20	0.0151208	0.225843	0.175811
202051	SPATA24	0.0168755	0.958921	0.934911
302	ANXA2	0.00344967	0.452365	0.382286
6821	SUOX	0.382889	6.19492e-11	2.70036e-11
5810	RAD1	-0.0124718	0.730719	0.676337
645426	TMEM191C	1.38899	0.000213403	0.000119727
9804	TOMM20	-0.531473	5.66315e-256	3.03903e-257
221002	RASGEF1A	-0.0275186	0.973115	0.951901
3837	KPNB1	-0.123236	1.26378e-32	3.44208e-33
4735	2021-09-02	-0.37597	0	0
51070	NOSIP	0.775792	2.21953e-53	4.55381e-54
121504	HIST4H4	0.972481	0.318627	0.25693
134510	UBLCP1	-0.833949	2.13197e-130	2.20188e-131
10428	CFDP1	-1.05491	1.06749e-154	9.4076e-156
1289	COL5A1	-0.211969	0	0
991	CDC20	1.7672	2.38581e-145	2.2226e-146
23197	FAF2	-0.196145	8.92322e-16	3.41335e-16
10560	SLC19A2	-0.206342	0.000280809	0.0001586
2668	GDNF	-1.28891	4.53393e-141	4.33651e-142
29904	EEF2K	0.252651	2.27658e-14	9.01257e-15
23299	BICD2	0.447767	1.81995e-67	3.1983e-68
440567	UQCRHL	0.820478	0.293843	0.235
10067	SCAMP3	0.209466	2.15428e-17	7.92049e-18
196383	RILPL2	-0.154483	3.59953e-05	1.93704e-05
9881	TRANK1	-0.0282955	0.461393	0.390982
151648	SGO1	0.272205	0.0770192	0.0545543
79623	GALNT14	-0.558033	0.437591	0.368358
2780	GNAT2	-1.48003	8.68578e-05	4.76103e-05
56172	ANKH	0.676086	0	0
1576	CYP3A4	-0.485863	0.523605	0.453571
439921	MXRA7	0.0803061	4.55808e-19	1.61522e-19
79729	SH3D21	-1.02794	3.50341e-20	1.21393e-20
10885	WDR3	-0.261336	1.82793e-12	7.65189e-13
25775	C22orf24	1.29441	0.14857	0.110592
140469	MYO3B	-0.735743	0.0572826	0.0397067
10981	RAB32	0.0160785	0.663273	0.6011
8941	CDK5R2	-1.61248	0.363854	0.298271
7366	UGT2B15	-0.916699	0.220202	0.170732
79800	CARF	-1.00002	1.56663e-41	3.74603e-42
84142	ABRAXAS1	-1.01013	4.39151e-61	8.3117e-62
646	BNC1	-0.337474	0.000219299	0.000123123
57794	SUGP1	0.267188	4.08331e-10	1.82123e-10
8165	AKAP1	0.23916	9.44432e-06	4.94307e-06
26043	UBXN7	-0.186486	8.65741e-10	3.90692e-10
54206	ERRFI1	-0.363371	0	0
10924	SMPDL3A	-0.689546	1.13978e-31	3.15313e-32
23060	ZNF609	-0.0239022	0.451291	0.381273
10399	RACK1	0.290126	2.72639e-289	1.28649e-290
57465	TBC1D24	-0.111172	0.0225088	0.0148033
7086	TKT	0.82717	0	0
5879	RAC1	0.212941	3.22109e-74	5.2918e-75
5910	RAP1GDS1	-0.178157	2.13397e-09	9.74742e-10
57509	MTUS1	-0.363657	0.124584	0.0914368
114659	LRRC37B	-0.257677	0.000731435	0.000425166
5297	PI4KA	0.393599	2.97583e-78	4.71335e-79
84722	PSRC1	0.543833	2.71728e-09	1.2459e-09
9994	CASP8AP2	-1.02314	1.01572e-77	1.61348e-78
57481	KIAA1210	0.496308	0.306259	0.246098
11081	KERA	-1.02752	0.467088	0.396996
7582	ZNF33B	-0.90211	1.9947e-39	4.91034e-40
29085	PHPT1	0.670581	4.76554e-75	7.77124e-76
51232	CRIM1	-0.145447	1.42006e-72	2.37238e-73
8216	LZTR1	0.851451	2.10348e-241	1.20786e-242
5544	PRB3	-0.0275186	0.995547	0.984781
339175	METTL2A	0.345748	3.37463e-10	1.50105e-10
107985332	LOC107985332	1.29441	0.320971	0.259229
57646	USP28	-0.252117	1.54255e-07	7.51696e-08
55591	VEZT	-0.695095	3.46355e-113	4.08183e-114
5639	PRRG2	0.692373	0.151458	0.112939
341350	OVCH1	1.48149	0.00114406	0.000672356
55559	HAUS7	0.24493	0.00307877	0.0018651
127391	TMCO2	-0.0275186	0.994674	0.989238
146177	VWA3A	-0.969679	0.144794	0.107576
8703	B4GALT3	-0.123368	0.0046699	0.00286842
7027	TFDP1	0.133025	9.43994e-10	4.26443e-10
98	ACYP2	-0.308173	6.3945e-05	3.48142e-05
10286	BCAS2	-1.05853	5.40654e-132	5.52753e-133
7262	PHLDA2	0.899942	4.08748e-98	5.42933e-99
1415	CRYBB2	-0.440061	0.0108446	0.00689693
9749	PHACTR2	-0.0788237	0.00035944	0.00020434
107986351	LOC107986351	0.353117	0.573912	0.504218
720	C4A	-0.28383	0.0858065	0.0612549
152573	SHISA3	-0.15305	0.839354	0.799287
644974	ALG1L2	-0.432292	0.0878699	0.0628346
23474	ETHE1	0.802086	2.29654e-61	4.32667e-62
7434	VIPR2	-0.458238	0.261536	0.206728
114827	FHAD1	-0.33312	0.00763693	0.00478451
79836	LONRF3	0.526928	0.000621522	0.000359407
65003	MRPL11	0.35475	1.38034e-14	5.43897e-15
5494	PPM1A	-0.612363	1.79468e-98	2.37347e-99
197407	ZNF48	0.44357	2.03091e-07	9.93554e-08
124936	CYB5D2	0.168646	0.000747539	0.000434742
11014	KDELR2	0.050225	6.7688e-09	3.14505e-09
7024	TFCP2	-0.437898	4.57436e-29	1.32313e-29
9690	UBE3C	0.0895081	4.81855e-07	2.38852e-07
26206	SPAG8	-0.753173	0.0196233	0.0128239
22866	CNKSR2	-0.245525	0.394679	0.32831
51003	MED31	-0.278117	0.0103489	0.00656916
84865	CCDC142	0.142829	0.0415018	0.0282494
8992	ATP6V0E1	0.144128	2.32552e-24	7.3882e-25
5756	TWF1	-0.714901	0	0
222696	ZSCAN23	-1.04184	9.65981e-26	2.9829e-26
176	ACAN	-0.339719	2.67503e-105	3.37067e-106
84962	AJUBA	-0.339776	3.01232e-30	8.56333e-31
9848	MFAP3L	-0.392479	3.78054e-14	1.50693e-14
285498	RNF212	-0.351636	0.00661903	0.00412192
768239	PSAPL1	-0.0275186	0.994674	0.989238
1459	CSNK2A2	-0.0110378	0.836782	0.796329
9027	NAT8	-1.02752	0.6172	0.549227
84520	GON7	0.0547298	0.660502	0.598245
727909	GOLGA8Q	-1.45988	0.0332128	0.0222846
10788	IQGAP2	-1.61248	0.186212	0.141293
254013	ETFBKMT	-0.15132	0.19731	0.150735
81626	SHCBP1L	1.70945	0.0707928	0.0498902
11094	CACFD1	0.549415	4.67429e-15	1.81912e-15
127700	OSCP1	-0.264071	0.00684919	0.00427159
152330	CNTN4	-0.487962	0.158499	0.118703
100507290	ZNF865	0.474777	1.12425e-23	3.62573e-24
4661	MYT1	0.24702	0.882111	0.847628
8843	HCAR3	NA	NA	NA
56941	HMCES	0.120881	0.0339211	0.0227814
525	ATP6V1B1	0.239268	0.392205	0.325809
30849	PIK3R4	0.0872744	0.0386948	0.0261933
57153	SLC44A2	0.639369	0	0
9068	ANGPTL1	-0.980788	7.33049e-19	2.6091e-19
199964	TMEM61	2.55744	0.0706577	0.0497808
353345	GPR141	-0.673306	0.00397285	0.00242626
79753	SNIP1	-0.00294365	0.972855	0.95159
6195	RPS6KA1	0.523891	0.00384243	0.00234305
4437	MSH3	-0.240786	6.61373e-09	3.07109e-09
7379	UPK2	0.557444	0.319641	0.257895
51337	THEM6	1.22045	2.52488e-57	4.97589e-58
105376684	LOC105376684	0.281185	0.362908	0.296718
7706	TRIM25	0.391364	3.45812e-79	5.42524e-80
3108	HLA-DMA	0.420089	3.26104e-15	1.2644e-15
11258	DCTN3	0.227316	5.86092e-13	2.41649e-13
2814	GP5	-0.685312	0.124103	0.0910553
5216	PFN1	0.363426	0	0
7494	XBP1	-0.485316	1.48152e-150	1.33733e-151
7306	TYRP1	-0.612481	0.697564	0.638469
972	CD74	0.346691	1.68595e-72	2.81852e-73
79719	AAGAB	-0.387689	1.16981e-28	3.40195e-29
114926	SMIM19	0.0318771	0.698704	0.640603
150353	DNAJB7	-0.344309	0.417114	0.349215
11031	RAB31	0.223481	6.80895e-73	1.13437e-73
4082	MARCKS	-0.341225	5.76582e-297	2.65402e-298
254263	CNIH2	-0.290553	0.63004	0.56375
84886	C1orf198	0.159059	2.10545e-35	5.5056e-36
5867	RAB4A	-0.00622213	0.898763	0.866281
284	ANGPT1	-0.0761937	0.000651557	0.000377415
8148	TAF15	-0.333494	2.15573e-78	3.40942e-79
26063	DECR2	0.724828	1.50821e-30	4.26307e-31
65982	ZSCAN18	0.255536	1.03773e-08	4.85888e-09
3217	HOXB7	-0.294932	2.35308e-06	1.1977e-06
3030	HADHA	0.352783	6.5328e-150	5.92346e-151
6286	S100P	-0.834874	0.083893	0.0597531
728194	RSPH10B2	-0.764484	0.530809	0.46087
84752	B3GNT9	0.424071	2.23267e-40	5.41867e-41
1983	EIF5	-0.855778	0	0
55269	PSPC1	-0.201997	1.63145e-07	7.95963e-08
374569	ASPG	-0.442556	0.739369	0.686416
8804	CREG1	-0.778165	0	0
51134	CEP83	-1.07105	4.99881e-54	1.02011e-54
64798	DEPTOR	-0.573969	1.09262e-134	1.09496e-135
56906	THAP10	0.0793966	0.655386	0.592777
286530	P2RY8	-0.816015	0.0131503	0.00843858
653140	FAM228A	0.387519	0.499054	0.429245
51754	TMEM8B	0.0581448	0.211326	0.162994
64978	MRPL38	0.749559	1.38185e-53	2.82715e-54
5296	PIK3R2	0.798569	6.16169e-301	2.81486e-302
105378949	LOC105378949	0.616338	0.226846	0.176697
79007	DBNDD1	0.316763	0.219153	0.169716
22873	DZIP1	-0.478144	3.02879e-62	5.64319e-63
23491	CES3	-0.0725485	0.646986	0.584282
26531	OR11A1	-1.22074	0.00149978	0.000887312
7965	AIMP2	-0.156018	0.000283728	0.000160297
501	ALDH7A1	-0.196206	4.7928e-12	2.02737e-12
51454	GULP1	-0.524872	1.04892e-12	4.35264e-13
391	RHOG	0.774931	1.50443e-106	1.87825e-107
27252	KLHL20	-0.377737	2.40252e-24	7.637e-25
93621	MRFAP1	0.0192903	0.201342	0.15406
89839	ARHGAP11B	-0.1431	0.529121	0.459053
100529215	ZNF559-ZNF177	-1.49667	2.44672e-13	9.97194e-14
56949	XAB2	0.717116	2.9257e-61	5.51709e-62
54558	SPATA6	-0.194408	0.0362968	0.0244756
136227	COL26A1	-1.16502	0.160032	0.119933
64284	RAB17	-0.640496	0.196599	0.150027
728577	CNTNAP3B	-0.0733889	0.297841	0.238524
7942	TFEB	0.793373	6.96323e-10	3.12788e-10
6182	MRPL12	0.874743	1.25708e-121	1.38844e-122
1267	CNP	0.644128	1.8034e-196	1.26393e-197
26112	CCDC69	1.41046	8.56879e-172	6.86772e-173
9077	DIRAS3	0.229566	0.0269382	0.0179048
60626	RIC8A	0.453775	1.78373e-114	2.08358e-115
5283	PIGH	-0.0562845	0.540492	0.470575
11093	ADAMTS13	-0.449716	6.6121e-05	3.60333e-05
6715	SRD5A1	-0.130485	0.0153714	0.00993324
126520	PLK5	0.142406	0.874748	0.838884
3099	HK2	-0.49379	3.83344e-194	2.7111e-195
646915	ZNF806	-0.306317	0.383664	0.317771
160	AP2A1	0.806593	0	0
154313	CFAP206	-1.51627	1.74542e-07	8.5227e-08
57821	CCDC181	-1.99715	3.5811e-06	1.83911e-06
4904	YBX1	0.239549	5.69371e-266	2.92703e-267
284067	CFAP97D1	0.387519	0.772816	0.723702
112970	KTI12	0.381385	5.83195e-08	2.79878e-08
8175	SF3A2	0.403352	2.24978e-32	6.16273e-33
7490	WT1	-1.02752	0.6172	0.549227
3910	LAMA4	-0.110172	1.56512e-25	4.84661e-26
84274	COQ5	-0.128896	0.0302199	0.0201944
5188	GATB	0.108528	0.118159	0.0864343
80818	ZNF436	0.166365	0.000250675	0.000141203
79020	C7orf25	-0.361812	2.23113e-10	9.87899e-11
154807	VKORC1L1	0.0844936	0.000384799	0.000219157
3693	ITGB5	0.535963	0	0
100533496	TVP23C-CDRT4	-0.432249	4.34264e-11	1.88592e-11
10699	CORIN	4.28928	0	0
10761	PLAC1	-1.61248	0.363854	0.298271
767558	LUZP6	-0.309842	5.881e-80	9.17025e-81
83891	SNX25	-1.11317	0	0
57333	RCN3	0.431322	0	0
375775	PNPLA7	-0.253795	0.0511478	0.0352057
1238	ACKR2	0.0341859	0.898812	0.866275
54823	SWT1	-0.909414	9.86118e-15	3.87079e-15
23466	CBX6	0.78131	0	0
284406	ZFP82	-0.576939	2.85453e-17	1.05264e-17
5108	PCM1	-0.933958	0	0
5858	PZP	-0.629629	0.01126	0.00717284
9853	RUSC2	0.0547381	0.0149343	0.00963007
8644	AKR1C3	0.734257	1.04255e-82	1.57953e-83
11264	PXMP4	0.472449	1.13747e-17	4.15445e-18
5396	PRRX1	-0.456959	9.58655e-209	6.35851e-210
339766	MROH2A	-0.0275186	0.994674	0.989238
253152	EPHX4	0.0104492	0.983614	0.964389
255061	TAC4	-0.810288	0.392932	0.326675
285989	ZNF789	-0.0717124	0.28291	0.22534
85004	RERG	3.04023	1.73414e-19	6.09801e-20
29078	NDUFAF4	-0.968471	4.56448e-41	1.0975e-41
225	ABCD2	0.661323	0.000494486	0.000283801
102723722	LOC102723722	-0.109324	0.897921	0.865105
7675	ZNF121	-1.15931	3.00147e-13	1.22676e-13
79728	PALB2	-0.451509	3.89273e-13	1.59667e-13
146894	CD300LG	-0.232279	0.473902	0.403747
26057	ANKRD17	-0.148258	3.90251e-16	1.47949e-16
8514	KCNAB2	0.313091	0.000118922	6.57776e-05
27039	PKD2L2	-1.33258	0.00915396	0.00577886
9495	AKAP5	0.512056	2.81956e-09	1.29361e-09
223117	SEMA3D	0.109985	0.844725	0.804988
7076	TIMP1	0.167189	1.44493e-133	1.46723e-134
85364	ZCCHC3	-0.0482421	0.486261	0.415963
4238	MFAP3	-0.516832	2.19865e-57	4.32789e-58
107984876	LOC107984876	-0.533457	0.107293	0.0776733
1312	COMT	0.619355	1.64668e-192	1.17123e-193
9595	CYTIP	-4.19744	4.18322e-05	2.25889e-05
286256	LCN12	-0.707393	0.453184	0.383082
10980	COPS6	0.276815	2.19849e-25	6.82698e-26
7287	TULP1	0.487055	0.559534	0.489871
7319	UBE2A	-0.169807	4.07946e-16	1.54799e-16
23263	MCF2L	NA	NA	NA
29957	SLC25A24	-0.294416	2.61383e-22	8.6669e-23
4756	NEO1	0.0795313	2.43314e-08	1.15515e-08
11007	CCDC85B	1.22627	0	0
3787	KCNS1	1.12448	0.00689798	0.00430361
283008	NUTM2E	0.0431667	0.796977	0.750475
29107	NXT1	0.342546	0.000268089	0.000151229
5468	PPARG	1.00751	8.89166e-84	1.3384e-84
6563	SLC14A1	-0.499646	7.40835e-140	7.15002e-141
55359	STYK1	-0.463618	0.062016	0.0432853
51143	DYNC1LI1	-0.319333	4.66239e-21	1.58505e-21
55959	SULF2	-0.585988	1.81271e-43	4.19712e-44
3119	HLA-DQB1	0.266111	0.246801	0.193967
11332	ACOT7	0.878343	6.05128e-197	4.22711e-198
27152	INTU	-0.695234	1.13938e-24	3.59279e-25
23371	TNS2	1.08922	0	0
54785	BORCS6	0.929668	7.89801e-23	2.59552e-23
162962	ZNF836	-0.200667	0.0149108	0.00961229
168090	C6orf118	-1.01824	0.361322	0.295254
387990	TOMM20L	1.02232	0.261699	0.206871
51513	ETV7	-0.58006	0.0048699	0.00299521
90557	CCDC74A	-0.142189	0.101373	0.0731177
92346	C1orf105	-1.60546	0.181852	0.137653
1026	CDKN1A	-0.706089	0	0
120114	FAT3	0.168917	0.1804	0.136461
10160	FARP1	0.207783	5.22016e-26	1.6017e-26
1690	COCH	0.415	0.219679	0.170212
25871	NEPRO	-0.657982	2.63589e-64	4.81817e-65
11314	CD300A	NA	NA	NA
552891	DNAJC25-GNG10	-0.869337	0.181006	0.13695
5172	SLC26A4	0.091148	0.790852	0.74361
22890	ZBTB1	-0.242241	4.75714e-23	1.55371e-23
56900	TMEM167B	-0.321705	8.87926e-29	2.57757e-29
5106	PCK2	-1.88688	0	0
196513	DCP1B	-0.0121051	0.889442	0.855959
100526771	SMIM35	-2.86584	0.059242	0.0411813
145567	TTC7B	0.0136356	0.835917	0.795264
57664	PLEKHA4	0.745642	6.00971e-104	7.62118e-105
60529	ALX4	0.890019	2.18101e-07	1.06799e-07
123263	MTFMT	-0.00800694	0.914745	0.884593
3354	HTR1E	0.429317	0.390821	0.324536
55005	RMND1	-0.60047	3.0203e-24	9.63045e-25
260425	MAGI3	0.102483	0.112635	0.0819445
79915	ATAD5	-0.0479435	0.724517	0.667872
10527	IPO7	-0.6369	0	0
9883	POM121	-0.0087837	0.736147	0.682169
9398	CD101	0.692485	0.30218	0.242471
104	ADARB1	1.10936	0	0
7272	TTK	-0.170402	0.137562	0.101909
819	CAMLG	-0.254961	3.28509e-14	1.30716e-14
29978	UBQLN2	0.094633	0.000532318	0.000306192
347240	KIF24	0.806563	1.32062e-17	4.83253e-18
439	ASNA1	0.580867	1.01349e-105	1.27294e-106
57486	NLN	-0.12533	4.54353e-07	2.24983e-07
8140	SLC7A5	-2.35385	0	0
29959	NRBP1	0.23071	1.18872e-43	2.74548e-44
7205	TRIP6	0.522881	5.27977e-115	6.13679e-116
9716	AQR	-0.239982	1.79356e-11	7.70506e-12
285386	TPRG1	0.084708	0.756377	0.704984
55824	PAG1	-0.412375	7.51925e-10	3.3846e-10
84914	ZNF587	-0.128801	0.000870358	0.000508334
54552	GNL3L	0.235669	4.7546e-13	1.95457e-13
10762	NUP50	-0.0243682	0.425185	0.356562
23239	PHLPP1	0.853604	1.34202e-19	4.7106e-20
57553	MICAL3	0.201408	1.21826e-15	4.67282e-16
3295	HSD17B4	-0.296044	5.16144e-43	1.20373e-43
54957	TXNL4B	-0.311659	6.90963e-06	3.59286e-06
4494	MT1F	0.383955	0.37498	0.309083
93973	ACTR8	-0.176888	1.10654e-06	5.5618e-07
27112	FAM155B	NA	NA	NA
5523	PPP2R3A	-0.449362	1.18076e-29	3.38598e-30
9424	KCNK6	0.907007	4.8689e-195	3.43495e-196
401397	SMIM30	-0.471883	4.14896e-24	1.32676e-24
25907	TMEM158	0.861971	2.02043e-71	3.41743e-72
26716	OR2H1	-1.01036	0.378579	0.312399
27019	DNAI1	-0.148443	0.894863	0.861797
11212	PLPBP	0.418649	4.47683e-25	1.40003e-25
126969	SLC44A3	-0.0275186	0.907985	0.876849
5444	PON1	1.52162	0.124753	0.0916549
158046	NXNL2	-0.148507	0.436515	0.367275
23593	HEBP2	0.262277	6.31094e-14	2.53014e-14
57106	NAT14	0.0875745	0.250624	0.197276
79750	ZNF385D	0.363444	4.87601e-05	2.64172e-05
7915	ALDH5A1	0.258817	0.00252614	0.00151688
64135	IFIH1	0.000573657	0.996611	0.995746
55505	NOP10	-0.357724	1.59846e-31	4.43037e-32
9840	TESPA1	-0.468022	0.0209208	0.0137056
402682	UFSP1	0.606353	0.0177361	0.0115311
8832	CD84	-0.330284	0.0172954	0.0112325
4306	NR3C2	-0.613795	8.28265e-05	4.53335e-05
4993	OR2C1	-1.61248	0.363854	0.298271
84278	MFSD14C	0.425461	1.56242e-07	7.61468e-08
390937	LOC390937	0.210861	0.76661	0.715985
1329	COX5B	0.714315	2.06089e-121	2.281e-122
55857	KIZ	-1.39703	2.63271e-82	4.00547e-83
201163	FLCN	-0.275887	1.16924e-22	3.856e-23
26175	TMEM251	-0.279906	0.00611356	0.00379088
2121	EVC	-0.0916043	9.62256e-06	5.03692e-06
6650	CAPN15	0.820923	4.70655e-94	6.45848e-95
7555	CNBP	-0.2744	3.28945e-52	6.84216e-53
23392	ECPAS	0.258372	1.17433e-49	2.51733e-50
8341	HIST1H2BN	-0.187274	0.773393	0.724779
8555	CDC14B	0.128183	0.000693366	0.000402275
2595	GANC	-0.149518	0.00823949	0.00518059
64319	FBRS	0.153801	6.10132e-10	2.73294e-10
113277	TMEM106A	0.329908	1.8316e-10	8.08984e-11
57282	SLC4A10	-2.34945	0.116533	0.0850729
5728	PTEN	-0.755367	8.43775e-234	5.00615e-235
9334	B4GALT5	0.0750752	0.00413512	0.00252799
284217	LAMA1	0.0539346	0.00536691	0.00331176
200232	FAM209A	-0.340458	0.860956	0.823118
646658	SYNDIG1L	0.072017	0.922253	0.893108
112476	PRRT2	-0.950897	6.75716e-07	3.36822e-07
120400	NXPE1	-1.16164	0.115447	0.0841705
387921	NHLRC3	-0.478247	1.76085e-23	5.70521e-24
79903	NAA60	0.426457	7.66404e-36	1.98415e-36
6873	TAF2	-0.452658	4.02282e-40	9.82151e-41
3728	JUP	0.128623	0.0126503	0.00810238
83594	NUDT12	-0.88276	3.9212e-35	1.02877e-35
10163	WASF2	0.242878	4.14683e-62	7.74309e-63
27257	LSM1	-0.344155	7.91201e-16	3.02425e-16
153222	CREBRF	-0.628525	1.61523e-44	3.69504e-45
80321	CEP70	-0.237272	0.00175151	0.0010413
55701	ARHGEF40	0.470345	4.85665e-54	9.9082e-55
9985	REC8	-0.121004	0.532221	0.46242
130	ADH6	-1.24991	0.0889483	0.0636417
140885	SIRPA	0.444756	5.84558e-96	7.92007e-97
81786	TRIM7	0.501201	0.0196908	0.0128725
10998	SLC27A5	0.751454	0.000138115	7.67048e-05
2738	GLI4	0.552706	3.41157e-07	1.68083e-07
7301	TYRO3	0.97851	2.52512e-106	3.15695e-107
148170	CDC42EP5	0.921207	2.25909e-45	5.11179e-46
10518	CIB2	0.323487	0.0431825	0.0294459
407977	TNFSF12-TNFSF13	5.62726	4.12141e-07	2.03651e-07
219743	TYSND1	0.62037	3.6791e-12	1.55244e-12
973	CD79A	0.457908	0.51008	0.4401
10949	HNRNPA0	0.0186609	0.328964	0.266683
84792	FAM220A	-0.382653	6.89453e-13	2.84744e-13
7681	MKRN3	-0.710036	0.000727516	0.000422845
1836	SLC26A2	0.0645416	0.0184246	0.011999
57103	TIGAR	-0.524821	8.51939e-30	2.43911e-30
23541	SEC14L2	1.37396	2.83243e-251	1.54946e-252
81624	DIAPH3	-0.149537	7.76451e-05	4.24302e-05
653720	GOLGA8M	-0.476298	1.66809e-21	5.62076e-22
57700	FAM160B1	-0.709027	8.09719e-212	5.32383e-213
80320	SP6	-1.02752	0.151585	0.11306
93517	SDR42E1	0.254881	0.320961	0.259081
57665	RDH14	-0.485694	2.38576e-18	8.59774e-19
79929	MAP6D1	0.502996	0.00025358	0.000142869
9290	GPR55	0.972481	0.635523	0.570824
9107	MTMR6	-0.453442	6.15943e-49	1.33283e-49
92344	GORAB	-1.08705	2.63242e-57	5.19086e-58
65991	FUNDC2	-0.0920815	0.0153841	0.00994232
41	ASIC1	0.341419	1.47967e-05	7.80436e-06
257044	CATSPERE	-0.84075	0.000129931	7.20168e-05
440738	MAP1LC3C	-0.291814	0.366292	0.301328
64792	IFT22	0.0374196	0.482481	0.412032
107987373	LOC107987373	0.919893	5.44073e-17	2.02206e-17
100462981	MTRNR2L2	-0.461474	0	0
57110	HRASLS	-0.0275186	0.977579	0.956973
374879	ZNF699	-0.515324	3.58842e-19	1.2687e-19
79763	ISOC2	0.542345	7.47628e-38	1.88323e-38
1770	DNAH9	NA	NA	NA
84617	TUBB6	0.597985	0	0
7345	UCHL1	-0.32136	1.17445e-146	1.08392e-147
26574	AATF	0.0978024	0.00654712	0.00407221
55069	TMEM248	-0.0373471	0.084085	0.0598947
79858	NEK11	-0.628548	5.15262e-20	1.79104e-20
55328	RNLS	-0.378571	1.38821e-08	6.52805e-09
161742	SPRED1	-0.043052	0.102542	0.0739968
4580	MTX1	0.788915	1.36317e-73	2.2592e-74
340205	TREML1	NA	NA	NA
64225	ATL2	-0.747594	7.76589e-59	1.50576e-59
23170	TTLL12	0.94643	3.82694e-184	2.8592e-185
100133301	100133301	0.0240282	0.959464	0.935828
7249	TSC2	0.688541	6.38126e-163	5.38752e-164
29803	REPIN1	0.373444	2.42198e-32	6.64002e-33
23335	WDR7	0.125139	0.00201785	0.00120432
2637	GBX2	NA	NA	NA
9692	KIAA0391	0.486043	1.11852e-35	2.90805e-36
10479	SLC9A6	0.0402377	0.411944	0.344291
1013	CDH15	-0.621198	0.0188961	0.0123246
9028	RHBDL1	-0.0275186	0.937026	0.91015
28964	GIT1	0.67342	9.00859e-82	1.37945e-82
100506564	THEGL	-0.919729	0.156109	0.116687
114876	OSBPL1A	-0.0803893	0.00796592	0.00499937
100529239	RPS10-NUDT3	-1.55513	2.04024e-69	3.50875e-70
4502	MT2A	2.18097	0	0
114971	PTPMT1	0.117512	0.0073309	0.00458642
84976	DISP1	-0.28069	0.000502867	0.000288757
100287284	MANSC4	-0.343799	0.422295	0.353846
26260	FBXO25	-0.402503	3.14347e-15	1.21827e-15
60485	SAV1	0.0784317	0.0828711	0.0589773
5395	PMS2	-0.27632	5.20541e-13	2.142e-13
3950	LECT2	-1.09311	0.188385	0.143231
2268	FGR	-0.87819	0.137029	0.101482
91	ACVR1B	0.264457	2.73979e-10	1.2155e-10
5685	PSMA4	-0.711521	4.7306e-185	3.51245e-186
84817	TXNDC17	-0.0348031	0.459524	0.389292
2849	GPR26	-1.61248	0.363854	0.298271
57511	COG6	-1.11299	9.00399e-242	5.15466e-243
1961	EGR4	-0.0275186	0.99424	0.981362
107985416	LOC107985416	0.667755	0.305444	0.245373
5520	PPP2R2A	-0.194589	5.172e-12	2.19076e-12
100533952	RBAK-RBAKDN	1.52777	0.32364	0.261786
646603	C4orf51	2.08673	0.00805652	0.00505996
55301	OLAH	0.94621	2.87608e-14	1.14258e-14
10171	RCL1	0.378211	1.39638e-06	7.0477e-07
2037	EPB41L2	-0.638707	2.88181e-183	2.15807e-184
1850	DUSP8	-0.904221	1.22475e-12	5.09504e-13
7448	VTN	-1.73239	1.85861e-15	7.15692e-16
6897	TARS	-1.41646	0	0
56606	SLC2A9	0.11136	0.249084	0.195934
646892	SH2D7	-1.33062	0.0246049	0.0162743
6048	RNF5	0.124254	0.00289376	0.00174784
3753	KCNE1	1.0194	0.239596	0.187542
199699	DAND5	0.104382	0.676104	0.61437
5829	PXN	0.357645	1.63947e-107	2.02884e-108
768206	PRCD	-0.221029	0.0303961	0.0203191
84376	HOOK3	-0.186209	6.39722e-16	2.43933e-16
126328	NDUFA11	0.705304	5.86537e-131	6.02376e-132
10262	SF3B4	0.286266	5.76499e-30	1.64552e-30
22997	IGSF9B	1.05994	0.10518	0.0760399
643680	MS4A4E	0.46901	1.14121e-08	5.35201e-09
64816	CYP3A43	-1.05734	0.0444938	0.0304121
54828	BCAS3	0.44648	4.76651e-19	1.68963e-19
816	CAMK2B	1.87937	0.015995	0.0103556
138065	RNF183	-0.0275186	0.994674	0.989238
1295	COL8A1	1.21313	0	0
267004	PGBD3	6.84482	1.51085e-14	5.95935e-15
64859	NABP1	-0.144332	3.01511e-08	1.43598e-08
6291	SAA4	NA	NA	NA
55210	ATAD3A	0.989837	2.23243e-186	1.64466e-187
10206	TRIM13	0.0635068	0.111507	0.0810657
50801	KCNK4	0.865566	0.242503	0.190084
6369	CCL24	0.705694	6.02301e-19	2.14025e-19
57493	HEG1	0.0742846	1.1231e-15	4.30263e-16
23361	ZNF629	0.425617	9.75732e-39	2.4279e-39
152110	NEK10	-1.89155	6.62248e-216	4.28147e-217
115201	ATG4A	-0.253098	0.000107565	5.92966e-05
4753	NELL2	-1.02752	0.6172	0.549227
9200	HACD1	0.0550104	0.231578	0.180717
22827	PUF60	0.839754	2.91969e-275	1.44862e-276
56851	EMC7	-0.192613	4.55782e-17	1.68945e-17
6478	SIAH2	-0.427443	7.18063e-28	2.12101e-28
9530	BAG4	-0.287785	4.99409e-11	2.17201e-11
2739	GLO1	-0.260769	8.8437e-42	2.10187e-42
2687	GGT5	1.89241	0	0
8883	NAE1	-0.659006	1.48513e-63	2.73186e-64
22898	DENND3	0.690039	4.61567e-17	1.71143e-17
51365	PLA1A	-0.688717	0.0199588	0.0130535
51067	YARS2	0.118194	0.0682194	0.0479425
107984139	LOC107984139	-1.02574	0.287096	0.229039
6198	RPS6KB1	-0.624125	2.28838e-60	4.36159e-61
115560	ZNF501	-0.798283	1.12009e-10	4.91744e-11
6428	SRSF3	-0.367387	1.48686e-79	2.3275e-80
3320	HSP90AA1	-0.908792	0	0
135112	NCOA7	-1.30343	0	0
25840	METTL7A	2.09631	0	0
25839	COG4	0.361348	2.72206e-23	8.85106e-24
10383	TUBB4B	1.07021	0	0
[truncated: 15,647 more rows]
