# Supplementary material for: Super enhancers targeting ZBTB16 in osteogenesis protect against osteoporosis
Source: Bone Res. 2023 Jun 7;11:30. doi: 10.1038/s41413-023-00267-8 (PMC10244438; doi:10.1038/s41413-023-00267-8)
Supplement: Supplementary file 11 — Supplementary Table 3 [file 41413_2023_267_MOESM11_ESM.xlsx]

## Sheet: Sheet1
Supplementary Table 7 The upregulated genes modulated by OB-SEs
Gene ID	Gene symbol	OB vs NC		OP vs NC
		log2FC	Pvalue	log2FC	Pvalue
10699	CORIN	4.28928	<10E-304	2.42239	0.0181667
7704	ZBTB16	4.08058	<10E-304	-1.66298	0.0454356
4316	MMP7	3.80342	5.9581e-39	-4.26565	0.0391665
9956	HS3ST2	3.00392	2.74639e-42	-3.90647	0.000391364
7079	TIMP4	2.86952	<10E-304	-1.84506	0.00576763
25840	METTL7A	2.09631	<10E-304	-1.8958	0.0110954
1294	COL7A1	2.07317	<10E-304	-1.94625	0.0226339
387496	RASL11A	1.59166	3.99515e-95	-1.68781	0.0294719
316	AOX1	1.52828	<10E-304	-1.41884	0.0470273
54935	DUSP23	1.48927	3.46369e-91	-1.01847	0.0237663
5362	PLXNA2	1.3703	<10E-304	1.09242	0.0211805
1435	CSF1	1.33684	<10E-304	-1.16544	0.00155513
2919	CXCL1	1.18867	<10E-304	-3.04297	0.00132611
3855	KRT7	1.131	3.05463e-116	2.05556	0.0154285
10628	TXNIP	1.03946	0	-1.31016	0.0238717
