# Supplementary material for: Super enhancers targeting ZBTB16 in osteogenesis protect against osteoporosis
Source: Bone Res. 2023 Jun 7;11:30. doi: 10.1038/s41413-023-00267-8 (PMC10244438; doi:10.1038/s41413-023-00267-8)
Supplement: Supplementary file 12 — Supplementary Table 4 [file 41413_2023_267_MOESM12_ESM.xlsx]

## Sheet: First mass spectrometry
Accession	Description	ΣCoverage	Σ# Proteins	Σ# Unique Peptides	Σ# Peptides	Σ# PSMs	Coverage BRD4	# Peptides BRD4	# PSM BRD4	Coverage IGG	# Peptides IGG	# PSM IGG	# AAs	MW [kDa]	calc. pI
Q8IXW5	Putative RNA polymerase II subunit B1 CTD phosphatase RPAP2 OS=Homo sapiens OX=9606 GN=RPAP2 PE=1 SV=1 - [RPAP2_HUMAN]	5.39	1	2	2	2	5.39	2	2				612	69.4657	7.78174
P35579	Myosin-9 OS=Homo sapiens OX=9606 GN=MYH9 PE=1 SV=4 - [MYH9_HUMAN]	30.36	28	51	51	75	29.39	49	59	8.88	15	16	1960	226.392	5.60498
Q8WX93	Palladin OS=Homo sapiens OX=9606 GN=PALLD PE=1 SV=3 - [PALLD_HUMAN]	19.16	13	23	23	59	19.16	23	58	0.87	1	1	1383	150.47	7.09326
F6KPG5	Albumin (Fragment) OS=Homo sapiens OX=9606 PE=2 SV=1 - [F6KPG5_HUMAN]	34.36	14	22	22	76	31.28	19	48	25.3	17	28	585	66.488	6.03662
P02545	Prelamin-A/C OS=Homo sapiens OX=9606 GN=LMNA PE=1 SV=1 - [LMNA_HUMAN]	33.73	16	23	23	43	32.53	22	35	11.9	8	8	664	74.0947	7.02002
P42566	Epidermal growth factor receptor substrate 15 OS=Homo sapiens OX=9606 GN=EPS15 PE=1 SV=2 - [EPS15_HUMAN]	28.35	6	22	22	32	28.35	22	32				896	98.5948	4.64014
A0A024R462	Fibronectin 1, isoform CRA_n OS=Homo sapiens OX=9606 GN=FN1 PE=4 SV=1 - [A0A024R462_HUMAN]	15.2	30	27	27	32	15.2	27	32				2355	259.049	5.73193
H6VRF8	Keratin 1 OS=Homo sapiens OX=9606 GN=KRT1 PE=3 SV=1 - [H6VRF8_HUMAN]	32.3	13	17	21	54	25.16	15	26	24.22	16	28	644	66.013	8.11865
O95782	AP-2 complex subunit alpha-1 OS=Homo sapiens OX=9606 GN=AP2A1 PE=1 SV=3 - [AP2A1_HUMAN]	19.24	13	12	18	22	19.24	18	22				977	107.478	7.03467
A0A024RDE8	PDZ and LIM domain 5, isoform CRA_c OS=Homo sapiens OX=9606 GN=PDLIM5 PE=4 SV=1 - [A0A024RDE8_HUMAN]	23.99	9	4	12	22	23.99	12	21	1.85	1	1	596	63.9345	8.20654
A0A024R7G6	Epidermal growth factor receptor pathway substrate 15-like 1, isoform CRA_a OS=Homo sapiens OX=9606 GN=EPS15L1 PE=4 SV=1 - [A0A024R7G6_HUMAN]	23.61	14	16	16	21	23.61	16	21				754	83.1967	5.08447
Q14BD4	ITSN1 protein OS=Homo sapiens OX=9606 GN=ITSN1 PE=2 SV=1 - [Q14BD4_HUMAN]	13.11	30	16	20	20	13.11	20	20				1716	194.701	7.6792
H0UID5	AP complex subunit beta OS=Homo sapiens OX=9606 GN=AP2B1 PE=3 SV=1 - [H0UID5_HUMAN]	17.88	29	15	15	18	17.88	15	18				934	104.157	5.33838
P13645	Keratin, type I cytoskeletal 10 OS=Homo sapiens OX=9606 GN=KRT10 PE=1 SV=6 - [K1C10_HUMAN]	28.25	24	14	16	39	20.55	11	16	25.34	15	23	584	58.7917	5.21143
Q6GMX6	IGH@ protein OS=Homo sapiens OX=9606 GN=IGH@ PE=1 SV=1 - [Q6GMX6_HUMAN]	14.41	115	6	6	18	14.41	6	15	2.37	1	3	465	51.0507	8.68994
B7Z481	cDNA FLJ54018, highly similar to PDZ and LIM domain protein 5 OS=Homo sapiens OX=9606 PE=2 SV=1 - [B7Z481_HUMAN]	21.1	5	1	9	15	21.1	9	14	2.32	1	1	474	51.2189	7.78174
B3KRK8	cDNA FLJ34494 fis, clone HLUNG2005030, highly similar to VIMENTIN OS=Homo sapiens OX=9606 PE=2 SV=1 - [B3KRK8_HUMAN]	29.98	45	13	13	20	24.82	11	13	16.46	7	7	407	46.9477	4.99561
P35908	Keratin, type II cytoskeletal 2 epidermal OS=Homo sapiens OX=9606 GN=KRT2 PE=1 SV=2 - [K22E_HUMAN]	24.41	13	11	15	33	16.28	10	13	21.13	13	20	639	65.3932	8.00146
P24928	DNA-directed RNA polymerase II subunit RPB1 OS=Homo sapiens OX=9606 GN=POLR2A PE=1 SV=2 - [RPB1_HUMAN]	7.26	2	13	13	13	7.26	13	13				1970	217.039	7.37158
P35527	Keratin, type I cytoskeletal 9 OS=Homo sapiens OX=9606 GN=KRT9 PE=1 SV=3 - [K1C9_HUMAN]	29.86	2	12	12	21	20.06	9	11	19.9	8	10	623	62.0268	5.23682
P42166	Lamina-associated polypeptide 2, isoform alpha OS=Homo sapiens OX=9606 GN=TMPO PE=1 SV=2 - [LAP2A_HUMAN]	14.7	3	6	9	10	14.7	9	10				694	75.4456	7.66455
A6H8W8	Intersectin 2 OS=Homo sapiens OX=9606 GN=ITSN2 PE=2 SV=1 - [A6H8W8_HUMAN]	5.45	14	5	9	10	5.45	9	10				1669	190.245	8.17725
B3KPS3	Tubulin alpha chain OS=Homo sapiens OX=9606 PE=2 SV=1 - [B3KPS3_HUMAN]	21.39	38	7	7	10	21.39	7	9	2.16	1	1	416	46.2118	5.12256
B7Z1Q4	cDNA FLJ57955, highly similar to Adapter-relatedprotein complex 2 alpha- 2 subunit OS=Homo sapiens OX=9606 PE=2 SV=1 - [B7Z1Q4_HUMAN]	12.24	15	2	8	9	12.24	8	9				678	75.1121	6.56592
A0A024R9E2	Poly(A) binding protein, cytoplasmic 1, isoform CRA_c OS=Homo sapiens OX=9606 GN=PABPC1 PE=4 SV=1 - [A0A024R9E2_HUMAN]	15.99	26	6	7	9	15.99	7	8	2.39	1	1	419	47.3048	8.92432
Q5W9G0	KIAA0638 splice variant 2 (Fragment) OS=Homo sapiens OX=9606 GN=KIAA0638 PE=2 SV=1 - [Q5W9G0_HUMAN]	6.93	12	7	7	8	6.93	7	8				1125	124.447	8.51416
Q6PJF2	IGK@ protein OS=Homo sapiens OX=9606 GN=IGK@ PE=1 SV=1 - [Q6PJF2_HUMAN]	19.15	39	1	3	8	19.15	3	7	7.66	1	1	235	25.5047	6.55127
C9J4M6	DNA-directed RNA polymerase subunit beta OS=Homo sapiens OX=9606 GN=POLR2B PE=1 SV=3 - [C9J4M6_HUMAN]	6.56	8	7	7	7	6.56	7	7				1067	121.295	8.32373
B3KTV0	cDNA FLJ38781 fis, clone LIVER2000216, highly similar to HEAT SHOCK COGNATE 71 kDa PROTEIN OS=Homo sapiens OX=9606 PE=2 SV=1 - [B3KTV0_HUMAN]	12.72	33	5	8	8	9.98	6	6	2.74	2	2	621	67.9378	5.45264
E9PMG1	RalBP1-associated Eps domain-containing protein 1 OS=Homo sapiens OX=9606 GN=REPS1 PE=1 SV=1 - [E9PMG1_HUMAN]	10.45	10	5	5	6	10.45	5	6				737	80.3873	5.87158
P51116	Fragile X mental retardation syndrome-related protein 2 OS=Homo sapiens OX=9606 GN=FXR2 PE=1 SV=2 - [FXR2_HUMAN]	8.92	3	3	5	6	8.92	5	6				673	74.178	6.22705
A1A5C5	RRBP1 protein OS=Homo sapiens OX=9606 GN=RRBP1 PE=2 SV=1 - [A1A5C5_HUMAN]	7.59	8	6	6	6	7.59	6	6				751	84.2561	5.0083
B4E1B2	cDNA FLJ53691, highly similar to Serotransferrin OS=Homo sapiens OX=9606 PE=2 SV=1 - [B4E1B2_HUMAN]	7.52	13	5	5	7	7.52	5	6	1.33	1	1	678	74.7834	7.12256
B4DVQ0	cDNA FLJ58286, highly similar to Actin, cytoplasmic 2 OS=Homo sapiens OX=9606 PE=2 SV=1 - [B4DVQ0_HUMAN]	20.42	81	5	5	7	20.42	5	5	7.81	2	2	333	37.3246	5.70654
G5E972	Lamina-associated polypeptide 2, isoforms beta/gamma OS=Homo sapiens OX=9606 GN=TMPO PE=1 SV=1 - [G5E972_HUMAN]	13.77	5	1	4	5	13.77	4	5				414	46.2782	9.02686
S6B2A1	IgG L chain OS=Homo sapiens OX=9606 PE=2 SV=1 - [S6B2A1_HUMAN]	13.59	15	1	2	6	13.59	2	5	9.78	1	1	184	20.3602	5.51611
P02533	Keratin, type I cytoskeletal 14 OS=Homo sapiens OX=9606 GN=KRT14 PE=1 SV=4 - [K1C14_HUMAN]	12.92	41	4	6	10	9.11	4	5	7.2	4	5	472	51.5294	5.16064
B4DWU6	cDNA FLJ51361, highly similar to Keratin, type II cytoskeletal 6A OS=Homo sapiens OX=9606 PE=2 SV=1 - [B4DWU6_HUMAN]	11.15	21	3	7	8	9.23	5	5	3.65	3	3	520	55.7652	6.48096
B4DGH9	cDNA FLJ58772, highly similar to Fragile X mental retardation syndrome-related protein 1 OS=Homo sapiens OX=9606 PE=2 SV=1 - [B4DGH9_HUMAN]	9.47	16	2	4	5	9.47	4	5				454	50.8604	7.04932
B4DN41	cDNA FLJ53366, highly similar to Probable ATP-dependent RNA helicase DDX5 OS=Homo sapiens OX=9606 PE=2 SV=1 - [B4DN41_HUMAN]	7.46	18	5	5	5	7.46	5	5				603	67.72	8.86572
Q05CK9	SYNCRIP protein (Fragment) OS=Homo sapiens OX=9606 GN=SYNCRIP PE=2 SV=1 - [Q05CK9_HUMAN]	8.83	14	4	4	4	8.83	4	4				453	50.6189	6.7124
B2R6X5	cDNA, FLJ93166, highly similar to Homo sapiens heat shock 70kDa protein 6 (HSP70B') (HSPA6), mRNA OS=Homo sapiens OX=9606 PE=2 SV=1 - [B2R6X5_HUMAN]	7.62	31	1	4	4	7.62	4	4				643	70.9142	6.23975
B4DIT7	cDNA FLJ58187, highly similar to Protein-glutamine gamma-glutamyltransferase 2 OS=Homo sapiens OX=9606 PE=2 SV=1 - [B4DIT7_HUMAN]	7.1	10	4	4	4	7.1	4	4				606	68.6054	5.30029
B1ANR0	Polyadenylate-binding protein OS=Homo sapiens OX=9606 GN=PABPC4 PE=1 SV=1 - [B1ANR0_HUMAN]	6.83	12	3	4	4	6.83	4	4				615	67.9279	9.45166
X5D7K9	Major vault protein isoform C (Fragment) OS=Homo sapiens OX=9606 GN=MVP PE=2 SV=1 - [X5D7K9_HUMAN]	6.77	14	5	5	5	5.93	4	4	0.85	1	1	827	91.903	5.41455
Q2M2I8	AP2-associated protein kinase 1 OS=Homo sapiens OX=9606 GN=AAK1 PE=1 SV=3 - [AAK1_HUMAN]	6.76	5	4	4	4	6.76	4	4				961	103.821	6.59521
P11021	Endoplasmic reticulum chaperone BiP OS=Homo sapiens OX=9606 GN=HSPA5 PE=1 SV=2 - [BIP_HUMAN]	6.73	2	3	4	4	6.73	4	4				654	72.2884	5.16064
A0A024R5L7	Phosphatidylinositol binding clathrin assembly protein, isoform CRA_c OS=Homo sapiens OX=9606 GN=PICALM PE=4 SV=1 - [A0A024R5L7_HUMAN]	6.56	16	4	4	4	6.56	4	4				610	66.3508	8.80713
H0YH87	Ataxin-2 OS=Homo sapiens OX=9606 GN=ATXN2 PE=1 SV=2 - [H0YH87_HUMAN]	6.35	13	4	4	4	6.35	4	4				835	90.1123	9.14404
B4E216	cDNA FLJ57339, highly similar to Complement C3 OS=Homo sapiens OX=9606 PE=2 SV=1 - [B4E216_HUMAN]	4.28	4	4	4	4	4.28	4	4				1098	122.515	6.93213
Q00610	Clathrin heavy chain 1 OS=Homo sapiens OX=9606 GN=CLTC PE=1 SV=5 - [CLH1_HUMAN]	3.04	5	4	4	4	3.04	4	4				1675	191.493	5.69385
Q09472	Histone acetyltransferase p300 OS=Homo sapiens OX=9606 GN=EP300 PE=1 SV=2 - [EP300_HUMAN]	1.41	1	1	1	4	1.41	1	4				2414	263.99	8.49951
P0DOY2	Immunoglobulin lambda constant 2 OS=Homo sapiens OX=9606 GN=IGLC2 PE=1 SV=1 - [IGLC2_HUMAN]	23.58	47	2	2	5	23.58	2	3	23.58	2	2	106	11.2865	7.23975
A2NB46	Cold agglutinin FS-2 L-chain (Fragment) OS=Homo sapiens OX=9606 PE=2 SV=1 - [A2NB46_HUMAN]	22.94	23	1	2	3	22.94	2	3				109	11.881	9.01221
H3BQ34	Pyruvate kinase OS=Homo sapiens OX=9606 GN=PKM PE=1 SV=1 - [H3BQ34_HUMAN]	14.23	14	3	3	3	14.23	3	3				281	30.7009	6.94678
P02647	Apolipoprotein A-I OS=Homo sapiens OX=9606 GN=APOA1 PE=1 SV=1 - [APOA1_HUMAN]	14.23	4	3	3	4	14.23	3	3	4.12	1	1	267	30.7589	5.75732
Q6ZSR9	Uncharacterized protein FLJ45252 OS=Homo sapiens OX=9606 PE=2 SV=2 - [YJ005_HUMAN]	13.24	4	3	3	3	13.24	3	3				355	37.9526	5.26221
H7C2Z0	LEM domain-containing protein 2 (Fragment) OS=Homo sapiens OX=9606 GN=LEMD2 PE=1 SV=1 - [H7C2Z0_HUMAN]	11.79	4	3	3	3	11.79	3	3				280	30.825	9.14404
P01876	Immunoglobulin heavy constant alpha 1 OS=Homo sapiens OX=9606 GN=IGHA1 PE=1 SV=2 - [IGHA1_HUMAN]	9.92	23	3	3	3	9.92	3	3				353	37.6306	6.50732
R9WQY1	Fragile X mental retardation 1 OS=Homo sapiens OX=9606 GN=FMR1 PE=2 SV=1 - [R9WQY1_HUMAN]	5.83	16	2	3	3	5.83	3	3				566	63.9424	8.39697
P27694	Replication protein A 70 kDa DNA-binding subunit OS=Homo sapiens OX=9606 GN=RPA1 PE=1 SV=2 - [RFA1_HUMAN]	5.68	2	3	3	4	5.68	3	3	1.62	1	1	616	68.0953	7.21045
Q9NR12	PDZ and LIM domain protein 7 OS=Homo sapiens OX=9606 GN=PDLIM7 PE=1 SV=1 - [PDLI7_HUMAN]	5.47	1	3	3	3	5.47	3	3				457	49.8126	8.41162
Q9NZB2	Constitutive coactivator of PPAR-gamma-like protein 1 OS=Homo sapiens OX=9606 GN=FAM120A PE=1 SV=2 - [F120A_HUMAN]	4.47	3	3	3	3	4.47	3	3				1118	121.811	8.88037
A0A0C4DGN6	ARF GTPase-activating protein GIT1 OS=Homo sapiens OX=9606 GN=GIT1 PE=1 SV=1 - [A0A0C4DGN6_HUMAN]	4.42	8	3	3	3	4.42	3	3				747	83.0801	6.87354
Q92499	ATP-dependent RNA helicase DDX1 OS=Homo sapiens OX=9606 GN=DDX1 PE=1 SV=2 - [DDX1_HUMAN]	3.51	4	3	3	3	3.51	3	3				740	82.3798	7.2251
B4DZE1	cDNA FLJ53944, highly similar to Eukaryotic translation initiation factor 4 gamma 3 OS=Homo sapiens OX=9606 PE=2 SV=1 - [B4DZE1_HUMAN]	3.26	6	3	3	3	3.26	3	3				1075	121.486	5.90967
A0A024R7L5	UPF1 OS=Homo sapiens OX=9606 GN=UPF1 PE=2 SV=1 - [A0A024R7L5_HUMAN]	2.95	4	3	3	3	2.95	3	3				1118	122.958	6.68311
Q53SN7	Alkylglycerone-phosphate synthase (Fragment) OS=Homo sapiens OX=9606 GN=AGPS PE=3 SV=1 - [Q53SN7_HUMAN]	20.77	5	1	1	2	20.77	1	2				183	20.4156	9.15869
H0YEQ8	Polyadenylate-binding protein 4 (Fragment) OS=Homo sapiens OX=9606 GN=PABPC4 PE=1 SV=1 - [H0YEQ8_HUMAN]	19.64	2	1	2	2	19.64	2	2				112	12.5793	7.95752
H3BS21	Haptoglobin (Fragment) OS=Homo sapiens OX=9606 GN=HP PE=1 SV=1 - [H3BS21_HUMAN]	15.32	19	3	3	4	11.26	2	2	9.91	2	2	222	24.7807	6.53662
B3KU16	cDNA FLJ39066 fis, clone NT2RP7014743, highly similar to HETEROGENEOUS NUCLEAR RIBONUCLEOPROTEIN K OS=Homo sapiens OX=9606 PE=2 SV=1 - [B3KU16_HUMAN]	8.97	8	2	2	2	8.97	2	2				223	24.371	9.51025
P13647	Keratin, type II cytoskeletal 5 OS=Homo sapiens OX=9606 GN=KRT5 PE=1 SV=3 - [K2C5_HUMAN]	8.64	11	3	6	6	3.39	2	2	5.25	4	4	590	62.34	7.73779
D6REL8	Fibrinogen beta chain OS=Homo sapiens OX=9606 GN=FGB PE=1 SV=1 - [D6REL8_HUMAN]	8.46	4	2	2	3	8.46	2	2	3.31	1	1	272	31.1594	7.25439
A0A384MDQ7	Epididymis secretory sperm binding protein OS=Homo sapiens OX=9606 PE=2 SV=1 - [A0A384MDQ7_HUMAN]	7.66	11	3	3	3	5.74	2	2	1.91	1	1	418	46.693	5.59229
H3BM89	60S ribosomal protein L4 OS=Homo sapiens OX=9606 GN=RPL4 PE=1 SV=1 - [H3BM89_HUMAN]	7.51	8	2	2	2	7.51	2	2				333	37.6332	11.0337
Q86TT1	Full-length cDNA clone CS0DD006YL02 of Neuroblastoma of Homo sapiens (human) OS=Homo sapiens OX=9606 PE=2 SV=1 - [Q86TT1_HUMAN]	6.4	4	2	2	2	6.4	2	2				375	41.2465	6.78564
A0A3S8NFS6	ATIII-T1 OS=Homo sapiens OX=9606 PE=4 SV=1 - [A0A3S8NFS6_HUMAN]	5.31	7	2	2	2	5.31	2	2				414	47.0729	6.03662
B4DXW2	cDNA FLJ60947, highly similar to Coiled-coil domain-containing protein 9 OS=Homo sapiens OX=9606 PE=2 SV=1 - [B4DXW2_HUMAN]	4.29	5	2	2	2	4.29	2	2				513	57.9782	5.21143
A0A0A0MS48	DENN domain-containing protein 1A OS=Homo sapiens OX=9606 GN=DENND1A PE=1 SV=1 - [A0A0A0MS48_HUMAN]	4.14	3	2	2	2	4.14	2	2				459	51.9878	8.49951
Q14677	Clathrin interactor 1 OS=Homo sapiens OX=9606 GN=CLINT1 PE=1 SV=1 - [EPN4_HUMAN]	3.84	2	2	2	2	3.84	2	2				625	68.2158	6.41748
B3KVX6	cDNA FLJ41699 fis, clone HCHON2004776, highly similar to Homo sapiens cytoskeleton-associated protein 4 (CKAP4), mRNA OS=Homo sapiens OX=9606 PE=2 SV=1 - [B3KVX6_HUMAN]	3.65	4	2	2	2	3.65	2	2				521	58.1158	5.24951
P02671	Fibrinogen alpha chain OS=Homo sapiens OX=9606 GN=FGA PE=1 SV=2 - [FIBA_HUMAN]	3.35	5	3	3	3	2.19	2	2	1.15	1	1	866	94.9144	6.01123
A0A024R684	Numb homolog (Drosophila), isoform CRA_e OS=Homo sapiens OX=9606 GN=NUMB PE=4 SV=1 - [A0A024R684_HUMAN]	2.7	16	2	2	2	2.7	2	2				592	64.4862	8.36768
Q5T5P0	Sickle tail protein homolog (Fragment) OS=Homo sapiens OX=9606 GN=KIAA1217 PE=1 SV=1 - [Q5T5P0_HUMAN]	2.68	6	2	2	2	2.68	2	2				783	86.6761	9.18799
E9PMP7	LIM domain only protein 7 (Fragment) OS=Homo sapiens OX=9606 GN=LMO7 PE=1 SV=8 - [E9PMP7_HUMAN]	2.3	11	2	2	2	2.3	2	2				1045	119.352	5.37646
B4DGW2	cDNA FLJ51627, highly similar to Rho guanine nucleotide exchange factor 12 OS=Homo sapiens OX=9606 PE=2 SV=1 - [B4DGW2_HUMAN]	1.76	5	2	2	2	1.76	2	2				1078	121.533	6.3667
A0A087WTA8	Collagen alpha-2(I) chain OS=Homo sapiens OX=9606 GN=COL1A2 PE=1 SV=1 - [A0A087WTA8_HUMAN]	1.76	3	2	2	2	1.76	2	2				1364	129.072	9.01221
Q93100	Phosphorylase b kinase regulatory subunit beta OS=Homo sapiens OX=9606 GN=PHKB PE=1 SV=3 - [KPBB_HUMAN]	1.56	8	2	2	2	1.56	2	2				1093	124.805	6.94678
A0A0A0MRJ3	Neuron navigator 1 OS=Homo sapiens OX=9606 GN=NAV1 PE=1 SV=1 - [A0A0A0MRJ3_HUMAN]	1.09	4	2	2	2	1.09	2	2				1830	197.283	8.22119
Q9UM85	Beta-globin protein (Fragment) OS=Homo sapiens OX=9606 GN=beta-globin PE=4 SV=1 - [Q9UM85_HUMAN]	58.82	58	1	1	2	58.82	1	1	58.82	1	1	17	2.10305	4.50049
Q6B823	Histone H4 (Fragment) OS=Homo sapiens OX=9606 PE=3 SV=1 - [Q6B823_HUMAN]	23.26	3	1	1	1	23.26	1	1				43	4.91284	10.9165
V9GYE3	Apolipoprotein A-II OS=Homo sapiens OX=9606 GN=APOA2 PE=1 SV=1 - [V9GYE3_HUMAN]	17.31	6	1	1	1	17.31	1	1				52	5.87309	6.60986
P02656	Apolipoprotein C-III OS=Homo sapiens OX=9606 GN=APOC3 PE=1 SV=1 - [APOC3_HUMAN]	16.16	2	1	1	1	16.16	1	1				99	10.8455	5.41455
F8VR69	60S ribosomal protein L6 (Fragment) OS=Homo sapiens OX=9606 GN=RPL6 PE=1 SV=8 - [F8VR69_HUMAN]	14.29	8	1	1	1	14.29	1	1				63	7.18617	11.6489
A2J1M8	Rheumatoid factor RF-IP12 (Fragment) OS=Homo sapiens OX=9606 PE=2 SV=1 - [A2J1M8_HUMAN]	13.68	1	1	1	1	13.68	1	1				95	10.6781	7.98682
C9JPQ9	Fibrinogen gamma chain (Fragment) OS=Homo sapiens OX=9606 GN=FGG PE=1 SV=1 - [C9JPQ9_HUMAN]	10.92	8	1	1	2	10.92	1	1	10.92	1	1	119	13.5378	7.1958
A0A0X9T0H6	GCT-A5 heavy chain variable region (Fragment) OS=Homo sapiens OX=9606 PE=2 SV=1 - [A0A0X9T0H6_HUMAN]	10.53	4	1	1	1	10.53	1	1				114	12.65	7.95752
P81605	Dermcidin OS=Homo sapiens OX=9606 GN=DCD PE=1 SV=2 - [DCD_HUMAN]	10	1	1	1	1	10	1	1				110	11.2768	6.53662
C9JJD3	AP-2 complex subunit mu (Fragment) OS=Homo sapiens OX=9606 GN=AP2M1 PE=1 SV=1 - [C9JJD3_HUMAN]	8.85	10	1	1	1	8.85	1	1				113	13.0378	9.37842
Q59FT5	Phospholipase D2 variant (Fragment) OS=Homo sapiens OX=9606 PE=4 SV=1 - [Q59FT5_HUMAN]	8.51	2	1	1	1	8.51	1	1				282	31.5471	5.97314
Q5HYB3	Uncharacterized protein DKFZp686B08113 (Fragment) OS=Homo sapiens OX=9606 GN=DKFZp686B08113 PE=4 SV=1 - [Q5HYB3_HUMAN]	7.3	3	1	1	1	7.3	1	1				233	26.5993	10.2427
B4DXF1	cDNA FLJ57223 OS=Homo sapiens OX=9606 PE=2 SV=1 - [B4DXF1_HUMAN]	7.05	4	1	1	1	7.05	1	1				156	16.7935	7.72314
B4DGC3	cDNA FLJ57921, highly similar to Apolipoprotein D OS=Homo sapiens OX=9606 PE=2 SV=1 - [B4DGC3_HUMAN]	7.03	4	1	1	1	7.03	1	1				128	14.3883	7.07861
O14942	Heat shock protein beta (Fragment) OS=Homo sapiens OX=9606 PE=4 SV=1 - [O14942_HUMAN]	6.92	12	1	1	1	6.92	1	1				130	14.0574	4.79248
S4R3W2	Nuclear factor 1 A-type (Fragment) OS=Homo sapiens OX=9606 GN=NFIA PE=1 SV=1 - [S4R3W2_HUMAN]	6.52	6	1	1	1	6.52	1	1				184	19.8035	8.42627
B4DNW1	cDNA FLJ59940, highly similar to Tubulin beta-2C chain OS=Homo sapiens OX=9606 PE=2 SV=1 - [B4DNW1_HUMAN]	6.22	6	1	1	1	6.22	1	1				193	21.0176	7.85498
C9J1Z6	Synaptojanin-1 (Fragment) OS=Homo sapiens OX=9606 GN=SYNJ1 PE=1 SV=1 - [C9J1Z6_HUMAN]	4.49	9	1	1	1	4.49	1	1				178	20.1901	6.41748
Q9UNU2	Complement protein C4B frameshift mutant (Fragment) OS=Homo sapiens OX=9606 GN=C4B PE=4 SV=1 - [Q9UNU2_HUMAN]	4.24	11	1	1	1	4.24	1	1				354	38.1144	8.52881
B7Z8K4	cDNA FLJ51772, highly similar to Ras-GTPase-activating protein-binding protein 1 OS=Homo sapiens OX=9606 PE=2 SV=1 - [B7Z8K4_HUMAN]	3.87	5	1	1	1	3.87	1	1				284	31.4921	5.97314
C9IZL7	Non-POU domain-containing octamer-binding protein (Fragment) OS=Homo sapiens OX=9606 GN=NONO PE=1 SV=1 - [C9IZL7_HUMAN]	3.86	8	1	1	1	3.86	1	1				207	23.6583	9.80322
A0A0A0MS30	Protein PRRC2C OS=Homo sapiens OX=9606 GN=PRRC2C PE=1 SV=1 - [A0A0A0MS30_HUMAN]	3.68	4	1	1	1	3.68	1	1				299	34.576	5.23682
Q05D20	THRAP3 protein (Fragment) OS=Homo sapiens OX=9606 GN=THRAP3 PE=2 SV=1 - [Q05D20_HUMAN]	3.49	6	1	1	1	3.49	1	1				373	41.589	11.5903
A0A1W2PQP5	Protein PRRC2B OS=Homo sapiens OX=9606 GN=PRRC2B PE=1 SV=1 - [A0A1W2PQP5_HUMAN]	3.07	3	1	1	1	3.07	1	1				326	34.7165	9.72998
Q5S4N1	Uncharacterized protein (Fragment) OS=Homo sapiens OX=9606 PE=2 SV=1 - [Q5S4N1_HUMAN]	3.04	21	1	1	1	3.04	1	1				362	40.1621	7.88428
A0A024RDB2	Ras-GTPase activating protein SH3 domain-binding protein 2, isoform CRA_b OS=Homo sapiens OX=9606 GN=G3BP2 PE=4 SV=1 - [A0A024RDB2_HUMAN]	2.9	3	1	1	1	2.9	1	1				449	50.7861	5.37646
B4DSU9	cDNA FLJ58421, highly similar to Cleavage and polyadenylation specificity factor 6 OS=Homo sapiens OX=9606 PE=2 SV=1 - [B4DSU9_HUMAN]	2.67	3	1	1	1	2.67	1	1				300	33.5523	6.26514
B3KTS3	cDNA FLJ38664 fis, clone HLUNG2002334, highly similar to Homo sapiens KH domain containing, RNA binding, signal transduction associated 2 (KHDRBS2), mRNA OS=Homo sapiens OX=9606 PE=2 SV=1 - [B3KTS3_HUMAN]	2.52	6	1	1	1	2.52	1	1				317	35.3173	8.71924
Q6P2D7	HNRPM protein (Fragment) OS=Homo sapiens OX=9606 GN=HNRPM PE=2 SV=1 - [Q6P2D7_HUMAN]	2.46	6	1	1	1	2.46	1	1				285	30.4367	9.02686
B3KVP5	cDNA FLJ41038 fis, clone KIDNE2001847, highly similar to Homo sapiens Rho GTPase activating protein 10 (ARHGAP10), mRNA OS=Homo sapiens OX=9606 PE=2 SV=1 - [B3KVP5_HUMAN]	2.34	4	1	1	1	2.34	1	1				384	42.5257	5.99854
B7Z8Q7	cDNA FLJ53871, highly similar to Inter-alpha-trypsin inhibitor heavy chain H4 OS=Homo sapiens OX=9606 PE=2 SV=1 - [B7Z8Q7_HUMAN]	2.14	9	1	1	1	2.14	1	1				560	62.1228	5.51611
Q8TEM1	Nuclear pore membrane glycoprotein 210 OS=Homo sapiens OX=9606 GN=NUP210 PE=1 SV=3 - [PO210_HUMAN]	2.07	1	1	1	1	2.07	1	1				1887	204.983	6.81494
B4E1D8	cDNA FLJ51597, highly similar to C4b-binding protein alpha chain OS=Homo sapiens OX=9606 PE=2 SV=1 - [B4E1D8_HUMAN]	2.05	3	1	1	1	2.05	1	1				536	60.3658	6.65381
Q7Z417	Nuclear fragile X mental retardation-interacting protein 2 OS=Homo sapiens OX=9606 GN=NUFIP2 PE=1 SV=1 - [NUFP2_HUMAN]	1.87	1	1	1	1	1.87	1	1				695	76.0747	8.70459
B7Z5E7	cDNA FLJ51046, highly similar to 60 kDa heat shock protein, mitochondrial OS=Homo sapiens OX=9606 PE=2 SV=1 - [B7Z5E7_HUMAN]	1.74	5	1	1	1	1.74	1	1				517	55.0491	5.60498
O00425	Insulin-like growth factor 2 mRNA-binding protein 3 OS=Homo sapiens OX=9606 GN=IGF2BP3 PE=1 SV=2 - [IF2B3_HUMAN]	1.73	1	1	1	1	1.73	1	1				579	63.6656	8.86572
Q8N236	cDNA FLJ34968 fis, clone NTONG2004844, highly similar to P116 RHO-INTERACTING PROTEIN OS=Homo sapiens OX=9606 PE=2 SV=1 - [Q8N236_HUMAN]	1.71	6	1	1	1	1.71	1	1				586	66.7572	5.77002
B3KM80	Nucleolin, isoform CRA_c OS=Homo sapiens OX=9606 GN=NCL PE=2 SV=1 - [B3KM80_HUMAN]	1.68	4	1	1	1	1.68	1	1				536	58.5193	4.66553
B3KR25	cDNA FLJ33522 fis, clone BRAMY2006375, highly similar to PIAS-like protein Zimp7 OS=Homo sapiens OX=9606 PE=2 SV=1 - [B3KR25_HUMAN]	1.66	9	1	1	1	1.66	1	1				543	58.8364	6.48096
Q8TA90	Similar to Elongation factor 2b (Fragment) OS=Homo sapiens OX=9606 PE=2 SV=1 - [Q8TA90_HUMAN]	1.55	3	1	1	1	1.55	1	1				517	57.4634	6.93213
B3KTA8	cDNA FLJ37971 fis, clone CTONG2009958, highly similar to CERULOPLASMIN OS=Homo sapiens OX=9606 PE=2 SV=1 - [B3KTA8_HUMAN]	1.54	7	1	1	1	1.54	1	1				778	88.9893	5.84619
A0A024R3J7	HCG2032701, isoform CRA_a OS=Homo sapiens OX=9606 GN=hCG_2032701 PE=4 SV=1 - [A0A024R3J7_HUMAN]	1.28	2	1	1	1	1.28	1	1				703	80.3757	7.81104
A0A024RDY9	Rho guanine nucleotide exchange factor (GEF) 7, isoform CRA_b OS=Homo sapiens OX=9606 GN=ARHGEF7 PE=4 SV=1 - [A0A024RDY9_HUMAN]	1.24	2	1	1	1	1.24	1	1				646	73.0942	7.21045
Q6DCA8	BCLAF1 protein (Fragment) OS=Homo sapiens OX=9606 GN=BCLAF1 PE=2 SV=1 - [Q6DCA8_HUMAN]	1.18	7	1	1	1	1.18	1	1				680	77.9012	10.2134
Q09161	Nuclear cap-binding protein subunit 1 OS=Homo sapiens OX=9606 GN=NCBP1 PE=1 SV=1 - [NCBP1_HUMAN]	1.14	1	1	1	1	1.14	1	1				790	91.7805	6.43018
Q6PKG0	La-related protein 1 OS=Homo sapiens OX=9606 GN=LARP1 PE=1 SV=2 - [LARP1_HUMAN]	1.09	1	1	1	1	1.09	1	1				1096	123.434	8.82178
A0A2R8Y7M0	TATA element modulatory factor OS=Homo sapiens OX=9606 GN=TMF1 PE=1 SV=1 - [A0A2R8Y7M0_HUMAN]	1.02	3	1	1	1	1.02	1	1				985	110.472	4.91943
A0A087WXD2	Membrane-associated guanylate kinase, WW and PDZ domain-containing protein 1 OS=Homo sapiens OX=9606 GN=MAGI1 PE=1 SV=1 - [A0A087WXD2_HUMAN]	0.92	7	1	1	1	0.92	1	1				980	106.832	6.45557
Q96IE3	Similar to plectin 1, intermediate filament binding protein, 500kD (Fragment) OS=Homo sapiens OX=9606 PE=2 SV=1 - [Q96IE3_HUMAN]	0.78	4	1	1	2	0.78	1	1	0.78	1	1	1029	113.696	5.5542
P46019	Phosphorylase b kinase regulatory subunit alpha, liver isoform OS=Homo sapiens OX=9606 GN=PHKA2 PE=1 SV=1 - [KPB2_HUMAN]	0.73	1	1	1	1	0.73	1	1				1235	138.32	6.44287
D3DUU0	CD163 antigen, isoform CRA_a OS=Homo sapiens OX=9606 GN=CD163 PE=4 SV=1 - [D3DUU0_HUMAN]	0.7	5	1	1	1	0.7	1	1				994	107.349	5.69385
P01023	Alpha-2-macroglobulin OS=Homo sapiens OX=9606 GN=A2M PE=1 SV=3 - [A2MG_HUMAN]	0.68	1	1	1	1	0.68	1	1				1474	163.188	6.45557
G3V220	Transcription elongation regulator 1 OS=Homo sapiens OX=9606 GN=TCERG1 PE=1 SV=1 - [G3V220_HUMAN]	0.68	2	1	1	1	0.68	1	1				1032	116.094	8.45557
O95425	Supervillin OS=Homo sapiens OX=9606 GN=SVIL PE=1 SV=2 - [SVIL_HUMAN]	0.59	1	1	1	1	0.59	1	1				2214	247.593	6.97607
A0A087WW06	Tetratricopeptide repeat protein 28 OS=Homo sapiens OX=9606 GN=TTC28 PE=1 SV=1 - [A0A087WW06_HUMAN]	0.38	2	1	1	1	0.38	1	1				2354	256.707	6.84424
A0A075B6Z2	T cell receptor alpha joining 56 (Fragment) OS=Homo sapiens OX=9606 GN=TRAJ56 PE=4 SV=1 - [A0A075B6Z2_HUMAN]	38.1	2	1	1	1				38.1	1	1	21	2.21916	10.2866
A0A2R8Y4U1	Uncharacterized protein OS=Homo sapiens OX=9606 PE=4 SV=1 - [A0A2R8Y4U1_HUMAN]	11.57	4	1	1	1				11.57	1	1	216	25.2725	5.90967
A6PW80	Elongation factor 1-alpha 1 (Fragment) OS=Homo sapiens OX=9606 GN=EEF1A1 PE=4 SV=8 - [A6PW80_HUMAN]	11.32	22	1	1	1				11.32	1	1	106	11.9863	9.15869
F8VV32	Lysozyme OS=Homo sapiens OX=9606 GN=LYZ PE=1 SV=1 - [F8VV32_HUMAN]	8.65	3	1	1	1				8.65	1	1	104	11.4807	9.0708
F8VR77	Proliferation-associated protein 2G4 OS=Homo sapiens OX=9606 GN=PA2G4 PE=1 SV=1 - [F8VR77_HUMAN]	7.39	5	1	1	1				7.39	1	1	284	31.4469	6.80029
F8W0P7	ATP synthase subunit beta, mitochondrial (Fragment) OS=Homo sapiens OX=9606 GN=ATP5F1B PE=1 SV=2 - [F8W0P7_HUMAN]	4.81	4	1	1	1				4.81	1	1	270	28.3749	6.21436
B3KTM1	Malate dehydrogenase OS=Homo sapiens OX=9606 PE=2 SV=1 - [B3KTM1_HUMAN]	4.76	6	1	1	1				4.76	1	1	231	24.6408	7.98682
P02763	Alpha-1-acid glycoprotein 1 OS=Homo sapiens OX=9606 GN=ORM1 PE=1 SV=1 - [A1AG1_HUMAN]	3.98	2	1	1	1				3.98	1	1	201	23.4968	5.021
A0A0D9SFD2	Protein THEMIS OS=Homo sapiens OX=9606 GN=THEMIS PE=1 SV=1 - [A0A0D9SFD2_HUMAN]	3.38	2	1	1	1				3.38	1	1	562	64.5644	6.354
Q96IR1	RPS4X protein (Fragment) OS=Homo sapiens OX=9606 GN=RPS4X PE=2 SV=2 - [Q96IR1_HUMAN]	2.88	4	1	1	1				2.88	1	1	243	27.2427	9.93506
B7Z556	cDNA FLJ56822, highly similar to Alpha-2-HS-glycoprotein OS=Homo sapiens OX=9606 PE=2 SV=1 - [B7Z556_HUMAN]	2.86	4	1	1	1				2.86	1	1	245	27.3369	6.52197
Q6ZP01	RNA-binding protein 44 OS=Homo sapiens OX=9606 GN=RBM44 PE=2 SV=2 - [RBM44_HUMAN]	1.14	1	1	1	1				1.14	1	1	1051	117.911	5.71924
E9PJP2	Protein SOGA3 OS=Homo sapiens OX=9606 GN=SOGA3 PE=1 SV=1 - [E9PJP2_HUMAN]	0.85	2	1	1	1				0.85	1	1	944	102.822	6.06201
Accession	Description	ΣCoverage	Σ# Proteins	Σ# Unique Peptides	Σ# Peptides	Σ# PSMs	Coverage BRD4	# Peptides BRD4	# PSM BRD4	Coverage IGG	# Peptides IGG	# PSM IGG	# AAs	MW [kDa]	calc. pI
Q8IXW5	Putative RNA polymerase II subunit B1 CTD phosphatase RPAP2 OS=Homo sapiens OX=9606 GN=RPAP2 PE=1 SV=1 - [RPAP2_HUMAN]	27.12	1	12	12	13	27.12	12	13				612	69.4657	7.78174
Q15149	Plectin OS=Homo sapiens OX=9606 GN=PLEC PE=1 SV=3 - [PLEC_HUMAN]	33.13	10	128	128	175	31.47	120	137	9.52	38	38	4684	531.466	5.96045
Q8WX93	Palladin OS=Homo sapiens OX=9606 GN=PALLD PE=1 SV=3 - [PALLD_HUMAN]	41.14	15	39	39	90	41.14	39	87	2.75	3	3	1383	150.47	7.09326
A0A024R462	Fibronectin 1, isoform CRA_n OS=Homo sapiens OX=9606 GN=FN1 PE=4 SV=1 - [A0A024R462_HUMAN]	33.76	29	51	51	74	33.76	51	73	0.47	1	1	2355	259.049	5.73193
P42566	Epidermal growth factor receptor substrate 15 OS=Homo sapiens OX=9606 GN=EPS15 PE=1 SV=2 - [EPS15_HUMAN]	53.91	5	32	36	66	53.91	36	64	1.79	1	2	896	98.5948	4.64014
P35579	Myosin-9 OS=Homo sapiens OX=9606 GN=MYH9 PE=1 SV=4 - [MYH9_HUMAN]	39.74	28	61	61	113	32.4	48	62	28.47	42	51	1960	226.392	5.60498
P08670	Vimentin OS=Homo sapiens OX=9606 GN=VIM PE=1 SV=4 - [VIME_HUMAN]	67.81	35	30	30	92	67.81	30	58	62.45	25	34	466	53.6191	5.12256
P35527	Keratin, type I cytoskeletal 9 OS=Homo sapiens OX=9606 GN=KRT9 PE=1 SV=3 - [K1C9_HUMAN]	64.37	2	30	30	107	56.34	26	57	61.8	27	50	623	62.0268	5.23682
Q14BD4	ITSN1 protein OS=Homo sapiens OX=9606 GN=ITSN1 PE=2 SV=1 - [Q14BD4_HUMAN]	26.4	33	32	34	55	26.4	34	55				1716	194.701	7.6792
A0A024R7G6	Epidermal growth factor receptor pathway substrate 15-like 1, isoform CRA_a OS=Homo sapiens OX=9606 GN=EPS15L1 PE=4 SV=1 - [A0A024R7G6_HUMAN]	65.92	14	37	37	55	65.92	37	55				754	83.1967	5.08447
P13645	Keratin, type I cytoskeletal 10 OS=Homo sapiens OX=9606 GN=KRT10 PE=1 SV=6 - [K1C10_HUMAN]	56.16	26	23	28	82	51.2	25	46	53.08	22	36	584	58.7917	5.21143
H6VRF8	Keratin 1 OS=Homo sapiens OX=9606 GN=KRT1 PE=3 SV=1 - [H6VRF8_HUMAN]	54.97	21	30	33	104	51.55	26	43	50.47	28	61	644	66.013	8.11865
O95782	AP-2 complex subunit alpha-1 OS=Homo sapiens OX=9606 GN=AP2A1 PE=1 SV=3 - [AP2A1_HUMAN]	42.37	4	23	30	41	42.37	30	39	2.25	2	2	977	107.478	7.03467
P02545	Prelamin-A/C OS=Homo sapiens OX=9606 GN=LMNA PE=1 SV=1 - [LMNA_HUMAN]	49.55	7	2	30	46	49.55	30	38	15.66	8	8	664	74.0947	7.02002
W8QEH3	Lamin A/C OS=Homo sapiens OX=9606 GN=LMNA PE=3 SV=1 - [W8QEH3_HUMAN]	54.9	6	1	29	45	54.9	29	37	18.18	8	8	572	65.0776	6.84424
H0UID4	AP complex subunit beta OS=Homo sapiens OX=9606 GN=AP2B1 PE=3 SV=1 - [H0UID4_HUMAN]	33.8	29	23	23	38	33.8	23	36	2.67	2	2	935	104.27	5.45264
P35908	Keratin, type II cytoskeletal 2 epidermal OS=Homo sapiens OX=9606 GN=KRT2 PE=1 SV=2 - [K22E_HUMAN]	57.28	14	23	29	68	51.64	24	35	44.76	24	33	639	65.3932	8.00146
A0A024RDE8	PDZ and LIM domain 5, isoform CRA_c OS=Homo sapiens OX=9606 GN=PDLIM5 PE=4 SV=1 - [A0A024RDE8_HUMAN]	50.84	9	8	21	33	50.84	21	33				596	63.9345	8.20654
B4DHJ3	DNA-directed RNA polymerase subunit beta OS=Homo sapiens OX=9606 PE=2 SV=1 - [B4DHJ3_HUMAN]	23.74	8	24	24	32	23.74	24	32				1167	132.941	7.2251
Q60FE6	Filamin A OS=Homo sapiens OX=9606 GN=FLNA PE=2 SV=1 - [Q60FE6_HUMAN]	32.92	17	51	56	81	16.54	29	29	27.99	47	52	2612	277.332	6.04932
A0A087WTT1	Polyadenylate-binding protein OS=Homo sapiens OX=9606 GN=PABPC1 PE=1 SV=1 - [A0A087WTT1_HUMAN]	42.15	30	14	21	30	42.15	21	29	1.53	1	1	522	58.4988	9.26123
A0A024R7L5	UPF1 OS=Homo sapiens OX=9606 GN=UPF1 PE=2 SV=1 - [A0A024R7L5_HUMAN]	28.89	9	25	25	29	28.89	25	29				1118	122.958	6.68311
Q2M2I8	AP2-associated protein kinase 1 OS=Homo sapiens OX=9606 GN=AAK1 PE=1 SV=3 - [AAK1_HUMAN]	31.53	8	18	20	28	31.53	20	28				961	103.821	6.59521
A6H8W8	Intersectin 2 OS=Homo sapiens OX=9606 GN=ITSN2 PE=2 SV=1 - [A6H8W8_HUMAN]	17.2	17	19	21	26	17.2	21	26				1669	190.245	8.17725
Q00610	Clathrin heavy chain 1 OS=Homo sapiens OX=9606 GN=CLTC PE=1 SV=5 - [CLH1_HUMAN]	16.3	10	21	21	32	16.3	21	25	6.45	7	7	1675	191.493	5.69385
B7Z5S9	AP-2 complex subunit alpha OS=Homo sapiens OX=9606 PE=2 SV=1 - [B7Z5S9_HUMAN]	30.11	19	15	22	27	30.11	22	25	2.37	2	2	930	102.993	6.96143
A0A024R3F4	Pleckstrin homology-like domain, family B, member 1, isoform CRA_c OS=Homo sapiens OX=9606 GN=PHLDB1 PE=4 SV=1 - [A0A024R3F4_HUMAN]	22.59	15	22	22	24	22.59	22	24				1319	144.65	8.5874
B7Z481	cDNA FLJ54018, highly similar to PDZ and LIM domain protein 5 OS=Homo sapiens OX=9606 PE=2 SV=1 - [B7Z481_HUMAN]	39.45	2	2	15	23	39.45	15	23				474	51.2189	7.78174
Q9NZB2	Constitutive coactivator of PPAR-gamma-like protein 1 OS=Homo sapiens OX=9606 GN=FAM120A PE=1 SV=2 - [F120A_HUMAN]	22.36	5	18	19	22	22.36	19	22				1118	121.811	8.88037
P42166	Lamina-associated polypeptide 2, isoform alpha OS=Homo sapiens OX=9606 GN=TMPO PE=1 SV=2 - [LAP2A_HUMAN]	34.44	1	15	19	22	34.44	19	22				694	75.4456	7.66455
B4DXZ6	Fragile X mental retardation syndrome-related protein 1 OS=Homo sapiens OX=9606 GN=FXR1 PE=1 SV=1 - [B4DXZ6_HUMAN]	33.55	16	12	14	19	33.55	14	19				608	68.2852	6.04932
P13647	Keratin, type II cytoskeletal 5 OS=Homo sapiens OX=9606 GN=KRT5 PE=1 SV=3 - [K2C5_HUMAN]	34.41	20	12	20	35	24.92	14	17	25.42	15	18	590	62.34	7.73779
F6KPG5	Albumin (Fragment) OS=Homo sapiens OX=9606 PE=2 SV=1 - [F6KPG5_HUMAN]	32.65	14	16	16	27	31.11	15	17	21.03	9	10	585	66.488	6.03662
B1ANR0	Polyadenylate-binding protein OS=Homo sapiens OX=9606 GN=PABPC4 PE=1 SV=1 - [B1ANR0_HUMAN]	29.43	15	9	16	17	29.43	16	17				615	67.9279	9.45166
P11021	Endoplasmic reticulum chaperone BiP OS=Homo sapiens OX=9606 GN=HSPA5 PE=1 SV=2 - [BIP_HUMAN]	32.42	2	15	18	31	27.06	13	16	23.24	14	15	654	72.2884	5.16064
P11142	Heat shock cognate 71 kDa protein OS=Homo sapiens OX=9606 GN=HSPA8 PE=1 SV=1 - [HSP7C_HUMAN]	32.66	28	12	16	29	27.4	13	16	24.92	12	13	646	70.8542	5.51611
A0A087WW06	Tetratricopeptide repeat protein 28 OS=Homo sapiens OX=9606 GN=TTC28 PE=1 SV=1 - [A0A087WW06_HUMAN]	8.11	4	15	15	16	8.11	15	16				2354	256.707	6.84424
F8WB06	Ataxin-2 (Fragment) OS=Homo sapiens OX=9606 GN=ATXN2 PE=1 SV=2 - [F8WB06_HUMAN]	17.24	13	1	13	16	17.24	13	16				1085	117.279	9.01221
A0A2R8YDM9	Ataxin-2 OS=Homo sapiens OX=9606 GN=ATXN2 PE=1 SV=1 - [A0A2R8YDM9_HUMAN]	19.32	14	1	13	16	19.32	13	16				968	105.065	9.12939
A0A096LP25	AP2-associated protein kinase 1 (Fragment) OS=Homo sapiens OX=9606 GN=AAK1 PE=1 SV=1 - [A0A096LP25_HUMAN]	38.36	5	10	12	16	38.36	12	16				511	54.4148	5.12256
B3KPS3	Tubulin alpha chain OS=Homo sapiens OX=9606 PE=2 SV=1 - [B3KPS3_HUMAN]	37.98	25	1	12	23	37.98	12	15	18.51	6	8	416	46.2118	5.12256
P24928	DNA-directed RNA polymerase II subunit RPB1 OS=Homo sapiens OX=9606 GN=POLR2A PE=1 SV=2 - [RPB1_HUMAN]	10.1	2	14	14	15	10.1	14	15				1970	217.039	7.37158
E9PMR6	Rho guanine nucleotide exchange factor 12 OS=Homo sapiens OX=9606 GN=ARHGEF12 PE=1 SV=1 - [E9PMR6_HUMAN]	13.05	5	15	15	15	13.05	15	15				1441	161.808	5.65576
A0A024R5L7	Phosphatidylinositol binding clathrin assembly protein, isoform CRA_c OS=Homo sapiens OX=9606 GN=PICALM PE=4 SV=1 - [A0A024R5L7_HUMAN]	38.03	20	9	12	15	38.03	12	15				610	66.3508	8.80713
Q53GA7	Tubulin alpha chain (Fragment) OS=Homo sapiens OX=9606 PE=2 SV=1 - [Q53GA7_HUMAN]	35.19	34	1	12	23	32.29	11	14	20.04	7	9	449	49.7914	5.13525
A1A4S6	Rho GTPase-activating protein 10 OS=Homo sapiens OX=9606 GN=ARHGAP10 PE=1 SV=1 - [RHG10_HUMAN]	22.52	9	12	12	14	22.52	12	14				786	89.3183	7.18115
A0A024RDY9	Rho guanine nucleotide exchange factor (GEF) 7, isoform CRA_b OS=Homo sapiens OX=9606 GN=ARHGEF7 PE=4 SV=1 - [A0A024RDY9_HUMAN]	26.63	18	10	14	14	26.63	14	14				646	73.0942	7.21045
B4DRR0	cDNA FLJ53910, highly similar to Keratin, type II cytoskeletal 6A OS=Homo sapiens OX=9606 PE=2 SV=1 - [B4DRR0_HUMAN]	39.07	23	10	19	28	25.98	12	13	26.92	14	15	535	57.8032	8.00146
P02533	Keratin, type I cytoskeletal 14 OS=Homo sapiens OX=9606 GN=KRT14 PE=1 SV=4 - [K1C14_HUMAN]	38.56	37	6	15	26	33.9	12	13	31.36	12	13	472	51.5294	5.16064
B2R7D3	cDNA, FLJ93390, highly similar to Homo sapiens RALBP1 associated Eps domain containing 1 (REPS1),mRNA OS=Homo sapiens OX=9606 PE=2 SV=1 - [B2R7D3_HUMAN]	22.04	12	11	11	13	22.04	11	13				744	80.7993	5.80811
Q9Y6M1	Insulin-like growth factor 2 mRNA-binding protein 2 OS=Homo sapiens OX=9606 GN=IGF2BP2 PE=1 SV=2 - [IF2B2_HUMAN]	28.88	5	10	12	13	28.88	12	13				599	66.0806	8.45557
P14618	Pyruvate kinase PKM OS=Homo sapiens OX=9606 GN=PKM PE=1 SV=4 - [KPYM_HUMAN]	42.94	25	17	17	32	29	10	12	42.94	17	20	531	57.9	7.84033
P08779	Keratin, type I cytoskeletal 16 OS=Homo sapiens OX=9606 GN=KRT16 PE=1 SV=4 - [K1C16_HUMAN]	32.14	35	5	14	23	27.48	11	12	22.41	10	11	473	51.2362	5.04639
J3QRU8	ARF GTPase-activating protein GIT1 OS=Homo sapiens OX=9606 GN=GIT1 PE=1 SV=1 - [J3QRU8_HUMAN]	25.36	11	8	10	12	25.36	10	12				694	76.7588	6.50732
Q504X9	MAP1A protein (Fragment) OS=Homo sapiens OX=9606 GN=MAP1A PE=2 SV=1 - [Q504X9_HUMAN]	17.7	6	8	8	12	17.7	8	12				627	70.0186	9.27588
B2R858	cDNA, FLJ93750, Homo sapiens DEAD (Asp-Glu-Ala-Asp) box polypeptide 6 (DDX6), mRNA OS=Homo sapiens OX=9606 PE=2 SV=1 - [B2R858_HUMAN]	32.63	3	11	11	12	32.63	11	12				472	53.1827	8.66064
P42167	Lamina-associated polypeptide 2, isoforms beta/gamma OS=Homo sapiens OX=9606 GN=TMPO PE=1 SV=2 - [LAP2B_HUMAN]	31.72	6	6	10	12	31.72	10	12				454	50.6395	9.37842
Q93100	Phosphorylase b kinase regulatory subunit beta OS=Homo sapiens OX=9606 GN=PHKB PE=1 SV=3 - [KPBB_HUMAN]	12.53	7	6	11	11	12.53	11	11				1093	124.805	6.94678
P82094	TATA element modulatory factor OS=Homo sapiens OX=9606 GN=TMF1 PE=1 SV=2 - [TMF1_HUMAN]	12.17	5	11	11	11	12.17	11	11				1093	122.767	4.91943
Q05CK9	SYNCRIP protein (Fragment) OS=Homo sapiens OX=9606 GN=SYNCRIP PE=2 SV=1 - [Q05CK9_HUMAN]	22.96	7	5	8	11	22.96	8	11				453	50.6189	6.7124
K7ERE3	Keratin, type I cytoskeletal 13 OS=Homo sapiens OX=9606 GN=KRT13 PE=1 SV=1 - [K7ERE3_HUMAN]	16.87	24	3	9	14	16.39	8	10	5.3	3	4	415	45.2322	4.80518
P51116	Fragile X mental retardation syndrome-related protein 2 OS=Homo sapiens OX=9606 GN=FXR2 PE=1 SV=2 - [FXR2_HUMAN]	19.47	2	7	10	10	19.47	10	10				673	74.178	6.22705
B4DMA2	cDNA FLJ54023, highly similar to Heat shock protein HSP 90-beta OS=Homo sapiens OX=9606 PE=2 SV=1 - [B4DMA2_HUMAN]	21.14	18	5	12	17	13.56	8	9	12.68	7	8	686	79.1451	5.021
Q2VPJ6	HSP90AA1 protein (Fragment) OS=Homo sapiens OX=9606 GN=HSP90AA1 PE=2 SV=1 - [Q2VPJ6_HUMAN]	19.15	20	4	10	17	14.7	8	9	14.02	7	8	585	68.3288	5.18604
B4DUQ1	cDNA FLJ54552, highly similar to Heterogeneous nuclear ribonucleoprotein K OS=Homo sapiens OX=9606 PE=2 SV=1 - [B4DUQ1_HUMAN]	21.87	8	8	8	11	18	7	9	6.61	2	2	439	48.4802	5.92236
S4R3U1	Epidermal growth factor receptor substrate 15 (Fragment) OS=Homo sapiens OX=9606 GN=EPS15 PE=1 SV=1 - [S4R3U1_HUMAN]	66.67	1	1	5	10	66.67	5	9	22.22	1	1	90	9.5069	5.97314
B4DWG1	cDNA FLJ55643, highly similar to SEC23-interacting protein OS=Homo sapiens OX=9606 PE=2 SV=1 - [B4DWG1_HUMAN]	14.32	7	9	9	9	14.32	9	9				789	89.6504	5.61768
Q14161	ARF GTPase-activating protein GIT2 OS=Homo sapiens OX=9606 GN=GIT2 PE=1 SV=2 - [GIT2_HUMAN]	13.7	11	6	8	9	13.7	8	9				759	84.4902	7.2251
B7Z3C7	cDNA FLJ50776, highly similar to Rho guanine nucleotide exchange factor 6 OS=Homo sapiens OX=9606 PE=2 SV=1 - [B7Z3C7_HUMAN]	17.72	5	5	9	9	17.72	9	9				649	73.4132	6.63916
Q06787	Synaptic functional regulator FMR1 OS=Homo sapiens OX=9606 GN=FMR1 PE=1 SV=1 - [FMR1_HUMAN]	17.72	12	2	9	9	17.72	9	9				632	71.1309	7.41553
Q8NC56	LEM domain-containing protein 2 OS=Homo sapiens OX=9606 GN=LEMD2 PE=1 SV=1 - [LEMD2_HUMAN]	15.51	7	8	8	9	15.51	8	9				503	56.9395	8.99756
Q09666	Neuroblast differentiation-associated protein AHNAK OS=Homo sapiens OX=9606 GN=AHNAK PE=1 SV=2 - [AHNK_HUMAN]	11.05	5	19	19	28	6.6	7	8	8.46	17	20	5890	628.699	6.15088
X5D7K9	Major vault protein isoform C (Fragment) OS=Homo sapiens OX=9606 GN=MVP PE=2 SV=1 - [X5D7K9_HUMAN]	21.4	14	12	12	14	12.94	8	8	11.49	6	6	827	91.903	5.41455
Q8TB01	Similar to cytoskeleton-associated protein 4 (Fragment) OS=Homo sapiens OX=9606 PE=2 SV=1 - [Q8TB01_HUMAN]	23.57	4	10	10	13	18.57	8	8	11.96	5	5	560	62.023	5.68115
E9PMS6	LIM domain only protein 7 OS=Homo sapiens OX=9606 GN=LMO7 PE=1 SV=1 - [E9PMS6_HUMAN]	7.76	14	7	7	8	7.76	7	8				1275	145.334	7.29834
P46019	Phosphorylase b kinase regulatory subunit alpha, liver isoform OS=Homo sapiens OX=9606 GN=PHKA2 PE=1 SV=1 - [KPB2_HUMAN]	6.96	1	7	7	8	6.96	7	8				1235	138.32	6.44287
A0A087X2G1	ATP-dependent RNA helicase DDX1 OS=Homo sapiens OX=9606 GN=DDX1 PE=1 SV=1 - [A0A087X2G1_HUMAN]	15.33	4	7	7	8	15.33	7	8				659	73.9284	7.75244
B4DIT7	cDNA FLJ58187, highly similar to Protein-glutamine gamma-glutamyltransferase 2 OS=Homo sapiens OX=9606 PE=2 SV=1 - [B4DIT7_HUMAN]	17.16	6	8	8	8	17.16	8	8				606	68.6054	5.30029
R9WQY1	Fragile X mental retardation 1 OS=Homo sapiens OX=9606 GN=FMR1 PE=2 SV=1 - [R9WQY1_HUMAN]	17.31	12	1	8	8	17.31	8	8				566	63.9424	8.39697
P07237	Protein disulfide-isomerase OS=Homo sapiens OX=9606 GN=P4HB PE=1 SV=3 - [PDIA1_HUMAN]	25.2	19	11	11	18	13.98	6	7	22.83	10	11	508	57.0807	4.86865
Q5CAQ5	Epididymis secretory sperm binding protein OS=Homo sapiens OX=9606 GN=TRA1 PE=2 SV=1 - [Q5CAQ5_HUMAN]	14.84	13	9	10	16	9.35	7	7	12.09	8	9	802	92.2823	4.85596
P13639	Elongation factor 2 OS=Homo sapiens OX=9606 GN=EEF2 PE=1 SV=4 - [EF2_HUMAN]	13.75	7	11	11	14	8.74	7	7	8.74	7	7	858	95.277	6.82959
B4DVQ0	cDNA FLJ58286, highly similar to Actin, cytoplasmic 2 OS=Homo sapiens OX=9606 PE=2 SV=1 - [B4DVQ0_HUMAN]	31.53	108	8	8	13	21.92	6	7	22.82	6	6	333	37.3246	5.70654
A0A087WVV2	Ribosome-binding protein 1 OS=Homo sapiens OX=9606 GN=RRBP1 PE=1 SV=1 - [A0A087WVV2_HUMAN]	11.35	9	8	8	9	10.49	7	7	1.93	2	2	934	102.713	5.33838
A0A0D9SGJ6	Synaptojanin-1 OS=Homo sapiens OX=9606 GN=SYNJ1 PE=1 SV=1 - [A0A0D9SGJ6_HUMAN]	5.77	11	7	7	7	5.77	7	7				1526	168.053	7.2251
J3KSW8	Myosin phosphatase Rho-interacting protein (Fragment) OS=Homo sapiens OX=9606 GN=MPRIP PE=1 SV=1 - [J3KSW8_HUMAN]	10.31	16	6	6	7	10.31	6	7				844	95.8704	6.03662
A8K7F7	cDNA FLJ76913, highly similar to Homo sapiens F-box protein 7 (FBXO7), mRNA OS=Homo sapiens OX=9606 PE=2 SV=1 - [A8K7F7_HUMAN]	15.13	5	6	6	7	15.13	6	7				522	58.4659	6.55127
A0A024RDB2	Ras-GTPase activating protein SH3 domain-binding protein 2, isoform CRA_b OS=Homo sapiens OX=9606 GN=G3BP2 PE=4 SV=1 - [A0A024RDB2_HUMAN]	20.27	11	5	5	7	20.27	5	7				449	50.7861	5.37646
A0A024QZN4	Vinculin, isoform CRA_c OS=Homo sapiens OX=9606 GN=VCL PE=4 SV=1 - [A0A024QZN4_HUMAN]	24.39	8	20	20	23	6.66	6	6	20.17	16	17	1066	116.649	6.0874
D3DTH7	Myosin IC, isoform CRA_a OS=Homo sapiens OX=9606 GN=MYO1C PE=3 SV=1 - [D3DTH7_HUMAN]	8.24	6	6	6	8	8.24	6	6	2.55	2	2	862	98.8722	9.42236
Q9Y3I0	tRNA-splicing ligase RtcB homolog OS=Homo sapiens OX=9606 GN=RTCB PE=1 SV=1 - [RTCB_HUMAN]	14.46	4	6	6	6	14.46	6	6				505	55.1749	7.2251
B4DDB3	Phosphorylase b kinase regulatory subunit OS=Homo sapiens OX=9606 PE=2 SV=1 - [B4DDB3_HUMAN]	14.29	3	1	6	6	14.29	6	6				483	54.8927	6.15088
B4DI39	cDNA FLJ54328, highly similar to Heat shock 70 kDa protein 1 OS=Homo sapiens OX=9606 PE=2 SV=1 - [B4DI39_HUMAN]	17.48	18	6	9	12	10.68	5	5	13.27	7	7	618	67.4896	5.50342
Q96RE1	Translation elongation factor 1 alpha 1-like 14 OS=Homo sapiens OX=9606 GN=EEF1A1L14 PE=2 SV=1 - [Q96RE1_HUMAN]	19.1	62	6	6	8	10.05	4	5	11.31	3	3	398	42.9973	8.80713
P15144	Aminopeptidase N OS=Homo sapiens OX=9606 GN=ANPEP PE=1 SV=4 - [AMPN_HUMAN]	6.51	8	5	5	6	6.51	5	5	1.24	1	1	967	109.471	5.47803
D3DUZ3	Interferon, gamma-inducible protein 16, isoform CRA_a OS=Homo sapiens OX=9606 GN=IFI16 PE=4 SV=1 - [D3DUZ3_HUMAN]	9.96	9	5	5	5	9.96	5	5				733	82.3707	9.31982
A8MYI2	cDNA FLJ31596 fis, clone NT2RI2002530, highly similar to Homo sapiens neuron navigator 1 (NAV1), mRNA (Fragment) OS=Homo sapiens OX=9606 PE=2 SV=2 - [A8MYI2_HUMAN]	11.37	5	5	5	5	11.37	5	5				730	77.0955	9.71533
B4DS66	MICOS complex subunit MIC60 OS=Homo sapiens OX=9606 PE=2 SV=1 - [B4DS66_HUMAN]	8.64	11	4	4	5	8.64	4	5				660	73.338	5.98584
Q59E87	RalA binding protein 1 variant (Fragment) OS=Homo sapiens OX=9606 PE=2 SV=1 - [Q59E87_HUMAN]	13.2	5	5	5	5	13.2	5	5				462	53.8926	4.93213
H0YEF7	Phosphatidylinositol-binding clathrin assembly protein (Fragment) OS=Homo sapiens OX=9606 GN=PICALM PE=1 SV=1 - [H0YEF7_HUMAN]	34.44	6	1	4	5	34.44	4	5				302	31.4489	6.04932
A0A0S2Z377	Annexin (Fragment) OS=Homo sapiens OX=9606 GN=ANXA6 PE=2 SV=1 - [A0A0S2Z377_HUMAN]	21.89	15	13	13	18	6.75	4	4	21.89	13	14	667	75.2292	5.66846
Q86YZ3	Hornerin OS=Homo sapiens OX=9606 GN=HRNR PE=1 SV=2 - [HORN_HUMAN]	16.81	1	12	12	17	3.82	3	4	15.33	11	13	2850	282.228	10.0376
H0Y2Y8	Zyxin (Fragment) OS=Homo sapiens OX=9606 GN=ZYX PE=1 SV=1 - [H0Y2Y8_HUMAN]	14.26	10	5	5	7	10.19	3	4	4.07	2	3	540	57.6063	6.87354
A0A1X7SBZ2	Probable ATP-dependent RNA helicase DDX17 OS=Homo sapiens OX=9606 GN=DDX17 PE=1 SV=1 - [A0A1X7SBZ2_HUMAN]	7.96	11	2	5	6	6.17	4	4	3.43	2	2	729	80.2041	8.26514
P36578	60S ribosomal protein L4 OS=Homo sapiens OX=9606 GN=RPL4 PE=1 SV=5 - [RL4_HUMAN]	17.56	10	5	5	6	14.99	4	4	5.39	2	2	427	47.6674	11.063
A0A384NYT8	Tubulin beta chain (Fragment) OS=Homo sapiens OX=9606 PE=2 SV=1 - [A0A384NYT8_HUMAN]	14.93	58	1	5	6	12.22	4	4	6.79	2	2	442	49.4369	4.89404
P68371	Tubulin beta-4B chain OS=Homo sapiens OX=9606 GN=TUBB4B PE=1 SV=1 - [TBB4B_HUMAN]	15.51	68	1	5	6	12.13	4	4	7.42	2	2	445	49.799	4.89404
B3KN06	Coronin OS=Homo sapiens OX=9606 PE=2 SV=1 - [B3KN06_HUMAN]	9.92	15	4	4	5	9.92	4	4	2.53	1	1	474	53.19	6.93213
E7EPN9	Protein PRRC2C OS=Homo sapiens OX=9606 GN=PRRC2C PE=1 SV=1 - [E7EPN9_HUMAN]	1.45	7	4	4	4	1.45	4	4				2819	308.589	9.0708
F1T0I1	Protein transport protein sec16 OS=Homo sapiens OX=9606 GN=SEC16A PE=1 SV=1 - [F1T0I1_HUMAN]	2.36	15	4	4	4	2.36	4	4				2334	249.328	5.84619
H7BXY3	ATP-dependent RNA helicase DHX30 OS=Homo sapiens OX=9606 GN=DHX30 PE=1 SV=1 - [H7BXY3_HUMAN]	3.77	2	4	4	4	3.77	4	4				1166	130.469	8.55811
D6REM6	Matrin-3 OS=Homo sapiens OX=9606 GN=MATR3 PE=1 SV=1 - [D6REM6_HUMAN]	7.43	12	4	4	4	7.43	4	4				794	88.3045	5.75732
Q5T5P0	Sickle tail protein homolog (Fragment) OS=Homo sapiens OX=9606 GN=KIAA1217 PE=1 SV=1 - [Q5T5P0_HUMAN]	7.54	6	4	4	4	7.54	4	4				783	86.6761	9.18799
A0A087X0X3	Heterogeneous nuclear ribonucleoprotein M OS=Homo sapiens OX=9606 GN=HNRNPM PE=1 SV=1 - [A0A087X0X3_HUMAN]	7.67	13	4	4	4	7.67	4	4				730	77.5184	8.77783
Q0VGD6	HNRPR protein (Fragment) OS=Homo sapiens OX=9606 GN=HNRPR PE=2 SV=1 - [Q0VGD6_HUMAN]	7.25	7	1	4	4	7.25	4	4				607	67.8188	8.90967
A0A2R8Y4Z8	Coiled-coil domain-containing protein 9 OS=Homo sapiens OX=9606 GN=CCDC9 PE=1 SV=1 - [A0A2R8Y4Z8_HUMAN]	10.39	5	4	4	4	10.39	4	4				587	65.2678	5.2876
O00425	Insulin-like growth factor 2 mRNA-binding protein 3 OS=Homo sapiens OX=9606 GN=IGF2BP3 PE=1 SV=2 - [IF2B3_HUMAN]	10.36	3	2	4	4	10.36	4	4				579	63.6656	8.86572
B2RBH2	cDNA, FLJ95508, highly similar to Homo sapiens 5'-nucleotidase, ecto (CD73) (NT5E), mRNA OS=Homo sapiens OX=9606 PE=2 SV=1 - [B2RBH2_HUMAN]	9.76	7	4	4	4	9.76	4	4				574	63.3555	7.03467
Q59GP7	Interleukin enhancer binding factor 3 isoform c variant (Fragment) OS=Homo sapiens OX=9606 PE=2 SV=1 - [Q59GP7_HUMAN]	9.11	9	3	3	4	9.11	3	4				450	50.0739	6.63916
B2R4K7	60S ribosomal protein L6 OS=Homo sapiens OX=9606 PE=2 SV=1 - [B2R4K7_HUMAN]	17.36	9	4	4	4	17.36	4	4				288	32.6816	10.6235
A0A0A0MS07	Immunoglobulin heavy constant gamma 1 (Fragment) OS=Homo sapiens OX=9606 GN=IGHG1 PE=1 SV=1 - [A0A0A0MS07_HUMAN]	21.02	46	4	4	4	21.02	4	4				295	31.963	8.03076
H0YMD0	Annexin (Fragment) OS=Homo sapiens OX=9606 GN=ANXA2 PE=1 SV=1 - [H0YMD0_HUMAN]	45.81	27	9	9	12	18.94	3	3	45.81	9	9	227	25.326	5.97314
P12814	Alpha-actinin-1 OS=Homo sapiens OX=9606 GN=ACTN1 PE=1 SV=2 - [ACTN1_HUMAN]	11.21	37	1	9	9	3.14	3	3	8.07	6	6	892	102.993	5.41455
B7Z4U6	cDNA FLJ55803, highly similar to Gelsolin OS=Homo sapiens OX=9606 PE=2 SV=1 - [B7Z4U6_HUMAN]	11.9	13	6	6	7	5.08	3	3	8.42	4	4	689	75.7049	5.80811
B3KQT9	Protein disulfide-isomerase OS=Homo sapiens OX=9606 PE=2 SV=1 - [B3KQT9_HUMAN]	10.83	5	2	5	7	6.25	3	3	8.54	4	4	480	54.0685	7.21045
B4DNG2	cDNA FLJ59357, highly similar to Probable ATP-dependent RNA helicase DDX5 OS=Homo sapiens OX=9606 PE=2 SV=1 - [B4DNG2_HUMAN]	8.46	11	1	4	5	6.07	3	3	4.6	2	2	544	61.4779	8.85107
B4DPZ5	cDNA FLJ53495, highly similar to Polymerase I and transcript release factor OS=Homo sapiens OX=9606 PE=2 SV=1 - [B4DPZ5_HUMAN]	7.71	4	2	2	5	7.71	2	3	4.96	1	2	363	40.4591	5.24951
P81605	Dermcidin OS=Homo sapiens OX=9606 GN=DCD PE=1 SV=2 - [DCD_HUMAN]	22.73	1	2	2	5	22.73	2	3	22.73	2	2	110	11.2768	6.53662
H7BXG7	Protein transport protein Sec31A OS=Homo sapiens OX=9606 GN=SEC31A PE=1 SV=1 - [H7BXG7_HUMAN]	3.92	10	3	3	4	3.92	3	3	1.75	1	1	969	105.638	8.36768
B3KM80	Nucleolin, isoform CRA_c OS=Homo sapiens OX=9606 GN=NCL PE=2 SV=1 - [B3KM80_HUMAN]	5.78	6	3	3	4	5.78	3	3	1.87	1	1	536	58.5193	4.66553
A0A087WTA8	Collagen alpha-2(I) chain OS=Homo sapiens OX=9606 GN=COL1A2 PE=1 SV=1 - [A0A087WTA8_HUMAN]	3.37	3	3	3	3	3.37	3	3				1364	129.072	9.01221
O14776	Transcription elongation regulator 1 OS=Homo sapiens OX=9606 GN=TCERG1 PE=1 SV=2 - [TCRG1_HUMAN]	2.55	2	2	2	3	2.55	2	3				1098	123.823	8.646
Q6PKG0	La-related protein 1 OS=Homo sapiens OX=9606 GN=LARP1 PE=1 SV=2 - [LARP1_HUMAN]	2.92	6	3	3	3	2.92	3	3				1096	123.434	8.82178
F8W881	Constitutive coactivator of PPAR-gamma-like protein 2 OS=Homo sapiens OX=9606 GN=FAM120C PE=1 SV=2 - [F8W881_HUMAN]	2.79	3	1	2	3	2.79	2	3				895	99.2888	8.70459
Q9HCG4	KIAA1608 protein (Fragment) OS=Homo sapiens OX=9606 GN=KIAA1608 PE=2 SV=2 - [Q9HCG4_HUMAN]	3.9	3	3	3	3	3.9	3	3				872	94.7573	7.40088
A4FVC0	eIF2C2 protein (Fragment) OS=Homo sapiens OX=9606 GN=EIF2C2 PE=2 SV=1 - [A4FVC0_HUMAN]	4.7	12	3	3	3	4.7	3	3				808	91.4381	9.36377
Q59FW4	Atrophin-1 variant (Fragment) OS=Homo sapiens OX=9606 PE=2 SV=1 - [Q59FW4_HUMAN]	5.43	3	3	3	3	5.43	3	3				774	83.0653	8.76318
B4DNL3	cDNA FLJ53145, highly similar to Ankycorbin (Fragment) OS=Homo sapiens OX=9606 PE=2 SV=1 - [B4DNL3_HUMAN]	4.86	3	3	3	3	4.86	3	3				659	74.497	5.09717
A0A087WZT0	Protein Smaug homolog 2 OS=Homo sapiens OX=9606 GN=SAMD4B PE=1 SV=1 - [A0A087WZT0_HUMAN]	9.8	8	3	3	3	9.8	3	3				663	72.3689	7.31299
A0A2R8Y5G6	ATP-dependent RNA helicase DDX3X OS=Homo sapiens OX=9606 GN=DDX3X PE=1 SV=1 - [A0A2R8Y5G6_HUMAN]	6.43	30	3	3	3	6.43	3	3				622	69.0049	7.54736
Q5RI18	Heterogeneous nuclear ribonucleoprotein U OS=Homo sapiens OX=9606 GN=HNRNPU PE=1 SV=9 - [Q5RI18_HUMAN]	5.48	17	3	3	3	5.48	3	3				602	67.7815	9.08545
A0A024R684	Numb homolog (Drosophila), isoform CRA_e OS=Homo sapiens OX=9606 GN=NUMB PE=4 SV=1 - [A0A024R684_HUMAN]	6.93	19	3	3	3	6.93	3	3				592	64.4862	8.36768
A6NLN1	Polypyrimidine tract binding protein 1, isoform CRA_b OS=Homo sapiens OX=9606 GN=PTBP1 PE=1 SV=4 - [A6NLN1_HUMAN]	9.87	9	3	3	3	9.87	3	3				527	56.4753	9.37842
A0A286YF22	D-3-phosphoglycerate dehydrogenase OS=Homo sapiens OX=9606 GN=PHGDH PE=1 SV=1 - [A0A286YF22_HUMAN]	6.84	17	3	3	3	6.84	3	3				526	55.903	6.7124
B1AKN7	Nuclear factor 1 OS=Homo sapiens OX=9606 GN=NFIA PE=1 SV=1 - [B1AKN7_HUMAN]	7.3	39	3	3	3	7.3	3	3				466	51.4188	7.76709
B3KQ43	cDNA FLJ32791 fis, clone TESTI2002365, highly similar to helicase MOV-10 OS=Homo sapiens OX=9606 PE=2 SV=1 - [B3KQ43_HUMAN]	8.39	4	3	3	3	8.39	3	3				417	46.7523	7.6792
A0A024RAV4	Cold shock domain protein A, isoform CRA_b OS=Homo sapiens OX=9606 GN=CSDA PE=4 SV=1 - [A0A024RAV4_HUMAN]	8.58	11	2	2	3	8.58	2	3				303	31.928	9.65674
J3QLU0	ATP-dependent DNA helicase Q5 (Fragment) OS=Homo sapiens OX=9606 GN=RECQL5 PE=1 SV=1 - [J3QLU0_HUMAN]	10.53	6	2	2	3	10.53	2	3				190	21.0837	8.32373
E9PLA9	Caprin-1 (Fragment) OS=Homo sapiens OX=9606 GN=CAPRIN1 PE=1 SV=1 - [E9PLA9_HUMAN]	18.28	5	3	3	3	18.28	3	3				186	20.2234	7.40088
O43707	Alpha-actinin-4 OS=Homo sapiens OX=9606 GN=ACTN4 PE=1 SV=2 - [ACTN4_HUMAN]	13.28	35	2	10	10	2.2	2	2	11.09	8	8	911	104.788	5.43994
P15924	Desmoplakin OS=Homo sapiens OX=9606 GN=DSP PE=1 SV=3 - [DESP_HUMAN]	2.16	5	6	6	8	0.73	2	2	2.16	6	6	2871	331.569	6.81494
P26038	Moesin OS=Homo sapiens OX=9606 GN=MSN PE=1 SV=3 - [MOES_HUMAN]	7.97	23	5	5	7	3.29	2	2	7.97	5	5	577	67.7778	6.40479
C9J813	Caldesmon (Fragment) OS=Homo sapiens OX=9606 GN=CALD1 PE=1 SV=1 - [C9J813_HUMAN]	18.3	16	6	6	6	7.63	2	2	10.68	4	4	459	54.1265	5.71924
O75369	Filamin-B OS=Homo sapiens OX=9606 GN=FLNB PE=1 SV=2 - [FLNB_HUMAN]	1.96	5	1	4	5	1.31	2	2	1.08	3	3	2602	277.99	5.73193
P27824	Calnexin OS=Homo sapiens OX=9606 GN=CANX PE=1 SV=2 - [CALX_HUMAN]	11.82	13	5	5	5	5.91	2	2	5.91	3	3	592	67.5259	4.60205
O60701	UDP-glucose 6-dehydrogenase OS=Homo sapiens OX=9606 GN=UGDH PE=1 SV=1 - [UGDH_HUMAN]	8.7	10	3	3	5	4.66	2	2	8.7	3	3	494	54.9893	7.12256
H7BZJ3	Protein disulfide-isomerase A3 (Fragment) OS=Homo sapiens OX=9606 GN=PDIA3 PE=1 SV=1 - [H7BZJ3_HUMAN]	38.21	1	1	4	5	20.33	2	2	26.83	3	3	123	13.5108	7.29834
Q53G71	Calreticulin variant (Fragment) OS=Homo sapiens OX=9606 PE=2 SV=1 - [Q53G71_HUMAN]	12.81	6	3	3	4	6.9	2	2	9.11	2	2	406	46.8901	4.44971
P05556	Integrin beta-1 OS=Homo sapiens OX=9606 GN=ITGB1 PE=1 SV=2 - [ITB1_HUMAN]	3.76	2	3	3	3	2.63	2	2	1.13	1	1	798	88.357	5.38916
Q02413	Desmoglein-1 OS=Homo sapiens OX=9606 GN=DSG1 PE=1 SV=2 - [DSG1_HUMAN]	4.67	1	3	3	3	2.86	2	2	1.81	1	1	1049	113.676	5.03369
F5GXJ9	CD166 antigen OS=Homo sapiens OX=9606 GN=ALCAM PE=1 SV=1 - [F5GXJ9_HUMAN]	5.08	4	2	2	3	5.08	2	2	2.07	1	1	532	59.4913	6.1001
B7Z2F4	T-complex protein 1 subunit delta OS=Homo sapiens OX=9606 PE=2 SV=1 - [B7Z2F4_HUMAN]	5.4	5	2	2	3	5.4	2	2	3.34	1	1	389	42.2726	7.60596
Q45KI0	Trypsin I (Fragment) OS=Homo sapiens OX=9606 GN=PRSS1 PE=4 SV=1 - [Q45KI0_HUMAN]	23.81	17	1	1	3	23.81	1	2	23.81	1	1	84	9.16193	9.99365
I3L2J0	Protein capicua homolog OS=Homo sapiens OX=9606 GN=CIC PE=1 SV=1 - [I3L2J0_HUMAN]	1.71	2	2	2	2	1.71	2	2				2514	257.591	8.104
H0YN99	Inactive tyrosine-protein kinase PEAK1 OS=Homo sapiens OX=9606 GN=PEAK1 PE=1 SV=1 - [H0YN99_HUMAN]	2.48	3	2	2	2	2.48	2	2				1049	115.099	7.94287
E7EWM3	Zinc finger MIZ domain-containing protein 2 OS=Homo sapiens OX=9606 GN=ZMIZ2 PE=1 SV=1 - [E7EWM3_HUMAN]	2.14	9	2	2	2	2.14	2	2				888	93.6083	7.12256
Q0JRZ9	F-BAR domain only protein 2 OS=Homo sapiens OX=9606 GN=FCHO2 PE=1 SV=2 - [FCHO2_HUMAN]	5.31	1	2	2	2	5.31	2	2				810	88.869	6.85889
Q12797	Aspartyl/asparaginyl beta-hydroxylase OS=Homo sapiens OX=9606 GN=ASPH PE=1 SV=3 - [ASPH_HUMAN]	3.3	1	2	2	2	3.3	2	2				758	85.8095	5.0083
A0A024R0J9	Heterogeneous nuclear ribonucleoprotein U-like 1, isoform CRA_a OS=Homo sapiens OX=9606 GN=HNRPUL1 PE=4 SV=1 - [A0A024R0J9_HUMAN]	3.44	12	2	2	2	3.44	2	2				756	84.741	8.77783
E9PLT0	Cold shock domain-containing protein E1 OS=Homo sapiens OX=9606 GN=CSDE1 PE=1 SV=1 - [E9PLT0_HUMAN]	3.44	6	2	2	2	3.44	2	2				668	74.5368	6.0874
A0A494C016	Pyruvate carboxylase, mitochondrial OS=Homo sapiens OX=9606 GN=PC PE=1 SV=1 - [A0A494C016_HUMAN]	1.58	2	1	1	2	1.58	1	2				631	69.6332	8.70459
Q53RS3	Uncharacterized protein DDEF2 (Fragment) OS=Homo sapiens OX=9606 GN=DDEF2 PE=4 SV=1 - [Q53RS3_HUMAN]	4.41	2	2	2	2	4.41	2	2				635	69.2477	5.74463
H0Y2W2	ATPase family AAA domain-containing protein 3A (Fragment) OS=Homo sapiens OX=9606 GN=ATAD3A PE=1 SV=1 - [H0Y2W2_HUMAN]	3.67	6	2	2	2	3.67	2	2				572	64.3143	9.43701
Q59H30	Activating transcription factor 6 variant (Fragment) OS=Homo sapiens OX=9606 PE=2 SV=1 - [Q59H30_HUMAN]	3.98	3	2	2	2	3.98	2	2				578	64.1779	8.48486
B3KU66	cDNA FLJ39263 fis, clone OCBBF2009571, highly similar to ATP-dependent RNA helicase A OS=Homo sapiens OX=9606 PE=2 SV=1 - [B3KU66_HUMAN]	6.19	2	2	2	2	6.19	2	2				549	59.9093	9.45166
A0A0A7M1X5	Lamin B2, isoform CRA_b OS=Homo sapiens OX=9606 GN=LMNB2 PE=2 SV=1 - [A0A0A7M1X5_HUMAN]	4.55	4	1	2	2	4.55	2	2				483	53.5251	7.12256
Q13283	Ras GTPase-activating protein-binding protein 1 OS=Homo sapiens OX=9606 GN=G3BP1 PE=1 SV=1 - [G3BP1_HUMAN]	4.08	6	2	2	2	4.08	2	2				466	52.1321	5.51611
E7ESP8	Zinc finger E-box-binding homeobox 2 (Fragment) OS=Homo sapiens OX=9606 GN=ZEB2 PE=1 SV=2 - [E7ESP8_HUMAN]	8.14	1	1	1	2	8.14	1	2				467	52.0781	6.37939
Q05DV5	ZC3HAV1 protein (Fragment) OS=Homo sapiens OX=9606 GN=ZC3HAV1 PE=2 SV=1 - [Q05DV5_HUMAN]	5.37	5	2	2	2	5.37	2	2				447	49.2222	8.1626
E9PBF6	Lamin-B1 OS=Homo sapiens OX=9606 GN=LMNB1 PE=1 SV=1 - [E9PBF6_HUMAN]	4.91	6	1	2	2	4.91	2	2				387	44.6157	5.04639
B3KRY3	cDNA FLJ35079 fis, clone PLACE6005283, highly similar to Lysosome-associated membrane glycoprotein 1 OS=Homo sapiens OX=9606 PE=2 SV=1 - [B3KRY3_HUMAN]	5.06	3	2	2	2	5.06	2	2				395	42.5584	8.49951
Q5VU77	Ubiquitin-associated protein 2-like (Fragment) OS=Homo sapiens OX=9606 GN=UBAP2L PE=1 SV=1 - [Q5VU77_HUMAN]	4.86	9	2	2	2	4.86	2	2				350	37.9382	6.7417
B4DT23	cDNA FLJ52744, highly similar to Protein FAM98A OS=Homo sapiens OX=9606 PE=2 SV=1 - [B4DT23_HUMAN]	11.46	6	2	2	2	11.46	2	2				323	34.0664	10.0083
M0R0I5	Far upstream element-binding protein 2 (Fragment) OS=Homo sapiens OX=9606 GN=KHSRP PE=1 SV=1 - [M0R0I5_HUMAN]	7.17	5	2	2	2	7.17	2	2				279	29.4369	8.57275
A0A0G2JQ95	Protein LSM14 homolog A (Fragment) OS=Homo sapiens OX=9606 GN=LSM14A PE=1 SV=1 - [A0A0G2JQ95_HUMAN]	13.89	5	2	2	2	13.89	2	2				144	15.9016	8.88037
Q53R15	Uncharacterized protein MYL1 (Fragment) OS=Homo sapiens OX=9606 GN=MYL1 PE=4 SV=1 - [Q53R15_HUMAN]	14.29	15	2	2	2	14.29	2	2				140	15.5938	4.79248
P01834	Immunoglobulin kappa constant OS=Homo sapiens OX=9606 GN=IGKC PE=1 SV=2 - [IGKC_HUMAN]	18.69	13	1	1	2	18.69	1	2				107	11.7578	6.52197
L8E962	Alternative protein FRA10AC1 OS=Homo sapiens OX=9606 GN=FRA10AC1 PE=4 SV=1 - [L8E962_HUMAN]	29.85	1	1	1	2	29.85	1	2				67	7.88105	9.77393
Q9Y490	Talin-1 OS=Homo sapiens OX=9606 GN=TLN1 PE=1 SV=3 - [TLN1_HUMAN]	4.13	2	7	7	8	0.47	1	1	3.66	6	7	2541	269.599	6.07471
P55072	Transitional endoplasmic reticulum ATPase OS=Homo sapiens OX=9606 GN=VCP PE=1 SV=4 - [TERA_HUMAN]	9.8	8	6	6	7	2.48	1	1	9.8	6	6	806	89.2657	5.26221
B4DNY3	Adenylyl cyclase-associated protein OS=Homo sapiens OX=9606 PE=2 SV=1 - [B4DNY3_HUMAN]	19.45	23	6	6	7	4.49	1	1	19.45	6	6	401	43.6787	8.54346
Q14315	Filamin-C OS=Homo sapiens OX=9606 GN=FLNC PE=1 SV=3 - [FLNC_HUMAN]	2.57	2	1	5	6	0.4	1	1	2.57	5	5	2725	290.841	5.97314
B7Z597	cDNA FLJ54373, highly similar to 60 kDa heat shock protein, mitochondrial OS=Homo sapiens OX=9606 PE=2 SV=1 - [B7Z597_HUMAN]	12.94	12	5	5	6	1.6	1	1	12.94	5	5	564	60.0098	5.74463
B4DUR8	T-complex protein 1 subunit gamma OS=Homo sapiens OX=9606 GN=CCT3 PE=1 SV=1 - [B4DUR8_HUMAN]	9	6	4	4	5	2.2	1	1	9	4	4	500	55.6387	5.64307
Q16555	Dihydropyrimidinase-related protein 2 OS=Homo sapiens OX=9606 GN=DPYSL2 PE=1 SV=1 - [DPYL2_HUMAN]	12.59	9	3	4	5	2.8	1	1	12.59	4	4	572	62.2546	6.37939
Q5D862	Filaggrin-2 OS=Homo sapiens OX=9606 GN=FLG2 PE=1 SV=1 - [FILA2_HUMAN]	1.84	1	3	3	4	0.96	1	1	1.84	3	3	2391	247.928	8.30908
Q96HX3	Dolichyl-diphosphooligosaccharide--protein glycosyltransferase subunit 1 (Fragment) OS=Homo sapiens OX=9606 PE=2 SV=1 - [Q96HX3_HUMAN]	9.33	8	4	4	4	2.29	1	1	7.04	3	3	568	64.5417	6.55127
B7Z1V7	cDNA FLJ51811, highly similar to Stress-70 protein, mitochondrial OS=Homo sapiens OX=9606 PE=2 SV=1 - [B7Z1V7_HUMAN]	12.13	9	4	4	4	3.2	1	1	8.92	3	3	437	47.3326	6.60986
A0A0B4J1R6	Transketolase OS=Homo sapiens OX=9606 GN=TKT PE=1 SV=1 - [A0A0B4J1R6_HUMAN]	9.41	11	3	3	4	2.63	1	1	9.41	3	3	457	49.8789	7.91357
P80723	Brain acid soluble protein 1 OS=Homo sapiens OX=9606 GN=BASP1 PE=1 SV=2 - [BASP1_HUMAN]	29.07	1	3	3	4	10.57	1	1	29.07	3	3	227	22.68	4.62744
P25705	ATP synthase subunit alpha, mitochondrial OS=Homo sapiens OX=9606 GN=ATP5F1A PE=1 SV=1 - [ATPA_HUMAN]	2.35	1	1	1	3	2.35	1	1	2.35	1	2	553	59.7136	9.12939
A0A024R1X8	Junction plakoglobin, isoform CRA_a OS=Homo sapiens OX=9606 GN=JUP PE=4 SV=1 - [A0A024R1X8_HUMAN]	6.17	21	3	3	3	1.74	1	1	4.43	2	2	745	81.6748	6.13818
Q7Z759	CCT8 protein OS=Homo sapiens OX=9606 GN=CCT8 PE=2 SV=1 - [Q7Z759_HUMAN]	4.63	5	2	2	3	2.21	1	1	4.63	2	2	497	54.0717	5.31299
P04406	Glyceraldehyde-3-phosphate dehydrogenase OS=Homo sapiens OX=9606 GN=GAPDH PE=1 SV=3 - [G3P_HUMAN]	11.04	7	3	3	3	4.48	1	1	6.57	2	2	335	36.0304	8.45557
D6RD66	WD repeat-containing protein 1 (Fragment) OS=Homo sapiens OX=9606 GN=WDR1 PE=1 SV=1 - [D6RD66_HUMAN]	9.8	7	2	2	3	6.53	1	1	9.8	2	2	245	26.7806	8.48486
F5H6Q2	Polyubiquitin-C (Fragment) OS=Homo sapiens OX=9606 GN=UBC PE=1 SV=8 - [F5H6Q2_HUMAN]	33.61	40	2	2	3	7.38	1	1	33.61	2	2	122	13.7234	6.13818
B4DLA1	cDNA FLJ53453, highly similar to EH-domain-containing protein 2 OS=Homo sapiens OX=9606 PE=2 SV=1 - [B4DLA1_HUMAN]	3.94	13	2	2	2	2.25	1	1	1.69	1	1	533	60.0022	6.55127
A0A4D6J698	Mena delta 11a OS=Homo sapiens OX=9606 PE=2 SV=1 - [A0A4D6J698_HUMAN]	3.68	10	2	2	2	1.93	1	1	1.75	1	1	570	63.8856	6.43018
B4E2S7	cDNA FLJ58780, highly similar to Homo sapiens lysosomal-associated membrane protein 2 (LAMP2), transcript variant LAMP2B, mRNA OS=Homo sapiens OX=9606 PE=2 SV=1 - [B4E2S7_HUMAN]	3.31	2	1	1	2	3.31	1	1	3.31	1	1	363	39.7868	5.66846
F8VQ14	T-complex protein 1 subunit beta OS=Homo sapiens OX=9606 GN=CCT2 PE=1 SV=1 - [F8VQ14_HUMAN]	6.73	5	2	2	2	2.88	1	1	3.85	1	1	416	44.7846	6.53662
F8W079	ATP synthase subunit beta, mitochondrial (Fragment) OS=Homo sapiens OX=9606 GN=ATP5F1B PE=1 SV=1 - [F8W079_HUMAN]	3.87	4	1	1	2	3.87	1	1	3.87	1	1	284	30.151	8.29443
Q1RMG2	Adenosylhomocysteinase OS=Homo sapiens OX=9606 GN=AHCY PE=2 SV=1 - [Q1RMG2_HUMAN]	3.92	2	1	1	2	3.92	1	1	3.92	1	1	306	33.7892	6.60986
P31944	Caspase-14 OS=Homo sapiens OX=9606 GN=CASP14 PE=1 SV=2 - [CASPE_HUMAN]	8.68	2	2	2	2	4.13	1	1	4.55	1	1	242	27.662	5.57959
A0A4D5RAI5	Annexin OS=Homo sapiens OX=9606 PE=3 SV=1 - [A0A4D5RAI5_HUMAN]	10.63	13	2	2	2	4.33	1	1	6.3	1	1	254	28.4146	5.46533
H0YKX5	Tropomyosin alpha-1 chain (Fragment) OS=Homo sapiens OX=9606 GN=TPM1 PE=1 SV=1 - [H0YKX5_HUMAN]	16.2	53	2	2	2	9.15	1	1	7.04	1	1	142	16.3553	4.7417
Q59FA5	Transgelin variant (Fragment) OS=Homo sapiens OX=9606 PE=2 SV=1 - [Q59FA5_HUMAN]	8.04	5	1	1	2	8.04	1	1	8.04	1	1	112	12.3122	7.40088
Q9H1I6	Mutant beta-globin (Fragment) OS=Homo sapiens OX=9606 GN=HBB PE=3 SV=1 - [Q9H1I6_HUMAN]	41.94	39	1	1	2	41.94	1	1	41.94	1	1	31	3.29169	5.0083
Q96RW7	Hemicentin-1 OS=Homo sapiens OX=9606 GN=HMCN1 PE=1 SV=2 - [HMCN1_HUMAN]	0.43	1	1	1	1	0.43	1	1				5635	613.001	6.49365
O15230	Laminin subunit alpha-5 OS=Homo sapiens OX=9606 GN=LAMA5 PE=1 SV=8 - [LAMA5_HUMAN]	0.73	1	1	1	1	0.73	1	1				3695	399.479	7.02002
B7ZLW1	CAMSAP1 protein OS=Homo sapiens OX=9606 GN=CAMSAP1 PE=2 SV=1 - [B7ZLW1_HUMAN]	1.23	2	1	1	1	1.23	1	1				1467	163.157	6.94678
A6NIT2	Phosphorylase b kinase regulatory subunit OS=Homo sapiens OX=9606 GN=PHKA1 PE=1 SV=1 - [A6NIT2_HUMAN]	0.76	3	1	1	1	0.76	1	1				1181	132.549	5.96045
A0A2R8Y885	Girdin (Fragment) OS=Homo sapiens OX=9606 GN=CCDC88A PE=1 SV=1 - [A0A2R8Y885_HUMAN]	0.81	1	1	1	1	0.81	1	1				1113	127.236	8.20654
B4DZE1	cDNA FLJ53944, highly similar to Eukaryotic translation initiation factor 4 gamma 3 OS=Homo sapiens OX=9606 PE=2 SV=1 - [B4DZE1_HUMAN]	1.02	6	1	1	1	1.02	1	1				1075	121.486	5.90967
A0A024RAC0	Leucine zipper protein 1, isoform CRA_a OS=Homo sapiens OX=9606 GN=LUZP1 PE=4 SV=1 - [A0A024RAC0_HUMAN]	1.3	2	1	1	1	1.3	1	1				1076	120.231	8.63135
A0A096LNW1	Transcriptional regulator ATRX (Fragment) OS=Homo sapiens OX=9606 GN=ATRX PE=1 SV=1 - [A0A096LNW1_HUMAN]	2.62	4	1	1	1	2.62	1	1				954	106.904	6.46826
B4DVQ2	cDNA FLJ60909, highly similar to Proline-rich protein 8 OS=Homo sapiens OX=9606 PE=2 SV=1 - [B4DVQ2_HUMAN]	1.41	3	1	1	1	1.41	1	1				854	93.9258	10.8433
C9J8U1	Cytospin-A (Fragment) OS=Homo sapiens OX=9606 GN=SPECC1L PE=4 SV=8 - [C9J8U1_HUMAN]	1.9	6	1	1	1	1.9	1	1				788	88.1279	5.19873
B3KRA8	cDNA FLJ33947 fis, clone CTONG2018343, highly similar to Ubiquitin ligase protein MIB1 OS=Homo sapiens OX=9606 PE=2 SV=1 - [B3KRA8_HUMAN]	1.89	2	1	1	1	1.89	1	1				795	86.4111	6.46826
D3DTX7	Collagen, type I, alpha 1, isoform CRA_a OS=Homo sapiens OX=9606 GN=COL1A1 PE=4 SV=1 - [D3DTX7_HUMAN]	2.03	1	1	1	1	2.03	1	1				885	84.6883	6.23975
Q7Z417	Nuclear fragile X mental retardation-interacting protein 2 OS=Homo sapiens OX=9606 GN=NUFIP2 PE=1 SV=1 - [NUFP2_HUMAN]	3.17	1	1	1	1	3.17	1	1				695	76.0747	8.70459
B4DLE4	cDNA FLJ54419, highly similar to Synaptopodin-2 OS=Homo sapiens OX=9606 PE=2 SV=1 - [B4DLE4_HUMAN]	1.58	4	1	1	1	1.58	1	1				698	74.7157	9.36377
P13667	Protein disulfide-isomerase A4 OS=Homo sapiens OX=9606 GN=PDIA4 PE=1 SV=2 - [PDIA4_HUMAN]	1.86	2	1	1	1	1.86	1	1				645	72.887	5.07178
B4DKR6	cDNA FLJ60283, highly similar to Protein CASC3 OS=Homo sapiens OX=9606 PE=2 SV=1 - [B4DKR6_HUMAN]	2.34	3	1	1	1	2.34	1	1				641	70.035	6.23975
F5GYK0	Tripartite motif-containing protein 46 OS=Homo sapiens OX=9606 GN=TRIM46 PE=1 SV=1 - [F5GYK0_HUMAN]	2.53	5	1	1	1	2.53	1	1				633	69.5103	7.37158
Q14677	Clathrin interactor 1 OS=Homo sapiens OX=9606 GN=CLINT1 PE=1 SV=1 - [EPN4_HUMAN]	1.76	2	1	1	1	1.76	1	1				625	68.2158	6.41748
Q96I24	Far upstream element-binding protein 3 OS=Homo sapiens OX=9606 GN=FUBP3 PE=1 SV=2 - [FUBP3_HUMAN]	1.22	1	1	1	1	1.22	1	1				572	61.6022	8.38232
O95817	BAG family molecular chaperone regulator 3 OS=Homo sapiens OX=9606 GN=BAG3 PE=1 SV=3 - [BAG3_HUMAN]	4	2	1	1	1	4	1	1				575	61.5569	6.94678
B4DE36	Glucose-6-phosphate isomerase OS=Homo sapiens OX=9606 PE=2 SV=1 - [B4DE36_HUMAN]	2.83	6	1	1	1	2.83	1	1				530	60.1477	8.14795
Q6ZUT6	Coiled-coil domain-containing protein 9B OS=Homo sapiens OX=9606 GN=CCDC9B PE=1 SV=1 - [CCD9B_HUMAN]	3.37	1	1	1	1	3.37	1	1				534	57.2898	9.12939
B2R6Q2	Alkaline phosphatase OS=Homo sapiens OX=9606 PE=2 SV=1 - [B2R6Q2_HUMAN]	2.29	2	1	1	1	2.29	1	1				524	57.2436	6.56592
B8ZZZ7	DNA polymerase-transactivated protein 6, isoform CRA_b OS=Homo sapiens OX=9606 GN=SPATS2L PE=1 SV=1 - [B8ZZZ7_HUMAN]	2.41	2	1	1	1	2.41	1	1				498	54.9112	9.72998
H7C0K6	Kinesin-like protein (Fragment) OS=Homo sapiens OX=9606 GN=KIF1A PE=1 SV=2 - [H7C0K6_HUMAN]	2.47	22	1	1	1	2.47	1	1				445	49.2878	8.01611
A0A024R1S6	Unc-84 homolog B (C. elegans), isoform CRA_a OS=Homo sapiens OX=9606 GN=UNC84B PE=4 SV=1 - [A0A024R1S6_HUMAN]	2.14	6	1	1	1	2.14	1	1				420	46.8126	9.20264
Q96HI1	Similar to plastin 3 (T isoform) (Fragment) OS=Homo sapiens OX=9606 PE=2 SV=1 - [Q96HI1_HUMAN]	2.2	5	1	1	1	2.2	1	1				409	45.9748	6.66846
A0A087WTE5	Transcription factor COE1 OS=Homo sapiens OX=9606 GN=EBF1 PE=1 SV=1 - [A0A087WTE5_HUMAN]	3.19	11	1	1	1	3.19	1	1				407	43.7279	9.39307
Q5VU21	PAI-1 mRNA-binding protein variant OS=Homo sapiens OX=9606 PE=2 SV=1 - [Q5VU21_HUMAN]	4.13	5	1	1	1	4.13	1	1				387	42.4013	8.44092
H0YHI8	Protein phosphatase 1 regulatory subunit 12A (Fragment) OS=Homo sapiens OX=9606 GN=PPP1R12A PE=1 SV=1 - [H0YHI8_HUMAN]	4.63	5	1	1	1	4.63	1	1				367	40.5904	9.46631
A0A126LAW3	U17 OS=Homo sapiens OX=9606 GN=U17 PE=4 SV=1 - [A0A126LAW3_HUMAN]	8.08	1	1	1	1	8.08	1	1				334	38.4102	5.37646
A0A1W2PQP5	Protein PRRC2B OS=Homo sapiens OX=9606 GN=PRRC2B PE=1 SV=1 - [A0A1W2PQP5_HUMAN]	5.52	3	1	1	1	5.52	1	1				326	34.7165	9.72998
A0A1U9X7Z5	LY6G6F OS=Homo sapiens OX=9606 PE=4 SV=1 - [A0A1U9X7Z5_HUMAN]	8.08	8	1	1	1	8.08	1	1				297	32.5047	8.55811
H7BY36	RNA-binding protein EWS (Fragment) OS=Homo sapiens OX=9606 GN=EWSR1 PE=1 SV=1 - [H7BY36_HUMAN]	2.92	5	1	1	1	2.92	1	1				308	32.1604	9.81787
B4DQ49	cDNA FLJ54374, highly similar to Homo sapiens keratin 78 (KRT78), mRNA OS=Homo sapiens OX=9606 PE=2 SV=1 - [B4DQ49_HUMAN]	4.12	2	1	1	1	4.12	1	1				291	31.4177	5.19873
C9JJ47	AP-2 complex subunit mu (Fragment) OS=Homo sapiens OX=9606 GN=AP2M1 PE=1 SV=1 - [C9JJ47_HUMAN]	5.95	9	1	1	1	5.95	1	1				252	28.773	9.20264
Q86TW7	Dihydrolipoamide acetyltransferase component of pyruvate dehydrogenase complex (Fragment) OS=Homo sapiens OX=9606 GN=DLST PE=2 SV=1 - [Q86TW7_HUMAN]	3.19	4	1	1	1	3.19	1	1				251	26.8682	10.0815
Q6IC76	G22P1 protein OS=Homo sapiens OX=9606 GN=G22P1 PE=2 SV=1 - [Q6IC76_HUMAN]	6.17	6	1	1	1	6.17	1	1				227	26.1285	7.43018
Q6ZUK8	cDNA FLJ43608 fis, clone SPLEN2012624 OS=Homo sapiens OX=9606 PE=2 SV=1 - [Q6ZUK8_HUMAN]	2.98	4	1	1	1	2.98	1	1				235	25.6704	5.63037
C9IZL7	Non-POU domain-containing octamer-binding protein (Fragment) OS=Homo sapiens OX=9606 GN=NONO PE=1 SV=1 - [C9IZL7_HUMAN]	3.86	8	1	1	1	3.86	1	1				207	23.6583	9.80322
A1L407	Histone cluster 1, H1t OS=Homo sapiens OX=9606 GN=HIST1H1T PE=2 SV=1 - [A1L407_HUMAN]	5.31	9	1	1	1	5.31	1	1				207	22.0197	11.7222
H7C5F5	ATP-dependent DNA/RNA helicase DHX36 (Fragment) OS=Homo sapiens OX=9606 GN=DHX36 PE=1 SV=8 - [H7C5F5_HUMAN]	7.49	4	1	1	1	7.49	1	1				187	20.774	8.17725
H0YEM7	Autophagy-related protein 13 (Fragment) OS=Homo sapiens OX=9606 GN=ATG13 PE=1 SV=1 - [H0YEM7_HUMAN]	10.88	6	1	1	1	10.88	1	1				193	20.571	4.89404
I3L394	Cell division cycle protein 27 homolog (Fragment) OS=Homo sapiens OX=9606 GN=CDC27 PE=1 SV=1 - [I3L394_HUMAN]	6.13	4	1	1	1	6.13	1	1				163	18.8831	9.37842
H0Y9D9	Cytoplasmic polyadenylation element-binding protein 2 (Fragment) OS=Homo sapiens OX=9606 GN=CPEB2 PE=1 SV=1 - [H0Y9D9_HUMAN]	6.59	6	1	1	1	6.59	1	1				167	18.6325	7.23975
P12273	Prolactin-inducible protein OS=Homo sapiens OX=9606 GN=PIP PE=1 SV=1 - [PIP_HUMAN]	8.22	1	1	1	1	8.22	1	1				146	16.5618	8.04541
I3L3H7	Collagen alpha-1(I) chain (Fragment) OS=Homo sapiens OX=9606 GN=COL1A1 PE=1 SV=1 - [I3L3H7_HUMAN]	7.79	4	1	1	1	7.79	1	1				154	16.35	5.69385
Q70T18	BBF2H7/FUS protein (Fragment) OS=Homo sapiens OX=9606 PE=2 SV=1 - [Q70T18_HUMAN]	5.73	11	1	1	1	5.73	1	1				157	16.0968	8.99756
Q9H623	cDNA: FLJ22670 fis, clone HSI08684 OS=Homo sapiens OX=9606 PE=2 SV=1 - [Q9H623_HUMAN]	9.86	4	1	1	1	9.86	1	1				142	15.5655	9.67139
A0A0S2Z4A0	Protein kinase C substrate 80K-H isoform 4 (Fragment) OS=Homo sapiens OX=9606 GN=PRKCSH PE=2 SV=1 - [A0A0S2Z4A0_HUMAN]	9.7	8	1	1	1	9.7	1	1				134	15.5137	4.69092
F6UDC6	Double-stranded RNA-binding protein Staufen homolog 1 (Fragment) OS=Homo sapiens OX=9606 GN=STAU1 PE=1 SV=1 - [F6UDC6_HUMAN]	7.75	8	1	1	1	7.75	1	1				129	14.7166	9.5542
F8VUA6	60S ribosomal protein L18 (Fragment) OS=Homo sapiens OX=9606 GN=RPL18 PE=1 SV=1 - [F8VUA6_HUMAN]	10	6	1	1	1	10	1	1				130	14.5201	11.7515
H3BR68	Fructose-bisphosphate aldolase A (Fragment) OS=Homo sapiens OX=9606 GN=ALDOA PE=1 SV=1 - [H3BR68_HUMAN]	8.46	4	1	1	1	8.46	1	1				130	13.769	8.90967
B2R4M6	Protein S100 OS=Homo sapiens OX=9606 PE=2 SV=1 - [B2R4M6_HUMAN]	11.4	2	1	1	1	11.4	1	1				114	13.2015	6.12549
E9PNH1	Neutral alpha-glucosidase AB (Fragment) OS=Homo sapiens OX=9606 GN=GANAB PE=1 SV=1 - [E9PNH1_HUMAN]	12.61	9	1	1	1	12.61	1	1				119	13.1549	8.52881
H3BML9	Myosin regulatory light chain 2, skeletal muscle isoform (Fragment) OS=Homo sapiens OX=9606 GN=MYLPF PE=1 SV=1 - [H3BML9_HUMAN]	8.47	4	1	1	1	8.47	1	1				118	13.1437	5.68115
M0R076	Uncharacterized protein (Fragment) OS=Homo sapiens OX=9606 PE=1 SV=1 - [M0R076_HUMAN]	9.65	8	1	1	1	9.65	1	1				114	13.0543	5.26221
V9GY25	ATP-dependent 6-phosphofructokinase, platelet type (Fragment) OS=Homo sapiens OX=9606 GN=PFKP PE=1 SV=1 - [V9GY25_HUMAN]	10.17	3	1	1	1	10.17	1	1				118	12.9398	7.25439
K7ERU2	KN motif and ankyrin repeat domain-containing protein 2 (Fragment) OS=Homo sapiens OX=9606 GN=KANK2 PE=1 SV=1 - [K7ERU2_HUMAN]	13.11	2	1	1	1	13.11	1	1				122	12.7656	4.97021
E9PAP1	Histone-lysine N-methyltransferase SETDB1 OS=Homo sapiens OX=9606 GN=SETDB1 PE=1 SV=1 - [E9PAP1_HUMAN]	10.81	8	1	1	1	10.81	1	1				111	12.4141	4.41162
P10599	Thioredoxin OS=Homo sapiens OX=9606 GN=TXN PE=1 SV=3 - [THIO_HUMAN]	12.38	1	1	1	1	12.38	1	1				105	11.7297	4.91943
L0R5A1	Alternative protein CSF2RB OS=Homo sapiens OX=9606 GN=CSF2RB PE=4 SV=1 - [L0R5A1_HUMAN]	7.41	1	1	1	1	7.41	1	1				108	11.6381	11.2974
A0A0A0MRQ5	Peroxiredoxin-1 OS=Homo sapiens OX=9606 GN=PRDX1 PE=1 SV=1 - [A0A0A0MRQ5_HUMAN]	11.34	6	1	1	1	11.34	1	1				97	10.6695	8.71924
A0A2P1M905	Cleavage and polyadenylation specific factor 6/retinoic acid receptor gamma fusion protein (Fragment) OS=Homo sapiens OX=9606 GN=CPSF6 PE=2 SV=1 - [A0A2P1M905_HUMAN]	15.05	4	1	1	1	15.05	1	1				93	10.1322	9.34912
Q86W19	Protease serine 1 (Fragment) OS=Homo sapiens OX=9606 GN=PRSS1 PE=4 SV=1 - [Q86W19_HUMAN]	23.81	1	1	1	1	23.81	1	1				84	9.23391	9.46631
M0QY01	Epidermal growth factor receptor substrate 15-like 1 (Fragment) OS=Homo sapiens OX=9606 GN=EPS15L1 PE=1 SV=1 - [M0QY01_HUMAN]	16.9	1	1	1	1	16.9	1	1				71	8.01906	7.43018
Q8TCX0	Delta 2-isopentenyl pyrophosphate transferase-like protein (Fragment) OS=Homo sapiens OX=9606 PE=2 SV=1 - [Q8TCX0_HUMAN]	25	1	1	1	1	25	1	1				48	5.454	9.53955
A0A0J9YXT7	MICOS complex subunit (Fragment) OS=Homo sapiens OX=9606 GN=APOO PE=4 SV=1 - [A0A0J9YXT7_HUMAN]	14.29	1	1	1	1	14.29	1	1				49	5.19782	10.2134
Q6B823	Histone H4 (Fragment) OS=Homo sapiens OX=9606 PE=3 SV=1 - [Q6B823_HUMAN]	23.26	3	1	1	1	23.26	1	1				43	4.91284	10.9165
C1PHC4	CD44 molecule (Fragment) OS=Homo sapiens OX=9606 GN=CD44 PE=4 SV=1 - [C1PHC4_HUMAN]	27.27	13	1	1	1	27.27	1	1				44	4.84929	6.46826
A0A1B0GWA9	GTP-binding protein Di-Ras2 (Fragment) OS=Homo sapiens OX=9606 GN=DIRAS2 PE=1 SV=1 - [A0A1B0GWA9_HUMAN]	25.58	3	1	1	1	25.58	1	1				43	4.70638	6.55127
B5A250	CREBBP (Fragment) OS=Homo sapiens OX=9606 GN=CREBBP PE=4 SV=1 - [B5A250_HUMAN]	28.13	7	1	1	1	28.13	1	1				32	3.63191	4.4624
A0A1B0GTB7	Spectrin alpha chain, non-erythrocytic 1 (Fragment) OS=Homo sapiens OX=9606 GN=SPTAN1 PE=1 SV=1 - [A0A1B0GTB7_HUMAN]	50	9	1	1	1	50	1	1				22	2.52727	4.61475
Q02952	A-kinase anchor protein 12 OS=Homo sapiens OX=9606 GN=AKAP12 PE=1 SV=4 - [AKA12_HUMAN]	2.47	2	3	3	3				2.47	3	3	1782	191.367	4.41162
P22314	Ubiquitin-like modifier-activating enzyme 1 OS=Homo sapiens OX=9606 GN=UBA1 PE=1 SV=3 - [UBA1_HUMAN]	4.06	10	3	3	3				4.06	3	3	1058	117.774	5.75732
B3KPA6	Acyl-Coenzyme A dehydrogenase, very long chain, isoform CRA_e OS=Homo sapiens OX=9606 GN=ACADVL PE=2 SV=1 - [B3KPA6_HUMAN]	6.56	7	3	3	3				6.56	3	3	579	62.5422	7.25439
P27816	Microtubule-associated protein 4 OS=Homo sapiens OX=9606 GN=MAP4 PE=1 SV=3 - [MAP4_HUMAN]	2.69	14	2	2	2				2.69	2	2	1152	120.93	5.42725
B4DSD8	Alpha-1,4 glucan phosphorylase OS=Homo sapiens OX=9606 PE=2 SV=1 - [B4DSD8_HUMAN]	3.99	4	2	2	2				3.99	2	2	752	85.7328	6.16357
B4E1R7	cDNA FLJ58224, highly similar to Calpain-2 catalytic subunit OS=Homo sapiens OX=9606 PE=2 SV=1 - [B4E1R7_HUMAN]	4.02	4	2	2	2				4.02	2	2	523	60.4691	5.07178
A0A3B3ITI7	Coatomer subunit alpha (Fragment) OS=Homo sapiens OX=9606 GN=COPA PE=1 SV=1 - [A0A3B3ITI7_HUMAN]	5.53	6	2	2	2				5.53	2	2	452	49.8354	5.10986
B3KV96	cDNA FLJ16285 fis, clone OCBBF2004038, highly similar to Dihydropyrimidinase-related protein 1 OS=Homo sapiens OX=9606 PE=2 SV=1 - [B3KV96_HUMAN]	6.18	16	1	2	2				6.18	2	2	566	61.4043	6.84424
B4DJI1	cDNA FLJ52549, highly similar to L-lactate dehydrogenase A chain OS=Homo sapiens OX=9606 PE=2 SV=1 - [B4DJI1_HUMAN]	6.23	12	2	2	2				6.23	2	2	305	33.5717	8.45557
P05109	Protein S100-A8 OS=Homo sapiens OX=9606 GN=S100A8 PE=1 SV=1 - [S10A8_HUMAN]	23.66	1	2	2	2				23.66	2	2	93	10.8276	7.03467
A0A0U1RQF0	Fatty acid synthase OS=Homo sapiens OX=9606 GN=FASN PE=1 SV=1 - [A0A0U1RQF0_HUMAN]	0.44	2	1	1	1				0.44	1	1	2509	273.026	6.46826
B4E0A4	cDNA FLJ57023, highly similar to Homo sapiens collagen, type VI, alpha 3 (COL6A3), transcript variant 3, mRNA OS=Homo sapiens OX=9606 PE=2 SV=1 - [B4E0A4_HUMAN]	0.91	5	1	1	1				0.91	1	1	1207	132.477	6.3667
P35606	Coatomer subunit beta' OS=Homo sapiens OX=9606 GN=COPB2 PE=1 SV=2 - [COPB2_HUMAN]	1.1	1	1	1	1				1.1	1	1	906	102.422	5.2749
H7C5W9	Sarcoplasmic/endoplasmic reticulum calcium ATPase 2 (Fragment) OS=Homo sapiens OX=9606 GN=ATP2A2 PE=1 SV=1 - [H7C5W9_HUMAN]	1.18	2	1	1	1				1.18	1	1	933	102.523	5.59229
K4DI93	Cullin 4B, isoform CRA_e OS=Homo sapiens OX=9606 GN=CUL4B PE=1 SV=1 - [K4DI93_HUMAN]	1.33	2	1	1	1				1.33	1	1	900	102.691	8.03076
A0A0U1RRM8	Fermitin family homolog 2 (Fragment) OS=Homo sapiens OX=9606 GN=FERMT2 PE=1 SV=1 - [A0A0U1RRM8_HUMAN]	1.47	4	1	1	1				1.47	1	1	545	61.8671	5.80811
B4E2M0	cDNA FLJ55443, highly similar to Ras GTPase-activating-like protein IQGAP1 OS=Homo sapiens OX=9606 PE=2 SV=1 - [B4E2M0_HUMAN]	1.57	5	1	1	1				1.57	1	1	1085	124.546	8.47021
Q8NBH6	Fibulin-1 OS=Homo sapiens OX=9606 PE=2 SV=1 - [Q8NBH6_HUMAN]	1.57	4	1	1	1				1.57	1	1	638	70.5305	5.90967
B4DGN8	cDNA FLJ53377, highly similar to Procollagen-lysine, 2-oxoglutarate 5-dioxygenase 1 OS=Homo sapiens OX=9606 PE=2 SV=1 - [B4DGN8_HUMAN]	1.59	3	1	1	1				1.59	1	1	690	79.3492	7.02002
B4DF60	Protein transport protein SEC23 OS=Homo sapiens OX=9606 PE=2 SV=1 - [B4DF60_HUMAN]	1.66	4	1	1	1				1.66	1	1	663	74.2454	7.6792
Q9HB00	Desmocollin 1, isoform CRA_b OS=Homo sapiens OX=9606 GN=DSC1 PE=4 SV=1 - [Q9HB00_HUMAN]	1.67	2	1	1	1				1.67	1	1	840	93.776	5.52881
A0A024QYX7	Eukaryotic translation initiation factor 3 subunit C OS=Homo sapiens OX=9606 GN=EIF3S8 PE=3 SV=1 - [A0A024QYX7_HUMAN]	1.68	10	1	1	1				1.68	1	1	597	69.223	6.69775
B7Z5C1	cDNA FLJ56126, highly similar to Programmed cell death 6-interacting protein OS=Homo sapiens OX=9606 PE=2 SV=1 - [B7Z5C1_HUMAN]	1.69	3	1	1	1				1.69	1	1	649	71.7747	6.41748
D6RHC4	Ankyrin repeat and KH domain-containing protein 1 (Fragment) OS=Homo sapiens OX=9606 GN=ANKHD1 PE=1 SV=1 - [D6RHC4_HUMAN]	1.9	4	1	1	1				1.9	1	1	368	37.5012	4.48779
P02765	Alpha-2-HS-glycoprotein OS=Homo sapiens OX=9606 GN=AHSG PE=1 SV=2 - [FETUA_HUMAN]	1.91	3	1	1	1				1.91	1	1	367	39.3157	5.71924
Q8N9C4	cDNA FLJ37765 fis, clone BRHIP2024742, highly similar to ATP-CITRATE OS=Homo sapiens OX=9606 PE=2 SV=1 - [Q8N9C4_HUMAN]	2.14	4	1	1	1				2.14	1	1	701	76.3958	7.94287
B4DFP1	cDNA FLJ51818, highly similar to Phosphoglucomutase-1 OS=Homo sapiens OX=9606 PE=2 SV=1 - [B4DFP1_HUMAN]	2.23	3	1	1	1				2.23	1	1	538	58.702	6.04932
P61619	Protein transport protein Sec61 subunit alpha isoform 1 OS=Homo sapiens OX=9606 GN=SEC61A1 PE=1 SV=2 - [S61A1_HUMAN]	2.31	2	1	1	1				2.31	1	1	476	52.2305	8.06006
B4DWK8	Catalase OS=Homo sapiens OX=9606 PE=2 SV=1 - [B4DWK8_HUMAN]	2.36	2	1	1	1				2.36	1	1	467	53.2535	7.94287
Q5HYM2	Uncharacterized protein DKFZp686O2462 (Fragment) OS=Homo sapiens OX=9606 GN=DKFZp686O2462 PE=4 SV=1 - [Q5HYM2_HUMAN]	2.4	2	1	1	1				2.4	1	1	626	71.9998	5.36377
Q9NUP3	cDNA FLJ11224 fis, clone PLACE1008273, moderately similar to COATOMER GAMMA SUBUNIT OS=Homo sapiens OX=9606 PE=2 SV=1 - [Q9NUP3_HUMAN]	2.48	7	1	1	1				2.48	1	1	483	53.9897	6.21436
A0A494C1T2	C-1-tetrahydrofolate synthase, cytoplasmic (Fragment) OS=Homo sapiens OX=9606 GN=MTHFD1 PE=1 SV=1 - [A0A494C1T2_HUMAN]	2.48	8	1	1	1				2.48	1	1	644	69.7705	8.27979
Q9UGM3	Deleted in malignant brain tumors 1 protein OS=Homo sapiens OX=9606 GN=DMBT1 PE=1 SV=2 - [DMBT1_HUMAN]	2.49	2	1	1	1				2.49	1	1	2413	260.569	5.43994
B4DDX9	cDNA FLJ56565, highly similar to Carboxypeptidase A2 OS=Homo sapiens OX=9606 PE=2 SV=1 - [B4DDX9_HUMAN]	2.77	6	1	1	1				2.77	1	1	253	28.5656	5.22412
B3KWG6	cDNA FLJ43041 fis, clone BRTHA3003339, highly similar to Importin beta-3 OS=Homo sapiens OX=9606 PE=2 SV=1 - [B3KWG6_HUMAN]	2.79	4	1	1	1				2.79	1	1	718	81.1775	4.94482
B4DDI0	cDNA FLJ55951, highly similar to Homo sapiens nexilin (F actin binding protein) (NEXN), mRNA OS=Homo sapiens OX=9606 PE=2 SV=1 - [B4DDI0_HUMAN]	2.84	4	1	1	1				2.84	1	1	388	46.1438	4.91943
Q5HYC5	Uncharacterized protein DKFZp686L08115 (Fragment) OS=Homo sapiens OX=9606 GN=DKFZp686L08115 PE=4 SV=1 - [Q5HYC5_HUMAN]	3.63	8	1	1	1				3.63	1	1	248	27.551	9.53955
E9PP73	Coatomer subunit beta (Fragment) OS=Homo sapiens OX=9606 GN=COPB1 PE=1 SV=8 - [E9PP73_HUMAN]	3.71	2	1	1	1				3.71	1	1	485	55.4033	6.43018
G3XAN5	Aspartate beta-hydroxylase, isoform CRA_c OS=Homo sapiens OX=9606 GN=ASPH PE=1 SV=1 - [G3XAN5_HUMAN]	4.02	1	1	1	1				4.02	1	1	174	19.3563	4.24658
B4E1H9	Phosphoglycerate kinase OS=Homo sapiens OX=9606 PE=2 SV=1 - [B4E1H9_HUMAN]	4.59	4	1	1	1				4.59	1	1	327	35.0231	8.32373
A0A2R8Y688	Trifunctional enzyme subunit alpha, mitochondrial OS=Homo sapiens OX=9606 GN=HADHA PE=1 SV=1 - [A0A2R8Y688_HUMAN]	5.88	4	1	1	1				5.88	1	1	357	39.1876	9.21729
S4R398	Transportin-1 (Fragment) OS=Homo sapiens OX=9606 GN=TNPO1 PE=1 SV=1 - [S4R398_HUMAN]	6.22	5	1	1	1				6.22	1	1	193	22.056	5.89697
H0YIV6	Transcription factor IIIB 90 kDa subunit (Fragment) OS=Homo sapiens OX=9606 GN=BRF1 PE=1 SV=1 - [H0YIV6_HUMAN]	6.49	1	1	1	1				6.49	1	1	185	20.9776	6.68311
A0A494C0L6	Thymidine phosphorylase (Fragment) OS=Homo sapiens OX=9606 GN=TYMP PE=1 SV=1 - [A0A494C0L6_HUMAN]	7.27	1	1	1	1				7.27	1	1	289	29.6888	6.91748
Q6UWP8	Suprabasin OS=Homo sapiens OX=9606 GN=SBSN PE=1 SV=2 - [SBSN_HUMAN]	9.15	1	1	1	1				9.15	1	1	590	60.5046	7.00537
D6RDG0	Lysosome membrane protein 2 OS=Homo sapiens OX=9606 GN=SCARB2 PE=1 SV=1 - [D6RDG0_HUMAN]	9.43	11	1	1	1				9.43	1	1	106	12.0522	6.50732
K7EJV0	Septin-9 (Fragment) OS=Homo sapiens OX=9606 GN=SEPTIN9 PE=1 SV=1 - [K7EJV0_HUMAN]	9.6	8	1	1	1				9.6	1	1	125	13.6663	10.3306
C9J0E4	Cystatin-A OS=Homo sapiens OX=9606 GN=CSTA PE=1 SV=1 - [C9J0E4_HUMAN]	11.11	2	1	1	1				11.11	1	1	63	7.08178	7.23975
Q86W20	Protease serine 1 (Fragment) OS=Homo sapiens OX=9606 GN=PRSS1 PE=4 SV=1 - [Q86W20_HUMAN]	15.48	6	1	1	1				15.48	1	1	84	9.16094	10.272
Q7Z7Q6	Phosphotransferase (Fragment) OS=Homo sapiens OX=9606 PE=3 SV=1 - [Q7Z7Q6_HUMAN]	19.23	6	1	1	1				19.23	1	1	52	5.87507	4.95752
U3PXP0	Alpha globin chain (Fragment) OS=Homo sapiens OX=9606 GN=HBA2 PE=3 SV=1 - [U3PXP0_HUMAN]	29.41	19	1	1	1				29.41	1	1	51	5.69882	7.51807
D6RCN3	Annexin A5 OS=Homo sapiens OX=9606 GN=ANXA5 PE=1 SV=1 - [D6RCN3_HUMAN]	34.29	5	1	1	1				34.29	1	1	35	3.71085	6.56592
Q05C82	MARCKS protein (Fragment) OS=Homo sapiens OX=9606 GN=MARCKS PE=2 SV=1 - [Q05C82_HUMAN]	40.43	3	1	1	1				40.43	1	1	47	4.57921	7.25439
