# Supplementary material for: Super enhancers targeting ZBTB16 in osteogenesis protect against osteoporosis
Source: Bone Res. 2023 Jun 7;11:30. doi: 10.1038/s41413-023-00267-8 (PMC10244438; doi:10.1038/s41413-023-00267-8)
Supplement: Supplementary file 14 — Supplementary Table 6 [file 41413_2023_267_MOESM14_ESM.xlsx]

## Sheet: SiRNA_list
Supplementary Table 2 Plasmids and siRNA information
SiRNA
Name	Sequence (5' to 3')
BRD4 siRNA	GGACUAGAAACUUCCCAAATT UUUGGGAAGUUUCUAGUCCTT
ZBTB16 siRNA	GUUUGAUGACCAUAGGACA UGUCCUAUGGUCAUCAAAC
RPAP2 siRNA	GCAGGUACUAAACAGACAATT UUGUCUGUUUAGUACCUGCTT
SP7 siRNA	CCACCUCAGGCUAUGCUAATT UUAGCAUAGCCUGAGGUGGTT
Plasmids
Plasmid	Application
pSLenti-EF1a-EGFP-P2A-Puro-CMV-BRD4	BRD4 overexpression
pEGFP-N1-ZBTB16-P2A-EGFP	ZBTB16 overexpression
pEGFP-N1-RPAP2-P2A-EGFP	RPAP2 overexpression
pEGFP-N1-BRD4_FL-3×FLAG-P2A-EGFP	BRD4_FL-FLAG overexpression for co-IP
pEGFP-N1-BRD4_BD1-3×FLAG-P2A-EGFP	BRD4_BD1-FLAG overexpression for co-IP
pEGFP-N1-BRD4_BD2-3×FLAG-P2A-EGFP	BRD4_BD2-FLAG overexpression for co-IP
pEGFP-N1-BRD4_ET-3×FLAG-P2A-EGFP	BRD4_ET-FLAG overexpression for co-IP
pEGFP-N1-BRD4_CTD-3×FLAG-P2A-EGFP	BRD4_CTD-FLAG overexpression for co-IP
pEGFP-N1-BRD4_△ET-FLAG-3×FLAG-P2A-EGFP	BRD4_△ET-FLAG overexpression for co-IP
pEGFP-N1-BRD4_△CTD-3×FLAG-P2A-EGFP	BRD4_△CTD-FLAG overexpression for co-IP
pGL4.26-chr11-114132586-114133411 enhancer	E1 overexpression for dual-luciferase reporter assay
pGL4.26- chr11-114154352-114155183 enhancer	E2 overexpression for dual-luciferase reporter assay
pGL4.26-chr11-114163267-114163830 enhancer	E3 overexpression for dual-luciferase reporter assay
pGL4.26-chr11-114178925-114180024 enhancer	E4 overexpression for dual-luciferase reporter assay
pGL4.26-chr11-114197834-114198339 enhancer	E5 overexpression for dual-luciferase reporter assay

## Sheet: Plasmid_list
Plasmids
Plasmid	Application
pSLenti-EF1a-EGFP-P2A-Puro-CMV-BRD4	BRD4 overexpression
pEGFP-N1-ZBTB16-P2A-EGFP	ZBTB16 overexpression
pEGFP-N1-RPAP2-P2A-EGFP	RPAP2 overexpression
pEGFP-N1-BRD4_FL-3×FLAG-P2A-EGFP	BRD4_FL-FLAG overexpression for co-IP
pEGFP-N1-BRD4_BD1-3×FLAG-P2A-EGFP	BRD4_BD1-FLAG overexpression for co-IP
pEGFP-N1-BRD4_BD2-3×FLAG-P2A-EGFP	BRD4_BD2-FLAG overexpression for co-IP
pEGFP-N1-BRD4_ET-3×FLAG-P2A-EGFP	BRD4_ET-FLAG overexpression for co-IP
pEGFP-N1-BRD4_CTD-3×FLAG-P2A-EGFP	BRD4_CTD-FLAG overexpression for co-IP
pEGFP-N1-BRD4_△ET-FLAG-3×FLAG-P2A-EGFP	BRD4_△ET-FLAG overexpression for co-IP
pEGFP-N1-BRD4_△CTD-3×FLAG-P2A-EGFP	BRD4_△CTD-FLAG overexpression for co-IP
pGL4.26-chr11-114132586-114133411 enhancer	E1 overexpression for dual-luciferase reporter assay
pGL4.26- chr11-114154352-114155183 enhancer	E2 overexpression for dual-luciferase reporter assay
pGL4.26-chr11-114163267-114163830 enhancer	E3 overexpression for dual-luciferase reporter assay
pGL4.26-chr11-114178925-114180024 enhancer	E4 overexpression for dual-luciferase reporter assay
pGL4.26-chr11-114197834-114198339 enhancer	E5 overexpression for dual-luciferase reporter assay
