# Supplementary material for: Super enhancers targeting ZBTB16 in osteogenesis protect against osteoporosis
Source: Bone Res. 2023 Jun 7;11:30. doi: 10.1038/s41413-023-00267-8 (PMC10244438; doi:10.1038/s41413-023-00267-8)
Supplement: Supplementary file 15 — Supplementary Table 7 [file 41413_2023_267_MOESM15_ESM.xlsx]

## Sheet: Primer_list
Supplementary Table 3 Primers
Primers
Name	Sequence (5' to 3')	Application
GAPDH forward	GGAGCGAGATCCCTCCAAAAT	qRT-PCR
GAPDH reverse	GGCTGTTGTCATACTTCTCATGG	qRT-PCR
BRD4 forward	ACCTCCAACCCTAACAAGCC	qRT-PCR
BRD4 reverse	TTTCCATAGTGTCTTGAGCACC	qRT-PCR
RPAP2 forward	CCACTGCCAAGTTACGAGAAT	qRT-PCR
RPAP2 reverse	CGTCCTCTGTAAAACTCCCTGAT	qRT-PCR
ZBTB16 forward	CCTCAGACGACAATGACACGG	qRT-PCR
ZBTB16 reverse	CTCGCTGGAATGCTTCGAGAT	qRT-PCR
ZBTB16 A forward	ACTAGCGCCCGCGAACT	ChIP-qPCR
ZBTB16 A reverse	CGCCTCCCGGCTTGA	ChIP-qPCR
ZBTB16 B forward	GTTCTCAGAAACCCCGATGTCT	ChIP-qPCR
ZBTB16 B reverse	CAAGGTTGGGATGAGCATTCA	ChIP-qPCR
ZBTB16 C forward	CTGGATAGTTTGCGGCTGAGA	ChIP-qPCR
ZBTB16 C reverse	GTATCTGAACGGGCCACTAAGG	ChIP-qPCR
ZBTB16 D forward	TGCCAGCATTCCAGAGAGTTT	ChIP-qPCR
ZBTB16 D reverse	CTGCTTTGGGTACAGTGTGTTCTT	ChIP-qPCR
ZBTB16 E forward	CACCATGGCCTGTTGTAAAATG	ChIP-qPCR
ZBTB16 E reverse	ACAGCAGACCCAAAAAAAGCA	ChIP-qPCR
ZBTB16 F forward	TGGCTGTGGCAAGAAGTTCA	ChIP-qPCR
ZBTB16 F reverse	CTGGCCTTCGGTACCTGTGT	ChIP-qPCR
RUNX2 forward	TGGTTACTGTCATGGCGGGTA	qRT-PCR
RUNX2 reverse	TCTCAGATCGTTGAACCTTGCTA	qRT-PCR
SP7 forward	CCTCTGCGGGACTCAACAAC	qRT-PCR
SP7 reverse	AGCCCATTAGTGCTTGTAAAGG	qRT-PCR
FOS forward	CCGGGGATAGCCTCTCTTACT	qRT-PCR
FOS reverse	CCAGGTCCGTGCAGAAGTC	qRT-PCR
HOXA10 forward	CTCGCCCATAGACCTGTGG	qRT-PCR
HOXA10 reverse	GTTCTGCGCGAAAGAGCAC	qRT-PCR
FOXO1 forward	TCGTCATAATCTGTCCCTACACA	qRT-PCR
FOXO1 reverse	CGGCTTCGGCTCTTAGCAAA	qRT-PCR
ATF4 forward	ATGACCGAAATGAGCTTCCTG	qRT-PCR
ATF4 reverse	GCTGGAGAACCCATGAGGT	qRT-PCR
CTNNB1 forward	AAAGCGGCTGTTAGTCACTGG	qRT-PCR
CTNNB1 reverse	CGAGTCATTGCATACTGTCCAT	qRT-PCR
DLX3 forward	TACCCTGCCCGAGTCTTCTG	qRT-PCR
DLX3 reverse	TGGTGGTAGGTGTAGGGGTTC	qRT-PCR
DLX5 forward	TTCCAAGCTCCGTTCCAGAC	qRT-PCR
DLX5 reverse	GAATCGGTAGCTGAAGACTCG	qRT-PCR
FOXC2 forward	CCTCCTGGTATCTCAACCACA	qRT-PCR
FOXC2 reverse	GAGGGTCGAGTTCTCAATCCC	qRT-PCR
YAP forward	TAGCCCTGCGTAGCCAGTTA	qRT-PCR
YAP reverse	TCATGCTTAGTCCACTGTCTGT	qRT-PCR
