# Supplementary material for: Super enhancers targeting ZBTB16 in osteogenesis protect against osteoporosis
Source: Bone Res. 2023 Jun 7;11:30. doi: 10.1038/s41413-023-00267-8 (PMC10244438; doi:10.1038/s41413-023-00267-8)
Supplement: Supplementary file 16 — Supplementary Table 8 [file 41413_2023_267_MOESM16_ESM.xlsx]

## Sheet: hBMMSC_H3K27ac_NC
Supplementary Table 4 Super enhancer identified by enhancer markers
hBMMSC_H3K27ac_NC
Peak ID	Chr	Start	End	Entrez ID	Gene Symbol
11_AH3K27ac_peak_78399_lociStitched	chr9	16023898	16070676	100129385	C9orf92
9_AH3K27ac_peak_76985_lociStitched	chr8	118185788	118211545	2131	EXT1
12_AH3K27ac_peak_59363_lociStitched	chr5	33065996	33130035	105374716	LINC02160
7_AH3K27ac_peak_19323_lociStitched	chr12	113184094	113223811	115811	IQCD
7_AH3K27ac_peak_36835_lociStitched	chr2	1707705	1745194	7837	PXDN
7_AH3K27ac_peak_39176_lociStitched	chr2	74832118	74850052	3099	HK2
5_AH3K27ac_peak_17487_lociStitched	chr12	59022704	59043780	121227	LRIG3
10_AH3K27ac_peak_47280_lociStitched	chr22	24189570	24210792	56241	SUSD2
13_AH3K27ac_peak_6900_lociStitched	chr1	221695781	221727251	11221	DUSP10
4_AH3K27ac_peak_79786_lociStitched	chr9	86942718	86949674	2619	GAS1
7_AH3K27ac_peak_11211_lociStitched	chr10	103893383	103919042	79991	STN1
14_AH3K27ac_peak_30525_lociStitched	chr17	17899846	17972431	146691	TOM1L2
9_AH3K27ac_peak_22840_lociStitched	chr14	51507176	51555635	122786	FRMD6
2_AH3K27ac_peak_64451_lociStitched	chr6	21586868	21598159	6659	SOX4
5_AH3K27ac_peak_65600_lociStitched	chr6	52593669	52617666	401264	TRAM2-AS1
10_AH3K27ac_peak_49617_lociStitched	chr3	45635916	45671563	644714	LIMD1-AS1
10_AH3K27ac_peak_31003_lociStitched	chr17	37447370	37494787	11072	DUSP14
3_AH3K27ac_peak_23498_lociStitched	chr14	68230306	68255463	100996664	LOC100996664
9_AH3K27ac_peak_65861_lociStitched	chr6	57409206	57446168	100422884	MIR548U
8_AH3K27ac_peak_76582_lociStitched	chr8	103255619	103299793	8323	FZD6
7_AH3K27ac_peak_62970_lociStitched	chr5	151738181	151772572	475	ATOX1
13_AH3K27ac_peak_17610_lociStitched	chr12	64159356	64195478	144577	C12orf66
6_AH3K27ac_peak_24010_lociStitched	chr14	76946942	76962780	105370578	LINC01629
7_AH3K27ac_peak_50411_lociStitched	chr3	71049862	71077356	27086	FOXP1
11_AH3K27ac_peak_108_lociStitched	chr1	2275137	2323266	100129534	LOC100129534
10_AH3K27ac_peak_58040_lociStitched	chr4	156543740	156582127	56034	PDGFC
6_AH3K27ac_peak_47734_lociStitched	chr22	37545433	37564953	11135	CDC42EP1
12_AH3K27ac_peak_2496_lociStitched	chr1	67611686	67658998	1647	GADD45A
8_AH3K27ac_peak_22350_lociStitched	chr14	24351393	24369515	4776	NFATC4
10_AH3K27ac_peak_71093_lociStitched	chr7	48158098	48190370	154664	ABCA13
13_AH3K27ac_peak_45672_lociStitched	chr20	50414861	50464833	5770	PTPN1
9_AH3K27ac_peak_75190_lociStitched	chr8	48891377	48925659	6591	SNAI2
7_AH3K27ac_peak_28633_lociStitched	chr16	53767828	53791128	79068	FTO
5_AH3K27ac_peak_1038_lociStitched	chr1	26771232	26799996	55650	PIGV
5_AH3K27ac_peak_29201_lociStitched	chr16	69170030	69189227	6645	SNTB2
8_AH3K27ac_peak_34065_lociStitched	chr18	45949842	45974135	57724	EPG5
7_AH3K27ac_peak_51538_lociStitched	chr3	115783742	115809704	109623450	SNORD155
15_AH3K27ac_peak_1897_lociStitched	chr1	53107265	53147360	6512	SLC1A7
13_AH3K27ac_peak_59209_lociStitched	chr5	17816306	17873283	646241	LINC02223
10_AH3K27ac_peak_42153_lociStitched	chr2	191217837	191268541	4430	MYO1B
10_AH3K27ac_peak_38343_lociStitched	chr2	46698050	46720927	9655	SOCS5
9_AH3K27ac_peak_63886_lociStitched	chr6	3823720	3850035	26240	FAM50B
16_AH3K27ac_peak_74606_lociStitched	chr8	28363645	28415185	55893	ZNF395
7_AH3K27ac_peak_30917_lociStitched	chr17	34238271	34259809	6347	CCL2
9_AH3K27ac_peak_71282_lociStitched	chr7	66324584	66357807	285908	LINC00174
6_AH3K27ac_peak_7107_lociStitched	chr1	225690377	225711429	55740	ENAH
5_AH3K27ac_peak_55261_lociStitched	chr4	41140957	41160704	323	APBB2
3_AH3K27ac_peak_13916_lociStitched	chr11	73242483	73259826	5031	P2RY6
4_AH3K27ac_peak_59974_lociStitched	chr5	53478596	53492621	10468	FST
8_AH3K27ac_peak_3236_lociStitched	chr1	93659682	93703435	8412	BCAR3
11_AH3K27ac_peak_32087_lociStitched	chr17	62780653	62827023	162333	2021-03-10
8_AH3K27ac_peak_45310_lociStitched	chr20	44547930	44583698	11142	PKIG
9_AH3K27ac_peak_43317_lociStitched	chr2	223576646	223613901	7857	SCG2
7_AH3K27ac_peak_37398_lociStitched	chr2	25996344	26018960	3797	KIF3C
19_AH3K27ac_peak_53329_lociStitched	chr3	171790574	171843467	5337	PLD1
6_AH3K27ac_peak_13809_lociStitched	chr11	69295898	69322907	26579	MYEOV
6_AH3K27ac_peak_34415_lociStitched	chr18	58567853	58591751	106635543	SNORA108
1_AH3K27ac_peak_9031_lociStitched	chr10	36487978	36495974	91074	ANKRD30A
5_AH3K27ac_peak_67406_lociStitched	chr6	125468555	125482309	51020	HDDC2
8_AH3K27ac_peak_4545_lociStitched	chr1	149830407	149863343	337873	HIST2H2BC
9_AH3K27ac_peak_13433_lociStitched	chr11	61999258	62026275	2495	FTH1
3_AH3K27ac_peak_7661_lociStitched	chr1	244962559	244971986	84288	EFCAB2
11_AH3K27ac_peak_41018_lociStitched	chr2	157229214	157265130	11227	GALNT5
7_AH3K27ac_peak_43272_lociStitched	chr2	223041008	223058039	23704	KCNE4
7_AH3K27ac_peak_49102_lociStitched	chr3	30401869	30445085	101928015	LINC01985
8_AH3K27ac_peak_34614_lociStitched	chr18	67400987	67430850	643542	LOC643542
7_AH3K27ac_peak_43363_lociStitched	chr2	224126070	224166920	5270	SERPINE2
13_AH3K27ac_peak_49214_lociStitched	chr3	31926818	31981689	344787	ZNF860
3_AH3K27ac_peak_50845_lociStitched	chr3	99239757	99254280	131566	DCBLD2
6_AH3K27ac_peak_24989_lociStitched	chr15	38708126	38722649
9_AH3K27ac_peak_11273_lociStitched	chr10	109960837	109989267	120	ADD3
15_AH3K27ac_peak_25144_lociStitched	chr15	40038379	40108769	90427	BMF
13_AH3K27ac_peak_65207_lociStitched	chr6	39791845	39856476	23500	DAAM2
13_AH3K27ac_peak_84134_lociStitched	chrX	154367983	154412398	6134	RPL10
14_AH3K27ac_peak_71459_lociStitched	chr7	74625702	74664280	2969	GTF2I
8_AH3K27ac_peak_28116_lociStitched	chr16	20850123	20884167	57149	LYRM1
10_AH3K27ac_peak_50420_lociStitched	chr3	71100032	71131318	27086	FOXP1
14_AH3K27ac_peak_13378_lociStitched	chr11	61360974	61392888	51524	TMEM138
4_AH3K27ac_peak_14687_lociStitched	chr11	102108945	102121340	10413	YAP1
9_AH3K27ac_peak_53744_lociStitched	chr3	184154718	184186552	1173	AP2M1
7_AH3K27ac_peak_2765_lociStitched	chr1	78406772	78447751	5737	PTGFR
3_AH3K27ac_peak_32952_lociStitched	chr17	81511190	81518207	71	ACTG1
3_AH3K27ac_peak_5251_lociStitched	chr1	170580459	170604712	101928650	GORAB-AS1
18_AH3K27ac_peak_2174_lociStitched	chr1	59124025	59181543	729467	HSD52
8_AH3K27ac_peak_66267_lociStitched	chr6	81749715	81773371	55603	TENT5A
9_AH3K27ac_peak_48107_lociStitched	chr22	45995093	46014669	730668	LOC730668
9_AH3K27ac_peak_17365_lociStitched	chr12	57069673	57095275	23306	NEMP1
9_AH3K27ac_peak_3588_lociStitched	chr1	103254033	103285876	1301	COL11A1
11_AH3K27ac_peak_81975_lociStitched	chrX	820972	862247	6473	SHOX
11_AH3K27ac_peak_23712_lociStitched	chr14	71467766	71499046	145474	LOC145474
12_AH3K27ac_peak_7931_lociStitched	chr10	4647082	4679069	338588	LINC00705
6_AH3K27ac_peak_81202_lociStitched	chr9	120472997	120491821	55755	CDK5RAP2
1_AH3K27ac_peak_27672_lociStitched	chr16	3020342	3024319	79228	THOC6
3_AH3K27ac_peak_12524_lociStitched	chr11	18382205	18396115	100423016	MIR3159
5_AH3K27ac_peak_59823_lociStitched	chr5	43057368	43079594	648987	LOC648987
12_AH3K27ac_peak_2785_lociStitched	chr1	78687209	78727427	10561	IFI44
9_AH3K27ac_peak_80921_lociStitched	chr9	115032503	115064958	3371	TNC
17_AH3K27ac_peak_60199_lociStitched	chr5	57692602	57755639	101928505	LOC101928505
8_AH3K27ac_peak_37503_lociStitched	chr2	28079544	28108158	100422965	MIR4263
5_AH3K27ac_peak_10128_lociStitched	chr10	75395564	75409518	100131213	ZNF503-AS2
3_AH3K27ac_peak_18560_lociStitched	chr12	91175834	91190235	1634	DCN
5_AH3K27ac_peak_46413_lociStitched	chr21	28614454	28645369	118421	LINC00161
18_AH3K27ac_peak_33126_lociStitched	chr18	2958329	3014858	9663	LPIN2
5_AH3K27ac_peak_30509_lociStitched	chr17	17822542	17855202	6720	SREBF1
8_AH3K27ac_peak_75095_lociStitched	chr8	47426461	47444447	23514	SPIDR
7_AH3K27ac_peak_17036_lociStitched	chr12	50240260	50284056	51474	LIMA1
6_AH3K27ac_peak_68426_lociStitched	chr6	147194557	147211279	134957	STXBP5
3_AH3K27ac_peak_11832_lociStitched	chr11	832638	847214	5441	POLR2L
15_AH3K27ac_peak_71570_lociStitched	chr7	76569815	76627708	22932	POMZP3
16_AH3K27ac_peak_61687_lociStitched	chr5	111948005	112007516	9315	NREP
10_AH3K27ac_peak_29761_lociStitched	chr16	86554971	86591106	103752587	FOXC2-AS1
4_AH3K27ac_peak_22827_lociStitched	chr14	51394208	51402275	105370496	LINC02310
13_AH3K27ac_peak_11285_lociStitched	chr10	110043838	110084720	100505933	ADD3-AS1
8_AH3K27ac_peak_11850_lociStitched	chr11	1747914	1774521	1509	CTSD
4_AH3K27ac_peak_33259_lociStitched	chr18	9014385	9023313	4729	NDUFV2
10_AH3K27ac_peak_19034_lociStitched	chr12	105204738	105236973	55198	APPL2
6_AH3K27ac_peak_28477_lociStitched	chr16	31442577	31474835	79798	ARMC5
6_AH3K27ac_peak_70500_lociStitched	chr7	33852833	33884043	168667	BMPER
19_AH3K27ac_peak_24811_lociStitched	chr15	32819057	32873085	100131315	LOC100131315
16_AH3K27ac_peak_55376_lociStitched	chr4	52091386	52143804	132671	SPATA18
9_AH3K27ac_peak_35699_lociStitched	chr19	18274517	18305755	100422833	MIR3188
3_AH3K27ac_peak_7947_lociStitched	chr10	4758611	4773889	83592	AKR1E2
1_AH3K27ac_peak_78968_lociStitched	chr9	35726138	35733399	7094	TLN1
8_AH3K27ac_peak_54580_lociStitched	chr4	10092313	10118054	9948	WDR1
19_AH3K27ac_peak_4486_lociStitched	chr1	149226847	149300864	653513	LOC653513
6_AH3K27ac_peak_12881_lociStitched	chr11	33688536	33704116	100131378	C11orf91
8_AH3K27ac_peak_18832_lociStitched	chr12	96416266	96446218	5128	CDK17
8_AH3K27ac_peak_41250_lociStitched	chr2	161096261	161139738	10010	TANK
10_AH3K27ac_peak_25484_lociStitched	chr15	49415171	49442697	2252	FGF7
8_AH3K27ac_peak_64503_lociStitched	chr6	22876053	22899218	105374972	LOC105374972
8_AH3K27ac_peak_52157_lociStitched	chr3	134460284	134486964	80254	CEP63
7_AH3K27ac_peak_13299_lociStitched	chr11	57406680	57435497	29015	SLC43A3
8_AH3K27ac_peak_69690_lociStitched	chr7	13978780	13993500	2115	ETV1
7_AH3K27ac_peak_67248_lociStitched	chr6	121644420	121671672	2697	GJA1
9_AH3K27ac_peak_69211_lociStitched	chr6	168935246	168968490	105378146	LOC105378146
3_AH3K27ac_peak_25078_lociStitched	chr15	39357124	39381945	400360	C15orf54
5_AH3K27ac_peak_1236_lociStitched	chr1	31689428	31715762	1307	COL16A1
12_AH3K27ac_peak_21971_lociStitched	chr13	107438174	107479451	100302286	MIR1267
12_AH3K27ac_peak_22820_lociStitched	chr14	51277575	51337284	161342	LINC00519
9_AH3K27ac_peak_14277_lociStitched	chr11	86136170	86178904	8726	EED
16_AH3K27ac_peak_4522_lociStitched	chr1	149378428	149447549	100996717	NOTCH2NLC
6_AH3K27ac_peak_34885_lociStitched	chr19	1020321	1040488	1265	CNN2
10_AH3K27ac_peak_13684_lociStitched	chr11	66311982	66348061	9610	RIN1
6_AH3K27ac_peak_7779_lociStitched	chr10	597714	627410	101930421	LOC101930421
18_AH3K27ac_peak_9753_lociStitched	chr10	63665866	63714189	221037	JMJD1C
4_AH3K27ac_peak_3438_lociStitched	chr1	98314615	98332385	729987	LINC01776
8_AH3K27ac_peak_15131_lociStitched	chr11	118592377	118634549	23187	PHLDB1
16_AH3K27ac_peak_51639_lociStitched	chr3	120417078	120451682	11167	FSTL1
2_AH3K27ac_peak_79851_lociStitched	chr9	87711103	87726942	1514	CTSL
8_AH3K27ac_peak_11066_lociStitched	chr10	101031276	101067956	81621	KAZALD1
6_AH3K27ac_peak_36430_lociStitched	chr19	47225384	47258438	27113	BBC3
13_AH3K27ac_peak_18204_lociStitched	chr12	80550970	80598725	374462	PTPRQ
8_AH3K27ac_peak_61445_lociStitched	chr5	101418085	101436156	7903	ST8SIA4
6_AH3K27ac_peak_26625_lociStitched	chr15	74038630	74053982	342096	GOLGA6A
12_AH3K27ac_peak_21097_lociStitched	chr13	51605771	51646980	115825	WDFY2
8_AH3K27ac_peak_625_lociStitched	chr1	17166384	17191522	400743	LINC02783
13_AH3K27ac_peak_69520_lociStitched	chr7	6245387	6284268	9265	CYTH3
18_AH3K27ac_peak_21840_lociStitched	chr13	101490151	101537606	9358	ITGBL1
11_AH3K27ac_peak_7834_lociStitched	chr10	3524018	3556761	101927880	LINC02669
8_AH3K27ac_peak_50384_lociStitched	chr3	70804771	70833826	27086	FOXP1
9_AH3K27ac_peak_26376_lociStitched	chr15	68350806	68390929	22801	ITGA11
9_AH3K27ac_peak_52637_lociStitched	chr3	150215555	150252861	101927992	LINC01213
11_AH3K27ac_peak_80153_lociStitched	chr9	94995926	95031243	102466518	MIR6081
4_AH3K27ac_peak_64750_lociStitched	chr6	30672786	30695970	170954	PPP1R18
7_AH3K27ac_peak_872_lociStitched	chr1	23443818	23484721	55616	ASAP3
14_AH3K27ac_peak_65821_lociStitched	chr6	56927801	56962548	667	DST
7_AH3K27ac_peak_63520_lociStitched	chr5	173310354	173336647	8614	STC2
10_AH3K27ac_peak_69220_lociStitched	chr6	169014590	169048486	101929460	LOC101929460
14_AH3K27ac_peak_82319_lociStitched	chrX	13370894	13403584	100133123	LINC01203
4_AH3K27ac_peak_13654_lociStitched	chr11	65856779	65874077	80198	MUS81
6_AH3K27ac_peak_82906_lociStitched	chrX	45471009	45490615	101927528	LINC01204
10_AH3K27ac_peak_15426_lociStitched	chr11	128022348	128062226	105369564	LINC02098
4_AH3K27ac_peak_38883_lociStitched	chr2	66433201	66446953	100873998	MEIS1-AS2
8_AH3K27ac_peak_30476_lociStitched	chr17	17397839	17421406	55090	MED9
7_AH3K27ac_peak_7511_lociStitched	chr1	240231618	240261106	56776	FMN2
2_AH3K27ac_peak_66417_lociStitched	chr6	85184597	85193412	101928820	LINC02535
6_AH3K27ac_peak_50565_lociStitched	chr3	73759237	73791500	105377165	LINC02005
1_AH3K27ac_peak_37436_lociStitched	chr2	27179047	27187700	51374	ATRAID
7_AH3K27ac_peak_43734_lociStitched	chr2	234240816	234260831	6694	SPP2
6_AH3K27ac_peak_46906_lociStitched	chr21	41921963	41933978	25966	C2CD2
13_AH3K27ac_peak_6615_lociStitched	chr1	214547230	214585209	5784	PTPN14
13_AH3K27ac_peak_35705_lociStitched	chr19	18356380	18399573	9518	GDF15
9_AH3K27ac_peak_28603_lociStitched	chr16	53079812	53111582	80205	CHD9
13_AH3K27ac_peak_15794_lociStitched	chr12	6166315	6231171	928	CD9
10_AH3K27ac_peak_5180_lociStitched	chr1	168466772	168507512	101928565	LOC101928565
6_AH3K27ac_peak_992_lociStitched	chr1	25693388	25713246	57134	MAN1C1
12_AH3K27ac_peak_49791_lociStitched	chr3	49339446	49378896	2876	GPX1
13_AH3K27ac_peak_67323_lociStitched	chr6	121998163	122050692	3298	HSF2
6_AH3K27ac_peak_75487_lociStitched	chr8	66112672	66134087	84675	TRIM55
7_AH3K27ac_peak_23950_lociStitched	chr14	75257966	75296633	2353	FOS
9_AH3K27ac_peak_39646_lociStitched	chr2	101499048	101541149	731220	RFX8
18_AH3K27ac_peak_30253_lociStitched	chr17	8150807	8226965	54785	BORCS6
14_AH3K27ac_peak_9094_lociStitched	chr10	43842559	43905774	100506835	LINC00840
12_AH3K27ac_peak_8383_lociStitched	chr10	19701839	19749957	101928834	LOC101928834
9_AH3K27ac_peak_29024_lociStitched	chr16	66106739	66136549	1003	CDH5
11_AH3K27ac_peak_64834_lociStitched	chr6	31794717	31835547	3305	HSPA1L
16_AH3K27ac_peak_66081_lociStitched	chr6	74631563	74673566	109623475	SNORD156
7_AH3K27ac_peak_10323_lociStitched	chr10	78247706	78265373	100132987	LINC00856
8_AH3K27ac_peak_65800_lociStitched	chr6	56841189	56870710	667	DST
8_AH3K27ac_peak_51592_lociStitched	chr3	119293414	119323675	57514	ARHGAP31
5_AH3K27ac_peak_12284_lociStitched	chr11	12075274	12090611	9645	MICAL2
12_AH3K27ac_peak_74437_lociStitched	chr8	23518234	23571239	51312	SLC25A37
16_AH3K27ac_peak_45815_lociStitched	chr20	53642149	53709296	105372672	LOC105372672
11_AH3K27ac_peak_16255_lociStitched	chr12	19220254	19249384	54477	PLEKHA5
7_AH3K27ac_peak_7679_lociStitched	chr1	245764867	245792040	111216275	KIF26B-AS1
5_AH3K27ac_peak_28704_lociStitched	chr16	54926159	54937403	10265	IRX5
4_AH3K27ac_peak_11059_lociStitched	chr10	100987270	101013770	84445	LZTS2
15_AH3K27ac_peak_39892_lociStitched	chr2	109317362	109351032	100423027	MIR4266
16_AH3K27ac_peak_68006_lociStitched	chr6	137866574	137944843	100130476	WAKMAR2
6_AH3K27ac_peak_17271_lociStitched	chr12	54410277	54429452	102724050	LOC102724050
6_AH3K27ac_peak_14337_lociStitched	chr11	86783504	86819337	11098	PRSS23
10_AH3K27ac_peak_53929_lociStitched	chr3	188262045	188297040	4026	LPP
12_AH3K27ac_peak_6050_lociStitched	chr1	200408876	200439539	23528	ZNF281
4_AH3K27ac_peak_64117_lociStitched	chr6	11762826	11773663	84830	ADTRP
7_AH3K27ac_peak_48412_lociStitched	chr3	10164929	10207263	3656	IRAK2
2_AH3K27ac_peak_52269_lociStitched	chr3	141360479	141370316	253461	ZBTB38
5_AH3K27ac_peak_74156_lociStitched	chr8	16747299	16766140	26281	FGF20
6_AH3K27ac_peak_71555_lociStitched	chr7	76357459	76393916	7532	YWHAG
14_AH3K27ac_peak_17457_lociStitched	chr12	58521706	58573274	100506869	LOC100506869
13_AH3K27ac_peak_21024_lociStitched	chr13	50510753	50549395	103689915	DLEU1-AS1
12_AH3K27ac_peak_2729_lociStitched	chr1	78222810	78257312	149047	MGC27382
9_AH3K27ac_peak_43475_lociStitched	chr2	226418831	226448949	100847053	MIR5702
7_AH3K27ac_peak_53476_lociStitched	chr3	177337095	177362233	100820709	LINC00501
13_AH3K27ac_peak_37127_lociStitched	chr2	13650502	13684002	100506474	LOC100506474
4_AH3K27ac_peak_12248_lociStitched	chr11	10893480	10909961	729013	ZBED5-AS1
11_AH3K27ac_peak_45447_lociStitched	chr20	47099146	47146875	100500814	MIR3616
7_AH3K27ac_peak_36104_lociStitched	chr19	40420760	40445241	29950	SERTAD1
9_AH3K27ac_peak_41040_lociStitched	chr2	157819557	157842508	90	ACVR1
5_AH3K27ac_peak_29811_lociStitched	chr16	87455329	87472081	23174	ZCCHC14
18_AH3K27ac_peak_53490_lociStitched	chr3	177451664	177492092	100505566	LINC00578
17_AH3K27ac_peak_7454_lociStitched	chr1	235970326	236040130	4811	NID1
6_AH3K27ac_peak_52822_lociStitched	chr3	155063999	155082448	4311	MME
12_AH3K27ac_peak_55192_lociStitched	chr4	39597595	39640545	201895	SMIM14
11_AH3K27ac_peak_77295_lociStitched	chr8	122413391	122448041	105375734	SMILR
8_AH3K27ac_peak_45363_lociStitched	chr20	45335716	45363760	6385	SDC4
19_AH3K27ac_peak_5034_lociStitched	chr1	162663292	162712435	4921	DDR2
15_AH3K27ac_peak_53350_lociStitched	chr3	172031735	172087158	64778	FNDC3B
14_AH3K27ac_peak_7877_lociStitched	chr10	4034273	4084147	101927964	LOC101927964
16_AH3K27ac_peak_5525_lociStitched	chr1	179124640	179193858	27	ABL2
10_AH3K27ac_peak_51390_lociStitched	chr3	112754960	112787036	101929694	LINC02042
21_AH3K27ac_peak_80934_lociStitched	chr9	115086977	115168017	3371	TNC
9_AH3K27ac_peak_78700_lociStitched	chr9	22136411	22171602	1030	CDKN2B
9_AH3K27ac_peak_82933_lociStitched	chrX	45696756	45718966	392452	LOC392452
3_AH3K27ac_peak_76838_lociStitched	chr8	115647968	115669749	7227	TRPS1
7_AH3K27ac_peak_78953_lociStitched	chr9	35509674	35539869	9853	RUSC2
11_AH3K27ac_peak_69005_lociStitched	chr6	159169915	159213388	101929122	LOC101929122
16_AH3K27ac_peak_40798_lociStitched	chr2	150458872	150497183	390	RND3
7_AH3K27ac_peak_41899_lociStitched	chr2	187525142	187555059	7035	TFPI
24_AH3K27ac_peak_50931_lociStitched	chr3	99744941	99790143	84319	CMSS1
7_AH3K27ac_peak_62238_lociStitched	chr5	132409762	132440163	441108	C5orf56
10_AH3K27ac_peak_59955_lociStitched	chr5	53326007	53364864	10468	FST
12_AH3K27ac_peak_53995_lociStitched	chr3	188899799	188956275	100874043	TPRG1-AS1
8_AH3K27ac_peak_43353_lociStitched	chr2	224069391	224112253	5270	SERPINE2
11_AH3K27ac_peak_20318_lociStitched	chr13	33483600	33544358	90627	STARD13
24_AH3K27ac_peak_74797_lociStitched	chr8	32683266	32737463	3084	NRG1
5_AH3K27ac_peak_18255_lociStitched	chr12	81798397	81821228	8499	PPFIA2
13_AH3K27ac_peak_67426_lociStitched	chr6	125780435	125819318	135112	NCOA7
9_AH3K27ac_peak_10637_lociStitched	chr10	89326748	89353825	3437	IFIT3
14_AH3K27ac_peak_61050_lociStitched	chr5	87112628	87152824	101929380	LOC101929380
16_AH3K27ac_peak_81234_lociStitched	chr9	120916109	120947016	7185	TRAF1
22_AH3K27ac_peak_56914_lociStitched	chr4	118729453	118783975	57721	METTL14
3_AH3K27ac_peak_62681_lociStitched	chr5	143395544	143406028	2908	NR3C1
13_AH3K27ac_peak_77037_lociStitched	chr8	118896674	118932499	4982	TNFRSF11B
13_AH3K27ac_peak_9397_lociStitched	chr10	58496339	58547530	80114	BICC1
16_AH3K27ac_peak_51216_lociStitched	chr3	106711367	106767458	100302640	LINC00882
8_AH3K27ac_peak_57492_lociStitched	chr4	137634408	137677486	105377443	LINC02172
6_AH3K27ac_peak_5317_lociStitched	chr1	171209669	171226820	2326	FMO1
10_AH3K27ac_peak_60612_lociStitched	chr5	72584146	72634261	102477328	LINC02056
3_AH3K27ac_peak_17695_lociStitched	chr12	65822713	65832692	204010	RPSAP52
12_AH3K27ac_peak_5307_lociStitched	chr1	171107648	171144114	388714	FMO6P
5_AH3K27ac_peak_6955_lociStitched	chr1	222369243	222391126	79802	HHIPL2
13_AH3K27ac_peak_37847_lociStitched	chr2	37704960	37743608	10602	CDC42EP3
19_AH3K27ac_peak_32723_lociStitched	chr17	77088218	77160954	6397	SEC14L1
5_AH3K27ac_peak_11964_lociStitched	chr11	6318458	6333828	112464	CAVIN3
16_AH3K27ac_peak_34425_lociStitched	chr18	58858696	58915067	55205	ZNF532
12_AH3K27ac_peak_76189_lociStitched	chr8	94234087	94288605	2669	GEM
9_AH3K27ac_peak_16528_lociStitched	chr12	27175509	27201150	23012	STK38L
8_AH3K27ac_peak_7219_lociStitched	chr1	230066335	230114712	2590	GALNT2
15_AH3K27ac_peak_10426_lociStitched	chr10	80110119	80178243	219348	PLAC9
15_AH3K27ac_peak_6590_lociStitched	chr1	214394816	214455469	5784	PTPN14
8_AH3K27ac_peak_17438_lociStitched	chr12	58396378	58427801	100506869	LOC100506869
6_AH3K27ac_peak_65214_lociStitched	chr6	39879132	39892569	100505635	LOC100505635
11_AH3K27ac_peak_2217_lociStitched	chr1	59670770	59708874	100616409	MIR4711
9_AH3K27ac_peak_70354_lociStitched	chr7	30457743	30479442	10392	NOD1
11_AH3K27ac_peak_38333_lociStitched	chr2	46632081	46681015	9419	CRIPT
4_AH3K27ac_peak_33131_lociStitched	chr18	3245686	3263182	10627	MYL12A
16_AH3K27ac_peak_46449_lociStitched	chr21	29144165	29219744	193629	LINC00189
11_AH3K27ac_peak_67579_lociStitched	chr6	129670700	129720145	93663	ARHGAP18
9_AH3K27ac_peak_2115_lociStitched	chr1	58752379	58786936	3725	JUN
19_AH3K27ac_peak_41918_lociStitched	chr2	188568572	188631086	116093	DIRC1
5_AH3K27ac_peak_73310_lociStitched	chr7	135743415	135764069	389558	FAM180A
8_AH3K27ac_peak_30074_lociStitched	chr17	2391878	2413038	4335	MNT
9_AH3K27ac_peak_44279_lociStitched	chr20	4062890	4091759	11237	RNF24
17_AH3K27ac_peak_60541_lociStitched	chr5	72129527	72181266	100616377	MIR4803
9_AH3K27ac_peak_32287_lociStitched	chr17	66457723	66510501	101928001	PRKCA-AS1
11_AH3K27ac_peak_57297_lociStitched	chr4	127202682	127262027	27152	INTU
11_AH3K27ac_peak_37664_lociStitched	chr2	33126915	33169284	4052	LTBP1
4_AH3K27ac_peak_20470_lociStitched	chr13	37479768	37496123	103695431	LINC01048
18_AH3K27ac_peak_10079_lociStitched	chr10	73997260	74062223	7414	VCL
5_AH3K27ac_peak_4868_lociStitched	chr1	156728162	156752624	79590	MRPL24
10_AH3K27ac_peak_1472_lociStitched	chr1	37989251	38016558	2275	FHL3
13_AH3K27ac_peak_23626_lociStitched	chr14	69034053	69094425	161159	ACTN1-AS1
7_AH3K27ac_peak_43985_lociStitched	chr2	237465792	237503642	79083	MLPH
11_AH3K27ac_peak_16163_lociStitched	chr12	15590266	15640021	5800	PTPRO
13_AH3K27ac_peak_38390_lociStitched	chr2	46939712	46989613	90411	MCFD2
13_AH3K27ac_peak_58004_lociStitched	chr4	156291532	156348055	1519	CTSO
13_AH3K27ac_peak_10256_lociStitched	chr10	77374597	77420577	101929286	KCNMA1-AS3
8_AH3K27ac_peak_82326_lociStitched	chrX	13463007	13490233	25975	EGFL6
18_AH3K27ac_peak_2432_lociStitched	chr1	66436265	66506190	84251	SGIP1
4_AH3K27ac_peak_36146_lociStitched	chr19	41298015	41328174	90324	CCDC97
17_AH3K27ac_peak_4411_lociStitched	chr1	148624029	148693204	100996763	NOTCH2NLB
4_AH3K27ac_peak_34813_lociStitched	chr18	77100169	77128683	4155	MBP
6_AH3K27ac_peak_11857_lociStitched	chr11	1862504	1882474	4046	LSP1
6_AH3K27ac_peak_67712_lociStitched	chr6	132130201	132161295	100507254	LINC01013
6_AH3K27ac_peak_31414_lociStitched	chr17	44533741	44558090	2535	FZD2
15_AH3K27ac_peak_43751_lociStitched	chr2	234359872	234404169	105373934	LINC01891
7_AH3K27ac_peak_79314_lociStitched	chr9	71661745	71705649	23670	CEMIP2
15_AH3K27ac_peak_81005_lociStitched	chr9	115712429	115778063	101928775	LOC101928775
9_AH3K27ac_peak_20462_lociStitched	chr13	37403171	37456364	103695431	LINC01048
4_AH3K27ac_peak_59604_lociStitched	chr5	37720435	37742697	2668	GDNF
11_AH3K27ac_peak_15069_lociStitched	chr11	116850757	116882708	335	APOA1
13_AH3K27ac_peak_57479_lociStitched	chr4	137509776	137545505	54510	PCDH18
14_AH3K27ac_peak_27781_lociStitched	chr16	9042600	9093553	29035	C16orf72
4_AH3K27ac_peak_58140_lociStitched	chr4	158302055	158318974	55314	TMEM144
6_AH3K27ac_peak_50158_lociStitched	chr3	61559799	61581591	5793	PTPRG
10_AH3K27ac_peak_5350_lociStitched	chr1	172246033	172294223	100628315	DNM3OS
5_AH3K27ac_peak_14635_lociStitched	chr11	96735094	96753252	105369443	LINC02737
15_AH3K27ac_peak_16186_lociStitched	chr12	15688133	15733361	2059	EPS8
7_AH3K27ac_peak_68500_lociStitched	chr6	149025783	149047759	105378047	LOC105378047
7_AH3K27ac_peak_61887_lociStitched	chr5	120599411	120625476	51334	PRR16
5_AH3K27ac_peak_19171_lociStitched	chr12	108685073	108697825	23603	CORO1C
15_AH3K27ac_peak_55455_lociStitched	chr4	53676008	53717429	100506444	LOC100506444
10_AH3K27ac_peak_2005_lociStitched	chr1	55715242	55742153	105378739	LINC01753
5_AH3K27ac_peak_16941_lociStitched	chr12	47805414	47824635	51564	HDAC7
9_AH3K27ac_peak_56945_lociStitched	chr4	119015771	119043134	51778	MYOZ2
4_AH3K27ac_peak_39884_lociStitched	chr2	109163304	109187141	100422863	MIR4265
7_AH3K27ac_peak_14137_lociStitched	chr11	78784262	78806806	79731	NARS2
14_AH3K27ac_peak_12319_lociStitched	chr11	12397701	12456530	55742	PARVA
6_AH3K27ac_peak_37302_lociStitched	chr2	20049267	20073929	9741	LAPTM4A
15_AH3K27ac_peak_26063_lociStitched	chr15	63211765	63257598	83464	APH1B
5_AH3K27ac_peak_68402_lociStitched	chr6	146878514	146917375	729176	KATNBL1P6
14_AH3K27ac_peak_23750_lociStitched	chr14	71681882	71733872	26037	SIPA1L1
21_AH3K27ac_peak_59472_lociStitched	chr5	34655132	34722708	26064	RAI14
9_AH3K27ac_peak_48659_lociStitched	chr3	15629998	15649566	686	BTD
3_AH3K27ac_peak_78249_lociStitched	chr9	6539181	6568702	2731	GLDC
20_AH3K27ac_peak_56854_lociStitched	chr4	113942378	113981191	79642	ARSJ
11_AH3K27ac_peak_51849_lociStitched	chr3	125106371	125152389	100847039	MIR5092
8_AH3K27ac_peak_48276_lociStitched	chr3	4976905	4995877	100507582	BHLHE40-AS1
14_AH3K27ac_peak_14209_lociStitched	chr11	83031867	83073028	100379250	SNORA70E
11_AH3K27ac_peak_2454_lociStitched	chr1	66521051	66585851	84251	SGIP1
9_AH3K27ac_peak_70063_lociStitched	chr7	22842109	22868013	109729180	SNHG26
16_AH3K27ac_peak_77632_lociStitched	chr8	128167531	128202728	100302281	MIR1208
21_AH3K27ac_peak_73374_lociStitched	chr7	137870769	137943766	64764	CREB3L2
11_AH3K27ac_peak_60113_lociStitched	chr5	55991521	56027491	441072	FLJ31104
21_AH3K27ac_peak_65767_lociStitched	chr6	56642244	56731657	667	DST
8_AH3K27ac_peak_18375_lociStitched	chr12	88298094	88340039	160418	TMTC3
15_AH3K27ac_peak_6634_lociStitched	chr1	214831156	214866452	3776	KCNK2
7_AH3K27ac_peak_70642_lociStitched	chr7	39588209	39626706	5898	RALA
7_AH3K27ac_peak_36262_lociStitched	chr19	44736269	44756051	602	BCL3
6_AH3K27ac_peak_28380_lociStitched	chr16	29804601	29827918	79447	PAGR1
9_AH3K27ac_peak_80991_lociStitched	chr9	115637965	115675721	101928775	LOC101928775
12_AH3K27ac_peak_47184_lociStitched	chr22	20494877	20554152	51586	MED15
3_AH3K27ac_peak_25508_lociStitched	chr15	49611478	49629184	196951	FAM227B
6_AH3K27ac_peak_7346_lociStitched	chr1	234717917	234744527	100506810	LINC01132
10_AH3K27ac_peak_73955_lociStitched	chr8	9057846	9089583	109616996	SNORD3I
10_AH3K27ac_peak_16353_lociStitched	chr12	22262210	22288565	6489	ST8SIA1
7_AH3K27ac_peak_15827_lociStitched	chr12	6531982	6568781	25900	IFFO1
5_AH3K27ac_peak_33983_lociStitched	chr18	45243110	45257004	8170	SLC14A2
6_AH3K27ac_peak_33732_lociStitched	chr18	29148017	29184807	1000	CDH2
10_AH3K27ac_peak_15857_lociStitched	chr12	6913883	6971504	113246	C12orf57
9_AH3K27ac_peak_63209_lociStitched	chr5	159088466	159106930	1879	EBF1
20_AH3K27ac_peak_18003_lociStitched	chr12	75742990	75792593	11103	KRR1
11_AH3K27ac_peak_30191_lociStitched	chr17	7215340	7252803	1856	DVL2
12_AH3K27ac_peak_47483_lociStitched	chr22	30194802	30247257	110806283	LIF-AS1
6_AH3K27ac_peak_48315_lociStitched	chr3	8442365	8463026	100288428	LMCD1-AS1
19_AH3K27ac_peak_16205_lociStitched	chr12	15750305	15808875	2059	EPS8
13_AH3K27ac_peak_31581_lociStitched	chr17	48023440	48075461	4779	NFE2L1
7_AH3K27ac_peak_6114_lociStitched	chr1	201579882	201608574	89796	NAV1
11_AH3K27ac_peak_30048_lociStitched	chr17	2156464	2193556	101927839	LOC101927839
11_AH3K27ac_peak_11142_lociStitched	chr10	102774392	102816792	54838	WBP1L
19_AH3K27ac_peak_931_lociStitched	chr1	24705692	24772016	25932	CLIC4
10_AH3K27ac_peak_51314_lociStitched	chr3	111717808	111769806	90102	PHLDB2
19_AH3K27ac_peak_24374_lociStitched	chr14	95477972	95535523	677768	SCARNA13
23_AH3K27ac_peak_59058_lociStitched	chr5	14775793	14831210	100616271	MIR4637
13_AH3K27ac_peak_23830_lociStitched	chr14	73712299	73761384	100616158	MIR4505
10_AH3K27ac_peak_30839_lociStitched	chr17	31244320	31276100	4974	OMG
7_AH3K27ac_peak_5027_lociStitched	chr1	162604592	162635713	4921	DDR2
14_AH3K27ac_peak_22718_lociStitched	chr14	49852135	49912291	382	ARF6
13_AH3K27ac_peak_10625_lociStitched	chr10	89251504	89303603	3433	IFIT2
8_AH3K27ac_peak_26395_lociStitched	chr15	68464202	68490148	10391	CORO2B
10_AH3K27ac_peak_32962_lociStitched	chr17	81551971	81584667	55666	NPLOC4
6_AH3K27ac_peak_33589_lociStitched	chr18	23564054	23597123	4864	NPC1
9_AH3K27ac_peak_69033_lociStitched	chr6	159679581	159729028	6648	SOD2
3_AH3K27ac_peak_70745_lociStitched	chr7	41694780	41707074	3624	INHBA
2_AH3K27ac_peak_16087_lociStitched	chr12	13093443	13103861	83445	GSG1
19_AH3K27ac_peak_2522_lociStitched	chr1	67707173	67767450	1647	GADD45A
6_AH3K27ac_peak_173_lociStitched	chr1	6600116	6626003	148479	PHF13
4_AH3K27ac_peak_52001_lociStitched	chr3	129591747	129607974	23129	PLXND1
8_AH3K27ac_peak_42535_lociStitched	chr2	201111003	201135445	8837	CFLAR
11_AH3K27ac_peak_67891_lociStitched	chr6	135900050	135941267	27115	PDE7B
7_AH3K27ac_peak_5609_lociStitched	chr1	183020509	183044858	3915	LAMC1
10_AH3K27ac_peak_20839_lociStitched	chr13	46330798	46373923	80183	RUBCNL
6_AH3K27ac_peak_19555_lociStitched	chr12	121794550	121812067	338799	LINC01089
7_AH3K27ac_peak_74920_lociStitched	chr8	38380171	38412529	137994	LETM2
12_AH3K27ac_peak_10160_lociStitched	chr10	76085700	76127519	83938	LRMDA
7_AH3K27ac_peak_63242_lociStitched	chr5	160160626	160188756	2172	FABP6
13_AH3K27ac_peak_35632_lociStitched	chr19	17074921	17136466	109623483	SNORA118
18_AH3K27ac_peak_66702_lociStitched	chr6	106511604	106575587	202	CRYBG1
15_AH3K27ac_peak_11263_lociStitched	chr10	109883883	109935611	7511	XPNPEP1
9_AH3K27ac_peak_56437_lociStitched	chr4	99379789	99405651	126	ADH1C
18_AH3K27ac_peak_42215_lociStitched	chr2	191626155	191697184	64859	NABP1
11_AH3K27ac_peak_74066_lociStitched	chr8	13351128	13377713	10395	DLC1
6_AH3K27ac_peak_18461_lociStitched	chr12	89333962	89355047	1848	DUSP6
7_AH3K27ac_peak_68572_lociStitched	chr6	150855305	150883302	25902	MTHFD1L
12_AH3K27ac_peak_80215_lociStitched	chr9	96483356	96524214	22927	HABP4
20_AH3K27ac_peak_34907_lociStitched	chr19	1152002	1216297	22904	SBNO2
6_AH3K27ac_peak_4911_lociStitched	chr1	158998906	159017382	3428	IFI16
10_AH3K27ac_peak_54642_lociStitched	chr4	13963436	13993577	152742	LINC01085
10_AH3K27ac_peak_36421_lociStitched	chr19	47094656	47131509	23211	ZC3H4
4_AH3K27ac_peak_80223_lociStitched	chr9	96551911	96575540	8555	CDC14B
10_AH3K27ac_peak_7899_lociStitched	chr10	4240401	4261163	100652988	LINC00702
12_AH3K27ac_peak_78636_lociStitched	chr9	21575412	21617146	554202	MIR31HG
10_AH3K27ac_peak_30373_lociStitched	chr17	15257650	15307163	5376	PMP22
11_AH3K27ac_peak_2980_lociStitched	chr1	85297119	85345129	8915	BCL10
10_AH3K27ac_peak_39297_lociStitched	chr2	85393344	85446705	284948	SH2D6
6_AH3K27ac_peak_73798_lociStitched	chr7	158801888	158830439	57488	ESYT2
7_AH3K27ac_peak_81048_lociStitched	chr9	116151184	116168064	5069	PAPPA
12_AH3K27ac_peak_73032_lociStitched	chr7	130352114	130375244	105375504	LOC105375504
10_AH3K27ac_peak_74548_lociStitched	chr8	26437609	26479683	10687	PNMA2
9_AH3K27ac_peak_82910_lociStitched	chrX	45504732	45540238	101927528	LINC01204
16_AH3K27ac_peak_22882_lociStitched	chr14	52013084	52082076	22795	NID2
11_AH3K27ac_peak_7641_lociStitched	chr1	244347056	244389218	200159	C1orf100
9_AH3K27ac_peak_31201_lociStitched	chr17	41024175	41065862	81872	KRTAP2-1
15_AH3K27ac_peak_20654_lociStitched	chr13	42970765	43024270	94240	EPSTI1
9_AH3K27ac_peak_10362_lociStitched	chr10	79112881	79161887	57178	ZMIZ1
16_AH3K27ac_peak_4332_lociStitched	chr1	146172597	146242385	388677	NOTCH2NLA
4_AH3K27ac_peak_81612_lociStitched	chr9	129164399	129178220	389792	IER5L
12_AH3K27ac_peak_39694_lociStitched	chr2	101955757	101977515	100506328	LINC01127
7_AH3K27ac_peak_42784_lociStitched	chr2	207502373	207532301	1385	CREB1
13_AH3K27ac_peak_77467_lociStitched	chr8	124809290	124873251	100616255	MIR4662B
9_AH3K27ac_peak_65085_lociStitched	chr6	36657756	36682937	101154753	PANDAR
14_AH3K27ac_peak_46647_lociStitched	chr21	34794785	34847813	861	RUNX1
7_AH3K27ac_peak_52271_lociStitched	chr3	141383543	141428110	253461	ZBTB38
13_AH3K27ac_peak_25341_lociStitched	chr15	45630811	45665422	58472	SQOR
4_AH3K27ac_peak_55499_lociStitched	chr4	54213117	54237281	5156	PDGFRA
16_AH3K27ac_peak_77678_lociStitched	chr8	128837424	128901723	106144608	LINC00976
12_AH3K27ac_peak_34891_lociStitched	chr19	1094794	1134508	2879	GPX4
14_AH3K27ac_peak_42547_lociStitched	chr2	201402805	201468561	66008	TRAK2
13_AH3K27ac_peak_9653_lociStitched	chr10	62224891	62252219	219790	RTKN2
13_AH3K27ac_peak_52553_lociStitched	chr3	149442148	149480410	7104	TM4SF4
10_AH3K27ac_peak_38137_lociStitched	chr2	43070938	43106746	100506047	LINC02580
19_AH3K27ac_peak_14576_lociStitched	chr11	96136682	96169942	100422991	MIR1260B
12_AH3K27ac_peak_34384_lociStitched	chr18	57767464	57809488	5205	ATP8B1
11_AH3K27ac_peak_48010_lociStitched	chr22	44126502	44152416	64098	PARVG
17_AH3K27ac_peak_59453_lociStitched	chr5	34485520	34538566	26064	RAI14
5_AH3K27ac_peak_1711_lociStitched	chr1	44799228	44820464	149478	BTBD19
8_AH3K27ac_peak_58116_lociStitched	chr4	158008407	158053552	285505	FAM198B-AS1
8_AH3K27ac_peak_29045_lociStitched	chr16	66247220	66275176	1003	CDH5
8_AH3K27ac_peak_39275_lociStitched	chr2	84881972	84924110	9168	TMSB10
9_AH3K27ac_peak_67039_lociStitched	chr6	113432389	113477407	105377957	LINC02518
7_AH3K27ac_peak_8335_lociStitched	chr10	17643291	17675415	8027	STAM
11_AH3K27ac_peak_30498_lociStitched	chr17	17681421	17715354	10743	RAI1
16_AH3K27ac_peak_12683_lociStitched	chr11	27201615	27256440	103695435	BBOX1-AS1
22_AH3K27ac_peak_19407_lociStitched	chr12	116347097	116435557	100616309	MIR4472-2
9_AH3K27ac_peak_57131_lociStitched	chr4	123396282	123422510	10252	SPRY1
14_AH3K27ac_peak_34601_lociStitched	chr18	67260544	67320088	100847002	MIR5011
10_AH3K27ac_peak_66413_lociStitched	chr6	85110507	85144627	101928820	LINC02535
9_AH3K27ac_peak_48028_lociStitched	chr22	44307854	44365021	85352	SHISAL1
17_AH3K27ac_peak_35467_lociStitched	chr19	13116176	13173390	8677	STX10
19_AH3K27ac_peak_3528_lociStitched	chr1	100699321	100737403	7412	VCAM1
9_AH3K27ac_peak_15660_lociStitched	chr12	1428883	1477574	100292680	LINC00942
3_AH3K27ac_peak_37882_lociStitched	chr2	38060290	38078104	1545	CYP1B1
15_AH3K27ac_peak_61412_lociStitched	chr5	98705569	98779968	285704	RGMB
24_AH3K27ac_peak_62658_lociStitched	chr5	143177129	143263489	100874372	ARHGAP26-IT1
12_AH3K27ac_peak_38312_lociStitched	chr2	46296760	46338926	2034	EPAS1
9_AH3K27ac_peak_35483_lociStitched	chr19	13764160	13798517	28974	C19orf53
10_AH3K27ac_peak_81730_lociStitched	chr9	130823388	130861978	25	ABL1
18_AH3K27ac_peak_77400_lociStitched	chr8	123653662	123708946	340359	KLHL38
16_AH3K27ac_peak_58521_lociStitched	chr4	176768742	176805753	7424	VEGFC
9_AH3K27ac_peak_5339_lociStitched	chr1	172133013	172156436	406977	MIR199A2
13_AH3K27ac_peak_13752_lociStitched	chr11	67352218	67402473	23529	CLCF1
7_AH3K27ac_peak_30007_lociStitched	chr17	1710129	1731100	124997	WDR81
6_AH3K27ac_peak_76593_lociStitched	chr8	103335941	103350882	115908	CTHRC1
11_AH3K27ac_peak_2803_lociStitched	chr1	78824223	78844404	64123	ADGRL4
7_AH3K27ac_peak_75106_lociStitched	chr8	47497878	47526644	23514	SPIDR
10_AH3K27ac_peak_61127_lociStitched	chr5	91279308	91314927	100505994	LUCAT1
11_AH3K27ac_peak_26401_lociStitched	chr15	68504729	68544683	10391	CORO2B
7_AH3K27ac_peak_41661_lociStitched	chr2	177261229	177298990	4780	NFE2L2
8_AH3K27ac_peak_2218_lociStitched	chr1	59729320	59759565	100616409	MIR4711
4_AH3K27ac_peak_4856_lociStitched	chr1	156498960	156511185	4209	MEF2D
13_AH3K27ac_peak_42028_lociStitched	chr2	189248547	189299099	1290	COL5A2
8_AH3K27ac_peak_4511_lociStitched	chr1	149321120	149360058	100996716	SEC22B2
10_AH3K27ac_peak_41274_lociStitched	chr2	162072187	162119675	101929532	LOC101929532
13_AH3K27ac_peak_32418_lociStitched	chr17	69729715	69780449	101928122	LINC01483
25_AH3K27ac_peak_20802_lociStitched	chr13	45177568	45241406	386618	KCTD4
12_AH3K27ac_peak_9162_lociStitched	chr10	44959383	45001828	11067	DEPP1
2_AH3K27ac_peak_14026_lociStitched	chr11	75553826	75565950	871	SERPINH1
8_AH3K27ac_peak_77572_lociStitched	chr8	127734277	127762152	4609	MYC
10_AH3K27ac_peak_14968_lociStitched	chr11	111910553	111947202	85458	DIXDC1
20_AH3K27ac_peak_11693_lociStitched	chr10	126198969	126265092	8038	ADAM12
11_AH3K27ac_peak_60351_lociStitched	chr5	65185933	65211166	11174	ADAMTS6
9_AH3K27ac_peak_36067_lociStitched	chr19	39390471	39414542	7538	ZFP36
5_AH3K27ac_peak_267_lociStitched	chr1	8394296	8424829	473	RERE
16_AH3K27ac_peak_15331_lociStitched	chr11	123100101	123143103	3312	HSPA8
14_AH3K27ac_peak_645_lociStitched	chr1	17527393	17571446	55160	ARHGEF10L
12_AH3K27ac_peak_80631_lociStitched	chr9	110615848	110660411	4593	MUSK
4_AH3K27ac_peak_81018_lociStitched	chr9	115938555	115953659	58483	LINC00474
13_AH3K27ac_peak_23521_lociStitched	chr14	68440980	68477227	100996664	LOC100996664
13_AH3K27ac_peak_39400_lociStitched	chr2	87444995	87470188	112597	CYTOR
16_AH3K27ac_peak_4786_lociStitched	chr1	155192416	155273953	2630	GBAP1
13_AH3K27ac_peak_84204_lociStitched	chrY	7433210	7471547	5616	PRKY
8_AH3K27ac_peak_81669_lociStitched	chr9	129693802	129727751	101929437	PRRX2-AS1
11_AH3K27ac_peak_36232_lociStitched	chr19	43738665	43785406	56006	SMG9
21_AH3K27ac_peak_77317_lociStitched	chr8	122568417	122624106	105375734	SMILR
11_AH3K27ac_peak_8491_lociStitched	chr10	24435690	24468549	56243	KIAA1217
21_AH3K27ac_peak_37716_lociStitched	chr2	36432421	36491049	51232	CRIM1
5_AH3K27ac_peak_31110_lociStitched	chr17	40097861	40124979	339287	MSL1
12_AH3K27ac_peak_14698_lociStitched	chr11	102137953	102188544	10413	YAP1
14_AH3K27ac_peak_61297_lociStitched	chr5	96197039	96260863	693168	MIR583
12_AH3K27ac_peak_15332_lociStitched	chr11	123161847	123196708	79827	CLMP
9_AH3K27ac_peak_59710_lociStitched	chr5	39754946	39781011	101926940	LINC02104
8_AH3K27ac_peak_30137_lociStitched	chr17	4939451	4970475	2027	ENO3
5_AH3K27ac_peak_74250_lociStitched	chr8	19078667	19099073	23362	PSD3
21_AH3K27ac_peak_76434_lociStitched	chr8	99746807	99815598	1345	COX6C
8_AH3K27ac_peak_19501_lociStitched	chr12	120228109	120265719	5829	PXN
8_AH3K27ac_peak_38069_lociStitched	chr2	42116024	42149195	27436	EML4
18_AH3K27ac_peak_58058_lociStitched	chr4	156751102	156803539	56034	PDGFC
7_AH3K27ac_peak_28988_lociStitched	chr16	65520451	65550707	283867	LINC00922
8_AH3K27ac_peak_12050_lociStitched	chr11	8806884	8839544	6764	ST5
7_AH3K27ac_peak_79798_lociStitched	chr9	87101786	87124673	494127	LOC494127
18_AH3K27ac_peak_38956_lociStitched	chr2	69137141	69200936	100423030	MIR3126
12_AH3K27ac_peak_47701_lociStitched	chr22	36418843	36482044	25828	TXN2
3_AH3K27ac_peak_2678_lociStitched	chr1	77532604	77546899	26009	ZZZ3
8_AH3K27ac_peak_250_lociStitched	chr1	8194460	8219831	102724539	LINC01714
6_AH3K27ac_peak_66068_lociStitched	chr6	74577030	74612757	101928516	LOC101928516
19_AH3K27ac_peak_15677_lociStitched	chr12	1562441	1629884	144699	FBXL14
9_AH3K27ac_peak_55429_lociStitched	chr4	53304682	53324809	152579	SCFD2
11_AH3K27ac_peak_58273_lociStitched	chr4	168604841	168643967	23022	PALLD
4_AH3K27ac_peak_76545_lociStitched	chr8	102783136	102810966	401472	GASAL1
10_AH3K27ac_peak_73997_lociStitched	chr8	11853270	11902342	1508	CTSB
23_AH3K27ac_peak_30029_lociStitched	chr17	1988442	2095760	124641	OVCA2
2_AH3K27ac_peak_12314_lociStitched	chr11	12282172	12289415	84953	MICALCL
19_AH3K27ac_peak_12045_lociStitched	chr11	8670752	8732875	677826	SNORA3B
6_AH3K27ac_peak_10355_lociStitched	chr10	78944178	78987339	283050	ZMIZ1-AS1
5_AH3K27ac_peak_11801_lociStitched	chr11	306163	335967	10410	IFITM3
13_AH3K27ac_peak_3977_lociStitched	chr1	118944528	118990708	6913	TBX15
14_AH3K27ac_peak_38858_lociStitched	chr2	65343993	65402834	200734	SPRED2
14_AH3K27ac_peak_54236_lociStitched	chr3	195184986	195225449	152002	XXYLT1
10_AH3K27ac_peak_68904_lociStitched	chr6	157811242	157841590	51429	SNX9
11_AH3K27ac_peak_32748_lociStitched	chr17	77304068	77334359	10801	SEPTIN9
9_AH3K27ac_peak_61868_lociStitched	chr5	120381743	120419776	51334	PRR16
11_AH3K27ac_peak_18145_lociStitched	chr12	79402070	79426256	100302136	MIR1252
17_AH3K27ac_peak_12560_lociStitched	chr11	19345377	19399934	89797	NAV2
16_AH3K27ac_peak_4703_lociStitched	chr1	153532298	153582876	6273	S100A2
5_AH3K27ac_peak_40680_lociStitched	chr2	146978045	147007908	728773	PABPC1P2
4_AH3K27ac_peak_63745_lociStitched	chr6	1609105	1627234	2296	FOXC1
18_AH3K27ac_peak_446_lociStitched	chr1	12423107	12486599	677882	SNORA59B
10_AH3K27ac_peak_32696_lociStitched	chr17	76514628	76562331	114757	CYGB
18_AH3K27ac_peak_25862_lociStitched	chr15	59290385	59350664	4643	MYO1E
16_AH3K27ac_peak_20218_lociStitched	chr13	31741662	31777032	122042	RXFP2
11_AH3K27ac_peak_63131_lociStitched	chr5	158695360	158728687	101927697	LINC02227
18_AH3K27ac_peak_5627_lociStitched	chr1	183126132	183210321	3918	LAMC2
6_AH3K27ac_peak_65840_lociStitched	chr6	57240235	57268608	100506188	LOC100506188
4_AH3K27ac_peak_72412_lociStitched	chr7	105003085	105018422	100216545	KMT2E-AS1
8_AH3K27ac_peak_1993_lociStitched	chr1	55572181	55613871	105378739	LINC01753
4_AH3K27ac_peak_64886_lociStitched	chr6	32952694	32972845	6046	BRD2
10_AH3K27ac_peak_32702_lociStitched	chr17	76686826	76738993	439921	MXRA7
27_AH3K27ac_peak_55855_lociStitched	chr4	76977323	77052582	10983	CCNI
10_AH3K27ac_peak_2383_lociStitched	chr1	65468472	65528988	3953	LEPR
32_AH3K27ac_peak_42176_lociStitched	chr2	191291326	191411807	4430	MYO1B
13_AH3K27ac_peak_77126_lociStitched	chr8	120203742	120264617	7373	COL14A1
7_AH3K27ac_peak_67222_lociStitched	chr6	121430693	121456774	2697	GJA1
14_AH3K27ac_peak_7242_lociStitched	chr1	230847806	230914023	101927604	LOC101927604
4_AH3K27ac_peak_37098_lociStitched	chr2	12701291	12723634	28951	TRIB2
4_AH3K27ac_peak_14945_lociStitched	chr11	111718345	111747559	5519	PPP2R1B
14_AH3K27ac_peak_10724_lociStitched	chr10	90911789	90970731	105378427	XLOC_008559
12_AH3K27ac_peak_17975_lociStitched	chr12	75603794	75667735	11103	KRR1
11_AH3K27ac_peak_23214_lociStitched	chr14	60616085	60657975	104548971	SALRNA1
18_AH3K27ac_peak_54544_lociStitched	chr4	7820933	7911922
18_AH3K27ac_peak_96_lociStitched	chr1	2189286	2238216	199990	FAAP20
12_AH3K27ac_peak_22727_lociStitched	chr14	49970163	50003961	283551	LINC01588
20_AH3K27ac_peak_23403_lociStitched	chr14	65203116	65261664	100128233	LINC02324
15_AH3K27ac_peak_73495_lociStitched	chr7	142457302	142516053	113839523	MIR11400
18_AH3K27ac_peak_18025_lociStitched	chr12	75811991	75863921	22822	PHLDA1
7_AH3K27ac_peak_65626_lociStitched	chr6	53032193	53066261	22858	ICK
5_AH3K27ac_peak_26078_lociStitched	chr15	63366292	63382299	771	CA12
9_AH3K27ac_peak_69559_lociStitched	chr7	7153945	7186416	56913	C1GALT1
5_AH3K27ac_peak_3018_lociStitched	chr1	85606274	85630576	3491	CCN1
1_AH3K27ac_peak_7957_lociStitched	chr10	4939144	4949844	1645	AKR1C1
4_AH3K27ac_peak_38122_lociStitched	chr2	42905920	42931798	102723854	LINC01819
16_AH3K27ac_peak_76808_lociStitched	chr8	115417506	115468048	7227	TRPS1
14_AH3K27ac_peak_72648_lociStitched	chr7	114921587	114960522	29969	MDFIC
9_AH3K27ac_peak_20159_lociStitched	chr13	30862838	30882633	440132	LINC00545
17_AH3K27ac_peak_41569_lociStitched	chr2	174586538	174636965	7456	WIPF1
11_AH3K27ac_peak_881_lociStitched	chr1	23554642	23592823	3399	ID3
25_AH3K27ac_peak_77372_lociStitched	chr8	123450503	123553991	114907	FBXO32
12_AH3K27ac_peak_18548_lociStitched	chr12	91093993	91143305	4060	LUM
10_AH3K27ac_peak_73198_lociStitched	chr7	134589480	134626078	669	BPGM
9_AH3K27ac_peak_1427_lociStitched	chr1	36343019	36401656	83931	STK40
27_AH3K27ac_peak_19155_lociStitched	chr12	108551212	108631095	338773	TMEM119
25_AH3K27ac_peak_70584_lociStitched	chr7	37901568	38001091	54749	EPDR1
16_AH3K27ac_peak_75391_lociStitched	chr8	58827183	58882323	8439	NSMAF
5_AH3K27ac_peak_42760_lociStitched	chr2	207236556	207260859	101927865	MYOSLID-AS1
13_AH3K27ac_peak_6168_lociStitched	chr1	201888633	201956141	25802	LMOD1
5_AH3K27ac_peak_52725_lociStitched	chr3	152257202	152281402	401093	MBNL1-AS1
10_AH3K27ac_peak_1338_lociStitched	chr1	33327174	33350683	100500853	MIR3605
9_AH3K27ac_peak_21560_lociStitched	chr13	93217290	93263692	10082	GPC6
13_AH3K27ac_peak_11381_lociStitched	chr10	113026992	113088449	106635520	SNORA87
10_AH3K27ac_peak_6102_lociStitched	chr1	201529819	201567363	376693	RPS10P7
10_AH3K27ac_peak_2372_lociStitched	chr1	65419238	65441911	54741	LEPROT
11_AH3K27ac_peak_39857_lociStitched	chr2	108570735	108605161	3987	LIMS1
19_AH3K27ac_peak_62894_lociStitched	chr5	150465916	150518532	3340	NDST1
8_AH3K27ac_peak_17282_lociStitched	chr12	55711897	55738912	967	CD63
5_AH3K27ac_peak_65869_lociStitched	chr6	57463012	57489444	100422884	MIR548U
5_AH3K27ac_peak_32948_lociStitched	chr17	81386710	81406204	57597	BAHCC1
15_AH3K27ac_peak_7040_lociStitched	chr1	224490784	224545899	149111	CNIH3
8_AH3K27ac_peak_26542_lociStitched	chr15	72217574	72239545	5315	PKM
7_AH3K27ac_peak_33366_lociStitched	chr18	11300338	11339620	105371994	LINC01928
12_AH3K27ac_peak_29317_lociStitched	chr16	70681625	70716874	92154	MTSS2
22_AH3K27ac_peak_9846_lociStitched	chr10	69317939	69390112	3098	HK1
11_AH3K27ac_peak_27180_lociStitched	chr15	89809000	89851597	290	ANPEP
12_AH3K27ac_peak_46344_lociStitched	chr21	27563997	27597051	54088	LINC00113
13_AH3K27ac_peak_11581_lociStitched	chr10	122460164	122504628	5654	HTRA1
8_AH3K27ac_peak_21826_lociStitched	chr13	101448871	101475465	9358	ITGBL1
11_AH3K27ac_peak_78573_lociStitched	chr9	19119326	19186572	123	PLIN2
26_AH3K27ac_peak_82279_lociStitched	chrX	13056086	13180799	171484	FAM9C
16_AH3K27ac_peak_10274_lociStitched	chr10	77500316	77556416	3778	KCNMA1
10_AH3K27ac_peak_44734_lociStitched	chr20	19963986	20017912	51126	NAA20
4_AH3K27ac_peak_4761_lociStitched	chr1	154955654	154976762	90780	PYGO2
17_AH3K27ac_peak_58087_lociStitched	chr4	156930382	156981783	56034	PDGFC
12_AH3K27ac_peak_39179_lociStitched	chr2	74863066	74896564	102724515	LINC01291
16_AH3K27ac_peak_3682_lociStitched	chr1	109361862	109398417	6272	SORT1
12_AH3K27ac_peak_14318_lociStitched	chr11	86605848	86645000	10873	ME3
10_AH3K27ac_peak_58338_lociStitched	chr4	169059644	169118378	84869	CBR4
20_AH3K27ac_peak_52392_lociStitched	chr3	146106739	146167838	5352	PLOD2
5_AH3K27ac_peak_64565_lociStitched	chr6	25159950	25195302	8418	CMAHP
14_AH3K27ac_peak_23607_lociStitched	chr14	68912188	68960264	87	ACTN1
28_AH3K27ac_peak_32761_lociStitched	chr17	77364830	77430858	100422851	MIR4316
16_AH3K27ac_peak_42059_lociStitched	chr2	189511667	189581264	30061	SLC40A1
25_AH3K27ac_peak_14616_lociStitched	chr11	96186454	96280311	100422991	MIR1260B
18_AH3K27ac_peak_45848_lociStitched	chr20	53890543	53960771	391257	SUMO1P1
16_AH3K27ac_peak_74362_lociStitched	chr8	22551016	22605596	64236	PDLIM2
11_AH3K27ac_peak_69293_lociStitched	chr6	169519400	169561446	253769	WDR27
8_AH3K27ac_peak_12350_lociStitched	chr11	12673238	12698357	7003	TEAD1
14_AH3K27ac_peak_54683_lociStitched	chr4	14999963	15041710	132864	CPEB2
16_AH3K27ac_peak_37988_lociStitched	chr2	39467325	39531338	728730	MAP4K3-DT
12_AH3K27ac_peak_75367_lociStitched	chr8	58584539	58619351	6386	SDCBP
17_AH3K27ac_peak_8652_lociStitched	chr10	29618397	29660268	6840	SVIL
7_AH3K27ac_peak_73076_lociStitched	chr7	130938154	130975959	100506860	LINC00513
9_AH3K27ac_peak_37494_lociStitched	chr2	27953077	28004855	100422965	MIR4263
8_AH3K27ac_peak_61027_lociStitched	chr5	84371535	84405371	10085	EDIL3
6_AH3K27ac_peak_13170_lociStitched	chr11	46272195	46300353	90993	CREB3L1
13_AH3K27ac_peak_13920_lociStitched	chr11	73307057	73335479	100287837	LOC100287837
21_AH3K27ac_peak_32195_lociStitched	chr17	64313894	64363829	5175	PECAM1
16_AH3K27ac_peak_43011_lociStitched	chr2	215867415	215931355	646324	LINC00607
19_AH3K27ac_peak_57085_lociStitched	chr4	122732049	122800440	166379	BBS12
15_AH3K27ac_peak_73389_lociStitched	chr7	137958439	138002121	64764	CREB3L2
14_AH3K27ac_peak_58013_lociStitched	chr4	156362189	156423434	1519	CTSO
10_AH3K27ac_peak_26029_lociStitched	chr15	63013010	63058502	7168	TPM1
21_AH3K27ac_peak_9420_lociStitched	chr10	58622481	58667947	728640	FAM133CP
12_AH3K27ac_peak_13192_lociStitched	chr11	46648155	46719392	392	ARHGAP1
5_AH3K27ac_peak_35414_lociStitched	chr19	12775711	12794890	100847071	MIR5684
12_AH3K27ac_peak_308_lociStitched	chr1	8871932	8918167	100505975	ENO1-AS1
4_AH3K27ac_peak_38149_lociStitched	chr2	43218103	43252052	100129726	LINC01126
1_AH3K27ac_peak_28962_lociStitched	chr16	65115795	65126312	1009	CDH11
14_AH3K27ac_peak_7313_lociStitched	chr1	234478333	234536760	100506795	LINC01354
7_AH3K27ac_peak_67231_lociStitched	chr6	121502630	121524776	2697	GJA1
35_AH3K27ac_peak_41194_lociStitched	chr2	160365686	160429344	100616364	MIR4785
33_AH3K27ac_peak_31270_lociStitched	chr17	42311231	42437554	6774	STAT3
8_AH3K27ac_peak_9680_lociStitched	chr10	62543938	62594453	22891	ZNF365
10_AH3K27ac_peak_16044_lociStitched	chr12	12714273	12759891	81575	APOLD1
7_AH3K27ac_peak_72827_lociStitched	chr7	120042914	120066619	105375475	LINC02476
15_AH3K27ac_peak_1247_lociStitched	chr1	31932023	31964203	8073	PTP4A2
11_AH3K27ac_peak_7115_lociStitched	chr1	225734818	225778938	6726	SRP9
18_AH3K27ac_peak_59546_lociStitched	chr5	36356987	36424112	202151	RANBP3L
8_AH3K27ac_peak_81515_lociStitched	chr9	127827940	127856169	2022	ENG
13_AH3K27ac_peak_14631_lociStitched	chr11	96293527	96343211	100422991	MIR1260B
23_AH3K27ac_peak_6036_lociStitched	chr1	200302249	200383385	554279	LINC00862
16_AH3K27ac_peak_49576_lociStitched	chr3	45081689	45144879	64866	CDCP1
28_AH3K27ac_peak_49132_lociStitched	chr3	30596913	30667448	7048	TGFBR2
20_AH3K27ac_peak_69834_lociStitched	chr7	17623423	17706867	101927630	LOC101927630
6_AH3K27ac_peak_9410_lociStitched	chr10	58564331	58591886	80114	BICC1
14_AH3K27ac_peak_21302_lociStitched	chr13	75618205	75661044	4008	LMO7
11_AH3K27ac_peak_63531_lociStitched	chr5	173451299	173480970	285593	LOC285593
6_AH3K27ac_peak_33141_lociStitched	chr18	3446159	3467544	7050	TGIF1
5_AH3K27ac_peak_11752_lociStitched	chr10	129942784	129965535	253738	EBF3
12_AH3K27ac_peak_65969_lociStitched	chr6	71467704	71510209	102724000	LINC01626
6_AH3K27ac_peak_15801_lociStitched	chr12	6323566	6347973	7132	TNFRSF1A
10_AH3K27ac_peak_68141_lociStitched	chr6	140051604	140083969	103352541	LOC103352541
12_AH3K27ac_peak_74415_lociStitched	chr8	23329669	23367207	100507156	LOC100507156
11_AH3K27ac_peak_22431_lociStitched	chr14	30179475	30228889	5587	PRKD1
12_AH3K27ac_peak_22037_lociStitched	chr13	110378223	110417667	102465872	MIR8073
7_AH3K27ac_peak_15597_lociStitched	chr11	132047032	132074458	50863	NTM
10_AH3K27ac_peak_70660_lociStitched	chr7	40192572	40233508	79783	SUGCT
9_AH3K27ac_peak_44252_lociStitched	chr20	3786009	3821351	994	CDC25B
7_AH3K27ac_peak_42653_lociStitched	chr2	203775201	203815081	1493	CTLA4
12_AH3K27ac_peak_8236_lociStitched	chr10	15460498	15505484	221061	FAM171A1
12_AH3K27ac_peak_76967_lociStitched	chr8	117999611	118037073	2131	EXT1
3_AH3K27ac_peak_37541_lociStitched	chr2	28389714	28409310	403150	FLJ31356
16_AH3K27ac_peak_22126_lociStitched	chr13	113886977	113948588	100861555	LINC00565
13_AH3K27ac_peak_70851_lociStitched	chr7	43638196	43675425
15_AH3K27ac_peak_20629_lociStitched	chr13	42794766	42849736	103689845	LINC01050
8_AH3K27ac_peak_78057_lociStitched	chr9	677577	716088	23189	KANK1
6_AH3K27ac_peak_44639_lociStitched	chr20	17531103	17573807	631	BFSP1
13_AH3K27ac_peak_26695_lociStitched	chr15	75619054	75673553	257364	SNX33
23_AH3K27ac_peak_63651_lociStitched	chr5	179257185	179327280	9509	ADAMTS2
2_AH3K27ac_peak_53905_lociStitched	chr3	187734578	187747771	604	BCL6
6_AH3K27ac_peak_32370_lociStitched	chr17	68683108	68719230	101928104	LINC01482
7_AH3K27ac_peak_29450_lociStitched	chr16	75234220	75266436	9564	BCAR1
11_AH3K27ac_peak_25588_lociStitched	chr15	51190404	51234622	100616369	MIR4713
11_AH3K27ac_peak_34920_lociStitched	chr19	1241755	1276490	1153	CIRBP
12_AH3K27ac_peak_60672_lociStitched	chr5	73790396	73828824	64283	ARHGEF28
19_AH3K27ac_peak_72884_lociStitched	chr7	121494063	121563220	10447	FAM3C
5_AH3K27ac_peak_33148_lociStitched	chr18	3592538	3607939	84777	DLGAP1-AS2
7_AH3K27ac_peak_6221_lociStitched	chr1	203176472	203205154	1116	CHI3L1
4_AH3K27ac_peak_5634_lociStitched	chr1	183232620	183251324	3918	LAMC2
7_AH3K27ac_peak_19741_lociStitched	chr12	124904424	124941183	100847004	MIR5188
21_AH3K27ac_peak_12194_lociStitched	chr11	10348622	10419018	272	AMPD3
16_AH3K27ac_peak_81624_lociStitched	chr9	129314557	129365313	100506119	LINC01503
18_AH3K27ac_peak_35042_lociStitched	chr19	3335247	3408493	4782	NFIC
5_AH3K27ac_peak_28125_lociStitched	chr16	20898019	20919524	57149	LYRM1
17_AH3K27ac_peak_43804_lociStitched	chr2	234949492	234998974
7_AH3K27ac_peak_78978_lociStitched	chr9	35904224	35945799	158376	SPAAR
17_AH3K27ac_peak_68472_lociStitched	chr6	148493545	148539882	23328	SASH1
19_AH3K27ac_peak_67027_lociStitched	chr6	113339068	113417211	105377957	LINC02518
13_AH3K27ac_peak_42427_lociStitched	chr2	199443306	199464675	23314	SATB2
9_AH3K27ac_peak_13470_lociStitched	chr11	62539509	62576227	100500804	MIR3654
24_AH3K27ac_peak_41983_lociStitched	chr2	188968932	189025709	100500837	MIR3606
5_AH3K27ac_peak_46661_lociStitched	chr21	34865803	34892674	861	RUNX1
15_AH3K27ac_peak_31855_lociStitched	chr17	57867451	57955838	404093	CUEDC1
34_AH3K27ac_peak_25384_lociStitched	chr15	48385814	48495340	1854	DUT
31_AH3K27ac_peak_32240_lociStitched	chr17	64614003	64741491	64750	SMURF2
10_AH3K27ac_peak_19996_lociStitched	chr13	24019903	24054237	221178	SPATA13
28_AH3K27ac_peak_43415_lociStitched	chr2	224925052	225043100	55619	DOCK10
18_AH3K27ac_peak_1506_lociStitched	chr1	39129784	39214006	23499	MACF1
24_AH3K27ac_peak_5856_lociStitched	chr1	192516425	192605824	5996	RGS1
17_AH3K27ac_peak_63495_lociStitched	chr5	172852500	172912044	113218510	MIR10523
19_AH3K27ac_peak_710_lociStitched	chr1	19419833	19470011	832	CAPZB
22_AH3K27ac_peak_39721_lociStitched	chr2	102103988	102166901	3554	IL1R1
11_AH3K27ac_peak_17414_lociStitched	chr12	57863783	57905411	283387	LOC283387
7_AH3K27ac_peak_42712_lociStitched	chr2	205675738	205714983	8828	NRP2
18_AH3K27ac_peak_53522_lociStitched	chr3	177588620	177641211	100505566	LINC00578
22_AH3K27ac_peak_64267_lociStitched	chr6	16674461	16770759	6310	ATXN1
16_AH3K27ac_peak_22143_lociStitched	chr13	114025898	114079124	22821	RASA3
8_AH3K27ac_peak_7403_lociStitched	chr1	235066677	235093960	731656	LINC01348
17_AH3K27ac_peak_40014_lociStitched	chr2	111479881	111542507	541471	MIR4435-2HG
8_AH3K27ac_peak_40061_lociStitched	chr2	112621951	112649013	400999	FLJ42351
6_AH3K27ac_peak_23061_lociStitched	chr14	55089328	55138253	3958	LGALS3
5_AH3K27ac_peak_7101_lociStitched	chr1	225625441	225659152	55740	ENAH
8_AH3K27ac_peak_1405_lociStitched	chr1	36132867	36161699	27095	TRAPPC3
7_AH3K27ac_peak_30059_lociStitched	chr17	2211746	2245411	101927839	LOC101927839
16_AH3K27ac_peak_58633_lociStitched	chr4	184343291	184418497	102723766	LINC02362
7_AH3K27ac_peak_55440_lociStitched	chr4	53474617	53511501	100873939	LNX1-AS1
11_AH3K27ac_peak_46730_lociStitched	chr21	35547800	35618013	100506403	LOC100506403
23_AH3K27ac_peak_62066_lociStitched	chr5	126348671	126450309	65983	GRAMD2B
21_AH3K27ac_peak_81192_lociStitched	chr9	120345231	120412463	406939	MIR147A
11_AH3K27ac_peak_47044_lociStitched	chr21	45954076	45995815	101928796	LOC101928796
13_AH3K27ac_peak_42126_lociStitched	chr2	190834592	190884334	2744	GLS
12_AH3K27ac_peak_9967_lociStitched	chr10	72242307	72279658	54541	DDIT4
10_AH3K27ac_peak_2733_lociStitched	chr1	78272167	78305140	149047	MGC27382
19_AH3K27ac_peak_62818_lociStitched	chr5	149387061	149466885	406935	MIR143
7_AH3K27ac_peak_9389_lociStitched	chr10	58433700	58478800	80114	BICC1
11_AH3K27ac_peak_41_lociStitched	chr1	1345093	1375915	54587	MXRA8
15_AH3K27ac_peak_4339_lociStitched	chr1	146276472	146327903	440672	NUDT4B
8_AH3K27ac_peak_27373_lociStitched	chr15	96325391	96357661	7026	NR2F2
15_AH3K27ac_peak_36183_lociStitched	chr19	42242097	42285702	23152	CIC
41_AH3K27ac_peak_37810_lociStitched	chr2	37561980	37673072	10602	CDC42EP3
11_AH3K27ac_peak_26780_lociStitched	chr15	78034375	78086520	23102	TBC1D2B
4_AH3K27ac_peak_46826_lociStitched	chr21	38159559	38181922	259234	DSCR10
10_AH3K27ac_peak_37890_lociStitched	chr2	38091254	38129950	285154	CYP1B1-AS1
12_AH3K27ac_peak_71071_lociStitched	chr7	47754299	47796641	84847	LINC00525
6_AH3K27ac_peak_35492_lociStitched	chr19	13836606	13862395	284454	LOC284454
11_AH3K27ac_peak_74964_lociStitched	chr8	38893813	38939859	59339	PLEKHA2
11_AH3K27ac_peak_3506_lociStitched	chr1	100580951	100644330	100128787	LINC01349
12_AH3K27ac_peak_62923_lociStitched	chr5	150757360	150801672	85027	SMIM3
22_AH3K27ac_peak_18707_lociStitched	chr12	93738113	93827000	101928731	LOC101928731
13_AH3K27ac_peak_67114_lociStitched	chr6	116351238	116412762	100287467	LOC100287467
5_AH3K27ac_peak_24017_lociStitched	chr14	77023583	77045922	64207	IRF2BPL
26_AH3K27ac_peak_49470_lociStitched	chr3	42013713	42103407	22906	TRAK1
12_AH3K27ac_peak_27300_lociStitched	chr15	92880930	92931541	100422995	MIR3175
12_AH3K27ac_peak_9979_lociStitched	chr10	72295962	72337275	54788	DNAJB12
6_AH3K27ac_peak_72096_lociStitched	chr7	94294648	94325502	101927525	COL1A2-AS1
9_AH3K27ac_peak_59673_lociStitched	chr5	39394087	39428034	1601	DAB2
23_AH3K27ac_peak_3163_lociStitched	chr1	91684695	91807819	7049	TGFBR3
16_AH3K27ac_peak_66291_lociStitched	chr6	81981313	82047895	102724168	LINC02542
11_AH3K27ac_peak_9950_lociStitched	chr10	71963470	72011652	9469	CHST3
10_AH3K27ac_peak_12181_lociStitched	chr11	10292592	10331919	100130460	CAND1.11
6_AH3K27ac_peak_62547_lociStitched	chr5	141506817	141529663	56097	PCDHGC5
6_AH3K27ac_peak_67908_lociStitched	chr6	136010463	136051482	644135	LOC644135
18_AH3K27ac_peak_976_lociStitched	chr1	25308014	25384512	23585	TMEM50A
16_AH3K27ac_peak_20294_lociStitched	chr13	33227588	33290600	100874241	STARD13-AS
15_AH3K27ac_peak_75515_lociStitched	chr8	66494222	66561264	254778	VXN
11_AH3K27ac_peak_17149_lociStitched	chr12	53044836	53081325	102466193	MIR6757
20_AH3K27ac_peak_47935_lociStitched	chr22	42608669	42700030	1727	CYB5R3
24_AH3K27ac_peak_26312_lociStitched	chr15	67096732	67151662	4088	SMAD3
17_AH3K27ac_peak_50863_lociStitched	chr3	99365035	99420373	1295	COL8A1
13_AH3K27ac_peak_69807_lociStitched	chr7	17496899	17565255	101927630	LOC101927630
6_AH3K27ac_peak_70171_lociStitched	chr7	25831250	25858204	646588	LOC646588
17_AH3K27ac_peak_29705_lociStitched	chr16	84972360	85029056	55625	ZDHHC7
19_AH3K27ac_peak_48669_lociStitched	chr3	15752910	15822868	23243	ANKRD28
13_AH3K27ac_peak_72310_lociStitched	chr7	101085032	101141103	5054	SERPINE1
27_AH3K27ac_peak_59344_lociStitched	chr5	32753400	32854186	4883	NPR3
12_AH3K27ac_peak_45803_lociStitched	chr20	53578569	53624785	105372672	LOC105372672
12_AH3K27ac_peak_11235_lociStitched	chr10	104299104	104352022	101927472	ITPRIP-AS1
13_AH3K27ac_peak_32359_lociStitched	chr17	68563044	68621015	54757	FAM20A
9_AH3K27ac_peak_38584_lociStitched	chr2	55096637	55135004	57142	RTN4
5_AH3K27ac_peak_32346_lociStitched	chr17	68376903	68401008	5573	PRKAR1A
14_AH3K27ac_peak_25000_lociStitched	chr15	38860229	38900287
7_AH3K27ac_peak_35578_lociStitched	chr19	16062636	16080691	7171	TPM4
28_AH3K27ac_peak_80663_lociStitched	chr9	110874960	110950382	1902	LPAR1
17_AH3K27ac_peak_64759_lociStitched	chr6	30741588	30801375	105375013	HCG20
13_AH3K27ac_peak_67066_lociStitched	chr6	113811724	113879943	4082	MARCKS
5_AH3K27ac_peak_81608_lociStitched	chr9	129125826	129147423	5524	PTPA
24_AH3K27ac_peak_74280_lociStitched	chr8	19166740	19245518	100128993	LOC100128993
15_AH3K27ac_peak_75172_lociStitched	chr8	48501327	48559077	101929268	LOC101929268
15_AH3K27ac_peak_4599_lociStitched	chr1	150507451	150580560	54507	ADAMTSL4
20_AH3K27ac_peak_62357_lociStitched	chr5	135979306	136059801	7045	TGFBI
22_AH3K27ac_peak_17701_lociStitched	chr12	65854997	65904979	100129940	HMGA2-AS1
22_AH3K27ac_peak_23332_lociStitched	chr14	61690754	61766468	100750247	HIF1A-AS2
35_AH3K27ac_peak_60774_lociStitched	chr5	78501643	78601839	10184	LHFPL2
15_AH3K27ac_peak_77063_lociStitched	chr8	119534492	119589010	5168	ENPP2
12_AH3K27ac_peak_43978_lociStitched	chr2	237383197	237441616	1293	COL6A3
13_AH3K27ac_peak_7442_lociStitched	chr1	235897754	235954888	1130	LYST
15_AH3K27ac_peak_43503_lociStitched	chr2	226723311	226801760	3667	IRS1
20_AH3K27ac_peak_23484_lociStitched	chr14	68125219	68212602	5890	RAD51B
4_AH3K27ac_peak_35836_lociStitched	chr19	29660745	29694693	79156	PLEKHF1
21_AH3K27ac_peak_77593_lociStitched	chr8	127888723	127952009	641384	TMEM75
7_AH3K27ac_peak_10050_lociStitched	chr10	73886300	73920469	5328	PLAU
4_AH3K27ac_peak_42931_lociStitched	chr2	215520908	215548659	102724849	LOC102724849
23_AH3K27ac_peak_31131_lociStitched	chr17	40283285	40346040	5914	RARA
17_AH3K27ac_peak_53518_lociStitched	chr3	177512955	177574767	100505566	LINC00578
15_AH3K27ac_peak_44479_lociStitched	chr20	10591116	10675568	102465525	MIR6870
10_AH3K27ac_peak_5367_lociStitched	chr1	172342027	172410430	92346	C1orf105
8_AH3K27ac_peak_59811_lociStitched	chr5	42981720	43020701	643977	FLJ32255
9_AH3K27ac_peak_79273_lociStitched	chr9	70554232	70609695	687	KLF9
13_AH3K27ac_peak_29034_lociStitched	chr16	66150121	66208046	1003	CDH5
12_AH3K27ac_peak_81262_lociStitched	chr9	121257664	121300311	57000	GSN-AS1
9_AH3K27ac_peak_80980_lociStitched	chr9	115589721	115618033	101928775	LOC101928775
34_AH3K27ac_peak_6159_lociStitched	chr1	201695505	201793038	89796	NAV1
21_AH3K27ac_peak_42050_lociStitched	chr2	189327223	189413486	84128	WDR75
18_AH3K27ac_peak_71265_lociStitched	chr7	66254778	66309250	8460	TPST1
9_AH3K27ac_peak_9231_lociStitched	chr10	48579323	48615580	58504	ARHGAP22
13_AH3K27ac_peak_81161_lociStitched	chr9	119938821	119974813	106146149	LINC01613
10_AH3K27ac_peak_50880_lociStitched	chr3	99469649	99510226	1295	COL8A1
23_AH3K27ac_peak_34117_lociStitched	chr18	48693446	48756248	100616366	MIR4743
21_AH3K27ac_peak_80753_lociStitched	chr9	112009267	112082055	100616114	MIR4668
14_AH3K27ac_peak_36025_lociStitched	chr19	38647681	38694644	81	ACTN4
26_AH3K27ac_peak_25051_lociStitched	chr15	39231454	39305253	400360	C15orf54
12_AH3K27ac_peak_69227_lociStitched	chr6	169068350	169116084	102724357	LOC102724357
7_AH3K27ac_peak_15101_lociStitched	chr11	117197586	117233726	100652768	LOC100652768
6_AH3K27ac_peak_70672_lociStitched	chr7	40296665	40332865	79783	SUGCT
3_AH3K27ac_peak_15138_lociStitched	chr11	118907468	118930287	100616376	MIR4492
17_AH3K27ac_peak_79831_lociStitched	chr9	87223669	87291721	401535	C9orf170
13_AH3K27ac_peak_13668_lociStitched	chr11	65888010	65941379	83638	C11orf68
13_AH3K27ac_peak_45026_lociStitched	chr20	35301499	35344551	128876	FAM83C
11_AH3K27ac_peak_47286_lociStitched	chr22	24236784	24292225	23384	SPECC1L
9_AH3K27ac_peak_19205_lociStitched	chr12	109438818	109478187	83892	KCTD10
9_AH3K27ac_peak_15936_lociStitched	chr12	10360679	10397192	22914	KLRK1
16_AH3K27ac_peak_2746_lociStitched	chr1	78318747	78388809	149047	MGC27382
34_AH3K27ac_peak_60590_lociStitched	chr5	72427819	72557511	167465	ZNF366
15_AH3K27ac_peak_28728_lociStitched	chr16	55469644	55503574	4313	MMP2
15_AH3K27ac_peak_811_lociStitched	chr1	21896576	21940505	3339	HSPG2
9_AH3K27ac_peak_27282_lociStitched	chr15	92797421	92833752	728619	ASB9P1
19_AH3K27ac_peak_39628_lociStitched	chr2	101432407	101476825	731220	RFX8
3_AH3K27ac_peak_5637_lociStitched	chr1	183264258	183282765	23057	NMNAT2
14_AH3K27ac_peak_18052_lociStitched	chr12	75976007	76038513	22822	PHLDA1
13_AH3K27ac_peak_23564_lociStitched	chr14	68663349	68705329	100996664	LOC100996664
39_AH3K27ac_peak_56295_lociStitched	chr4	94443670	94576000	10611	PDLIM5
8_AH3K27ac_peak_11129_lociStitched	chr10	102619611	102649782	81603	TRIM8
2_AH3K27ac_peak_69469_lociStitched	chr7	5417573	5430280	84629	TNRC18
13_AH3K27ac_peak_62956_lociStitched	chr5	151659152	151701114	101927096	CLMAT3
14_AH3K27ac_peak_10206_lociStitched	chr10	76376995	76444467	101929328	KCNMA1-AS1
17_AH3K27ac_peak_7064_lociStitched	chr1	224692726	224770375	149111	CNIH3
14_AH3K27ac_peak_78536_lociStitched	chr9	18429398	18500411	92949	ADAMTSL1
27_AH3K27ac_peak_71052_lociStitched	chr7	47552392	47670625	101929086	LINC01447
17_AH3K27ac_peak_68805_lociStitched	chr6	155460727	155506090	50508	NOX3
15_AH3K27ac_peak_63446_lociStitched	chr5	172400493	172456536	285590	SH3PXD2B
17_AH3K27ac_peak_20752_lociStitched	chr13	44703512	44770394	144817	LINC00330
16_AH3K27ac_peak_50619_lociStitched	chr3	81717277	81763479	2632	GBE1
28_AH3K27ac_peak_19950_lociStitched	chr13	23607201	23709836	55504	TNFRSF19
11_AH3K27ac_peak_62864_lociStitched	chr5	150128199	150161731	5159	PDGFRB
36_AH3K27ac_peak_50910_lociStitched	chr3	99624853	99721646	1295	COL8A1
20_AH3K27ac_peak_71155_lociStitched	chr7	55053485	55141391	1956	EGFR
19_AH3K27ac_peak_26042_lociStitched	chr15	63089059	63158811	114294	LACTB
24_AH3K27ac_peak_31460_lociStitched	chr17	45047078	45173428	102465470	MIR6784
24_AH3K27ac_peak_50665_lociStitched	chr3	86921588	86997321	389136	VGLL3
15_AH3K27ac_peak_61261_lociStitched	chr5	95808218	95870672	102724720	LOC102724720
8_AH3K27ac_peak_22276_lociStitched	chr14	22818955	22853531	4323	MMP14
17_AH3K27ac_peak_42753_lociStitched	chr2	207121535	207188657	8609	KLF7
20_AH3K27ac_peak_6088_lociStitched	chr1	201448354	201513052	23612	PHLDA3
14_AH3K27ac_peak_70714_lociStitched	chr7	40793594	40844041	101928744	LINC01450
13_AH3K27ac_peak_17989_lociStitched	chr12	75683413	75726788	11103	KRR1
13_AH3K27ac_peak_80642_lociStitched	chr9	110741260	110803538	4593	MUSK
7_AH3K27ac_peak_31307_lociStitched	chr17	42512499	42537259	100847046	MIR5010
23_AH3K27ac_peak_49091_lociStitched	chr3	30268366	30354780	101928015	LINC01985
14_AH3K27ac_peak_38409_lociStitched	chr2	47033160	47095168	285051	STPG4
35_AH3K27ac_peak_68955_lociStitched	chr6	157981269	158072274	8871	SYNJ2
17_AH3K27ac_peak_17531_lociStitched	chr12	62600672	62661561	406891	MIRLET7I
15_AH3K27ac_peak_10405_lociStitched	chr10	79397132	79446379	219654	ZCCHC24
22_AH3K27ac_peak_4065_lociStitched	chr1	120115674	120189668	9554	SEC22B
33_AH3K27ac_peak_42910_lociStitched	chr2	215393667	215462913	2335	FN1
17_AH3K27ac_peak_41292_lociStitched	chr2	162212266	162266731	2191	FAP
18_AH3K27ac_peak_38835_lociStitched	chr2	64793494	64866927	101927438	LINC01800
25_AH3K27ac_peak_9623_lociStitched	chr10	62026895	62097528	84159	ARID5B
10_AH3K27ac_peak_70882_lociStitched	chr7	44073808	44107304	27434	POLM
17_AH3K27ac_peak_38639_lociStitched	chr2	55857668	55902297	2202	EFEMP1
15_AH3K27ac_peak_75886_lociStitched	chr8	79319228	79365427	113219456	MIR12123
21_AH3K27ac_peak_41143_lociStitched	chr2	160204607	160295209	100505984	LINC02478
10_AH3K27ac_peak_54633_lociStitched	chr4	13882136	13933219	152742	LINC01085
13_AH3K27ac_peak_75838_lociStitched	chr8	78196043	78236846	5569	PKIA
6_AH3K27ac_peak_77985_lociStitched	chr8	143928822	143957681	5339	PLEC
34_AH3K27ac_peak_36394_lociStitched	chr19	46829584	46991243	2909	ARHGAP35
18_AH3K27ac_peak_66940_lociStitched	chr6	112183433	112255071	101927640	LOC101927640
11_AH3K27ac_peak_29404_lociStitched	chr16	73043001	73083420	463	ZFHX3
26_AH3K27ac_peak_26858_lociStitched	chr15	80473180	80533458	101929586	LOC101929586
7_AH3K27ac_peak_14330_lociStitched	chr11	86717904	86763434	11098	PRSS23
5_AH3K27ac_peak_13614_lociStitched	chr11	65415367	65431534	283131	NEAT1
20_AH3K27ac_peak_70030_lociStitched	chr7	22560146	22634764	100506178	LOC100506178
22_AH3K27ac_peak_35337_lociStitched	chr19	11136588	11205643	147841	SPC24
19_AH3K27ac_peak_68339_lociStitched	chr6	144893309	144940536	106635530	SNORA98
32_AH3K27ac_peak_56080_lociStitched	chr4	85715490	85840610	83478	ARHGAP24
7_AH3K27ac_peak_75159_lociStitched	chr8	48406010	48440632	101929268	LOC101929268
15_AH3K27ac_peak_45556_lociStitched	chr20	49551353	49606375	5740	PTGIS
20_AH3K27ac_peak_48074_lociStitched	chr22	45435468	45513852	2192	FBLN1
15_AH3K27ac_peak_72398_lociStitched	chr7	104941053	104985310	100216546	LINC01004
14_AH3K27ac_peak_8323_lociStitched	chr10	17198450	17239345	100507347	VIM-AS1
7_AH3K27ac_peak_79248_lociStitched	chr9	70402901	70439071	687	KLF9
17_AH3K27ac_peak_23590_lociStitched	chr14	68757513	68818289	677	ZFP36L1
14_AH3K27ac_peak_73061_lociStitched	chr7	130875225	130924341	378805	LINC-PINT
12_AH3K27ac_peak_77016_lociStitched	chr8	118743314	118812401	401474	SAMD12
31_AH3K27ac_peak_63170_lociStitched	chr5	158957534	159074615	1879	EBF1
32_AH3K27ac_peak_72750_lociStitched	chr7	116485547	116593926	857	CAV1
11_AH3K27ac_peak_56799_lociStitched	chr4	113432762	113476301	287	ANK2
12_AH3K27ac_peak_37896_lociStitched	chr2	38144629	38194777	285154	CYP1B1-AS1
24_AH3K27ac_peak_82962_lociStitched	chrX	45735333	45824382	407007	MIR222
21_AH3K27ac_peak_51380_lociStitched	chr3	112580484	112657036	100506621	LINC01279
8_AH3K27ac_peak_38124_lociStitched	chr2	42945677	42988420	102723854	LINC01819
13_AH3K27ac_peak_16874_lociStitched	chr12	46367328	46415823	100288798	LOC100288798
15_AH3K27ac_peak_22855_lociStitched	chr14	51595954	51692837	145438	FRMD6-AS1
16_AH3K27ac_peak_3003_lociStitched	chr1	85520340	85586154	23576	DDAH1
12_AH3K27ac_peak_77779_lociStitched	chr8	131804451	131861125	23167	EFR3A
10_AH3K27ac_peak_30861_lociStitched	chr17	31549279	31600844	100616449	MIR4725
18_AH3K27ac_peak_66850_lociStitched	chr6	111551623	111607168	10758	TRAF3IP2
6_AH3K27ac_peak_40592_lociStitched	chr2	144495979	144525585	100303491	ZEB2-AS1
14_AH3K27ac_peak_39781_lociStitched	chr2	105369718	105411187	2274	FHL2
23_AH3K27ac_peak_49108_lociStitched	chr3	30469396	30545673	101928015	LINC01985
14_AH3K27ac_peak_6997_lociStitched	chr1	223698541	223749247	824	CAPN2
25_AH3K27ac_peak_25904_lociStitched	chr15	60358919	60427807	302	ANXA2
21_AH3K27ac_peak_58997_lociStitched	chr5	14142269	14219541	7204	TRIO
25_AH3K27ac_peak_4441_lociStitched	chr1	148725124	148809098	440672	NUDT4B
21_AH3K27ac_peak_15723_lociStitched	chr12	2243975	2345391	100874370	CACNA1C-IT3
38_AH3K27ac_peak_48719_lociStitched	chr3	16048999	16151173	117248	GALNT15
5_AH3K27ac_peak_75788_lociStitched	chr8	76665391	76700937	100192378	ZFHX4-AS1
29_AH3K27ac_peak_78845_lociStitched	chr9	33100721	33203576	101929639	B4GALT1-AS1
29_AH3K27ac_peak_52918_lociStitched	chr3	157225921	157314214	57018	CCNL1
32_AH3K27ac_peak_44895_lociStitched	chr20	31661435	31770882	103021294	ABALON
16_AH3K27ac_peak_34145_lociStitched	chr18	48805749	48877940	4092	SMAD7
35_AH3K27ac_peak_48492_lociStitched	chr3	11498844	11613245	9686	VGLL4
14_AH3K27ac_peak_25481_lociStitched	chr15	49234742	49301719	2585	GALK2
28_AH3K27ac_peak_15478_lociStitched	chr11	128451210	128525535	2113	ETS1
9_AH3K27ac_peak_40619_lociStitched	chr2	144995185	145051228	401014	TEX41
21_AH3K27ac_peak_10748_lociStitched	chr10	91552164	91636215	100188947	HECTD2-AS1
19_AH3K27ac_peak_47694_lociStitched	chr22	36323239	36389522	4627	MYH9
9_AH3K27ac_peak_13424_lociStitched	chr11	61949232	61982492	2495	FTH1
28_AH3K27ac_peak_28893_lociStitched	chr16	64354099	64456711	1009	CDH11
18_AH3K27ac_peak_66420_lociStitched	chr6	85394942	85483688	4907	NT5E
20_AH3K27ac_peak_65582_lociStitched	chr6	52491713	52578161	9697	TRAM2
16_AH3K27ac_peak_12960_lociStitched	chr11	35138508	35220466	109623487	SNORD164
16_AH3K27ac_peak_80845_lociStitched	chr9	113555431	113655522	5998	RGS3
24_AH3K27ac_peak_39705_lociStitched	chr2	102018610	102083962	3554	IL1R1
23_AH3K27ac_peak_31615_lociStitched	chr17	48539398	48613399	3213	HOXB3
11_AH3K27ac_peak_4903_lociStitched	chr1	157992222	158045269	100505785	KIRREL1-IT1
15_AH3K27ac_peak_63461_lociStitched	chr5	172717044	172808393	101928093	LOC101928093
25_AH3K27ac_peak_65345_lociStitched	chr6	43996545	44076648	101929705	LOC101929705
6_AH3K27ac_peak_4840_lociStitched	chr1	156096385	156130777	4000	LMNA
25_AH3K27ac_peak_78471_lociStitched	chr9	16612257	16728638	111216284	BNC2-AS1
17_AH3K27ac_peak_39035_lociStitched	chr2	70085509	70144018	100133985	LINC01816
14_AH3K27ac_peak_7855_lociStitched	chr10	3774672	3861182	105376365	LINC02639
20_AH3K27ac_peak_37860_lociStitched	chr2	37761084	37859260	101929559	LINC00211
21_AH3K27ac_peak_26601_lociStitched	chr15	73921388	73997516	100287616	LOXL1-AS1
11_AH3K27ac_peak_39157_lociStitched	chr2	74529263	74594778	1796	DOK1
18_AH3K27ac_peak_6652_lociStitched	chr1	214953575	215024873	3776	KCNK2
19_AH3K27ac_peak_31706_lociStitched	chr17	50147104	50223001	373861	HILS1
16_AH3K27ac_peak_33831_lociStitched	chr18	35429703	35498260	125476	INO80C
17_AH3K27ac_peak_62482_lociStitched	chr5	139635938	139699773	51523	CXXC5
23_AH3K27ac_peak_16099_lociStitched	chr12	13132529	13224737	2012	EMP1
15_AH3K27ac_peak_45323_lociStitched	chr20	44684937	44746402	8839	CCN5
33_AH3K27ac_peak_80143_lociStitched	chr9	94847136	94953149	101928119	LOC101928119
20_AH3K27ac_peak_8301_lociStitched	chr10	16984124	17085374	8029	CUBN
42_AH3K27ac_peak_53579_lociStitched	chr3	177694129	177838138	102724550	LINC02015
20_AH3K27ac_peak_35442_lociStitched	chr19	12995815	13064762	4784	NFIX
44_AH3K27ac_peak_16559_lociStitched	chr12	27498387	27641249	8496	PPFIBP1
38_AH3K27ac_peak_71792_lociStitched	chr7	81583657	81699392	100128317	LOC100128317
30_AH3K27ac_peak_5282_lociStitched	chr1	170660087	170735998	5396	PRRX1
35_AH3K27ac_peak_60951_lociStitched	chr5	82307355	82447435	92270	ATP6AP1L
26_AH3K27ac_peak_65433_lociStitched	chr6	45418772	45507194	860	RUNX2
9_AH3K27ac_peak_81652_lociStitched	chr9	129479697	129510072	100506190	LINC00963
27_AH3K27ac_peak_45641_lociStitched	chr20	50243402	50346630	284751	LINC01270
38_AH3K27ac_peak_42334_lociStitched	chr2	196231418	196337068	101927482	HECW2-AS1
26_AH3K27ac_peak_55575_lociStitched	chr4	57021603	57120165	255130	IGFBP7-AS1
11_AH3K27ac_peak_15033_lociStitched	chr11	114280186	114323129	4837	NNMT
26_AH3K27ac_peak_25026_lociStitched	chr15	39110005	39205122	400360	C15orf54
34_AH3K27ac_peak_69261_lociStitched	chr6	169141862	169254062	101929504	LINC02544
23_AH3K27ac_peak_81478_lociStitched	chr9	127495010	127586608	64855	NIBAN2
33_AH3K27ac_peak_72128_lociStitched	chr7	94338860	94428059	101927525	COL1A2-AS1
16_AH3K27ac_peak_52137_lociStitched	chr3	134308575	134374966	102466744	MIR6827
27_AH3K27ac_peak_23541_lociStitched	chr14	68509925	68612525	100996664	LOC100996664
19_AH3K27ac_peak_47047_lociStitched	chr21	46025173	46101253	1292	COL6A2
52_AH3K27ac_peak_52600_lociStitched	chr3	149527453	149659268	25937	WWTR1
42_AH3K27ac_peak_26498_lociStitched	chr15	70740828	70879725	54839	LRRC49
28_AH3K27ac_peak_53255_lociStitched	chr3	170688426	170772278	200916	RPL22L1
30_AH3K27ac_peak_32807_lociStitched	chr17	78313815	78422039	101928674	LOC101928674
17_AH3K27ac_peak_17687_lociStitched	chr12	65601616	65675692	100507065	LOC100507065
36_AH3K27ac_peak_43632_lociStitched	chr2	231101463	231201518	3357	HTR2B
10_AH3K27ac_peak_13621_lociStitched	chr11	65471012	65509637	378938	MALAT1
31_AH3K27ac_peak_48975_lociStitched	chr3	27498948	27643482	9497	SLC4A7
16_AH3K27ac_peak_19182_lociStitched	chr12	108797977	108859247	54434	SSH1
11_AH3K27ac_peak_17375_lociStitched	chr12	57110024	57160399	4035	LRP1
15_AH3K27ac_peak_81341_lociStitched	chr9	124256364	124310330	10783	NEK6
17_AH3K27ac_peak_10824_lociStitched	chr10	93426637	93496392	26509	MYOF
20_AH3K27ac_peak_34169_lociStitched	chr18	48897145	48998972	4092	SMAD7
17_AH3K27ac_peak_17239_lociStitched	chr12	53965454	54038853	3225	HOXC9
19_AH3K27ac_peak_7392_lociStitched	chr1	234954728	235024926	101927851	LOC101927851
60_AH3K27ac_peak_8847_lociStitched	chr10	33209311	33347935	8829	NRP1
45_AH3K27ac_peak_26242_lociStitched	chr15	66701438	66852317	4091	SMAD6
37_AH3K27ac_peak_34027_lociStitched	chr18	45723474	45857246	284266	SIGLEC15
55_AH3K27ac_peak_23861_lociStitched	chr14	74507945	74671314	4053	LTBP2
34_AH3K27ac_peak_12123_lociStitched	chr11	9748349	9864173	101928008	LOC101928008
16_AH3K27ac_peak_45468_lociStitched	chr20	47299684	47362193	100131496	LOC100131496
15_AH3K27ac_peak_7333_lociStitched	chr1	234582605	234660811	100302691	LINC00184
48_AH3K27ac_peak_40847_lociStitched	chr2	150552568	150717027	101929282	LINC02612
45_AH3K27ac_peak_67275_lociStitched	chr6	121688308	121897072	2697	GJA1
27_AH3K27ac_peak_51814_lociStitched	chr3	124761557	124887910	3693	ITGB5
34_AH3K27ac_peak_31168_lociStitched	chr17	40442637	40561319	84951	TNS4
19_AH3K27ac_peak_25521_lociStitched	chr15	49808628	49905255	56986	DTWD1
44_AH3K27ac_peak_238_lociStitched	chr1	8003774	8143644	54206	ERRFI1
25_AH3K27ac_peak_70207_lociStitched	chr7	27095600	27189114	3202	HOXA5
18_AH3K27ac_peak_48125_lociStitched	chr22	46035415	46120747	642648	LOC642648
63_AH3K27ac_peak_51724_lociStitched	chr3	123650828	123884290	100873940	MYLK-AS2
35_AH3K27ac_peak_17565_lociStitched	chr12	62679568	62799056	406891	MIRLET7I
80_AH3K27ac_peak_73267_lociStitched	chr7	134687267	134950140	800	CALD1
42_AH3K27ac_peak_15251_lociStitched	chr11	122067944	122216242	406882	MIRLET7A2
18_AH3K27ac_peak_38371_lociStitched	chr2	46796887	46889813	100134259	LINC01119
31_AH3K27ac_peak_31957_lociStitched	chr17	59747142	59859494	406991	MIR21
36_AH3K27ac_peak_23291_lociStitched	chr14	61462004	61625561	101927780	LINC01303
62_AH3K27ac_peak_42994_lociStitched	chr2	215594372	215851236	105373869	LINC01614
72_AH3K27ac_peak_43896_lociStitched	chr2	237112485	237368116	10920	COPS8
21_AH3K27ac_peak_46846_lociStitched	chr21	38215699	38356812	3772	KCNJ15
hBMMSC_H3K27ac_OB
Peak ID	Chr	Start	End	Entrez ID	Gene Name
15_nc_H3K27ac_peak_32331_lociStitched	chr19	2598800	2639570	102465838	MIR7850
13_nc_H3K27ac_peak_19502_lociStitched	chr13	50511389	50549942	103689915	DLEU1-AS1
4_nc_H3K27ac_peak_57132_lociStitched	chr5	124735407	124755703	57507	ZNF608
2_nc_H3K27ac_peak_46527_lociStitched	chr3	93839232	93846225	5627	PROS1
4_nc_H3K27ac_peak_73108_lociStitched	chr9	73772603	73784355	101927358	LOC101927358
1_nc_H3K27ac_peak_74705_lociStitched	chr9	118574590	118579475	111216287	LINC02578
7_nc_H3K27ac_peak_7701_lociStitched	chr10	19628836	19660677	101928834	LOC101928834
9_nc_H3K27ac_peak_24325_lociStitched	chr15	63366321	63405504	771	CA12
8_nc_H3K27ac_peak_5688_lociStitched	chr1	201581911	201606879	89796	NAV1
5_nc_H3K27ac_peak_8844_lociStitched	chr10	62559595	62587457	22891	ZNF365
12_nc_H3K27ac_peak_11252_lociStitched	chr11	10292873	10331264	100130460	CAND1.11
11_nc_H3K27ac_peak_36630_lociStitched	chr2	105374872	105410790	2274	FHL2
4_nc_H3K27ac_peak_67714_lociStitched	chr7	145620751	145644440	27010	TPK1
12_nc_H3K27ac_peak_52788_lociStitched	chr4	137358646	137394457	54510	PCDH18
8_nc_H3K27ac_peak_15493_lociStitched	chr12	31728246	31751262	196394	AMN1
9_nc_H3K27ac_peak_6569_lociStitched	chr1	225690901	225715007	55740	ENAH
8_nc_H3K27ac_peak_52627_lociStitched	chr4	127124875	127164215	27152	INTU
2_nc_H3K27ac_peak_34541_lociStitched	chr2	28389882	28399360	403150	FLJ31356
3_nc_H3K27ac_peak_61888_lociStitched	chr6	116350662	116372311	29940	DSE
7_nc_H3K27ac_peak_58307_lociStitched	chr5	160160651	160188760	2172	FABP6
10_nc_H3K27ac_peak_73259_lociStitched	chr9	77794203	77849073	9630	GNA14
11_nc_H3K27ac_peak_62481_lociStitched	chr6	133587622	133647191	154089	LINC01312
5_nc_H3K27ac_peak_46001_lociStitched	chr3	62585836	62608189	55079	FEZF2
5_nc_H3K27ac_peak_54929_lociStitched	chr5	40982344	40993960	730	C7
7_nc_H3K27ac_peak_13766_lociStitched	chr11	111718296	111747555	5519	PPP2R1B
15_nc_H3K27ac_peak_24184_lociStitched	chr15	60740870	60801467	100996876	RORA-AS2
5_nc_H3K27ac_peak_61725_lociStitched	chr6	111971252	111997577	8838	CCN6
7_nc_H3K27ac_peak_16041_lociStitched	chr12	54410856	54439744	102724050	LOC102724050
10_nc_H3K27ac_peak_55300_lociStitched	chr5	55991975	56027419	441072	FLJ31104
3_nc_H3K27ac_peak_37414_lociStitched	chr2	146841955	146854201	728773	PABPC1P2
8_nc_H3K27ac_peak_10881_lociStitched	chr10	129943074	129965139	253738	EBF3
4_nc_H3K27ac_peak_62031_lociStitched	chr6	121778666	121798632	2697	GJA1
8_nc_H3K27ac_peak_26974_lociStitched	chr16	66247444	66274111	1003	CDH5
10_nc_H3K27ac_peak_66935_lociStitched	chr7	116489775	116544060	857	CAV1
11_nc_H3K27ac_peak_6578_lociStitched	chr1	225735480	225779029	6726	SRP9
13_nc_H3K27ac_peak_39200_lociStitched	chr2	201404787	201436750	66008	TRAK2
21_nc_H3K27ac_peak_4036_lociStitched	chr1	148620059	148680388	100996763	NOTCH2NLB
9_nc_H3K27ac_peak_14228_lociStitched	chr11	128025802	128062164	105369564	LINC02098
9_nc_H3K27ac_peak_6512_lociStitched	chr1	224497448	224545089	149111	CNIH3
20_nc_H3K27ac_peak_45423_lociStitched	chr3	45081846	45144762	64866	CDCP1
8_nc_H3K27ac_peak_43385_lociStitched	chr22	24195742	24210627	56241	SUSD2
12_nc_H3K27ac_peak_66955_lociStitched	chr7	116671742	116727511	4233	MET
14_nc_H3K27ac_peak_31827_lociStitched	chr18	58859410	58915138	55205	ZNF532
12_nc_H3K27ac_peak_62059_lociStitched	chr6	122007369	122062372	3298	HSF2
10_nc_H3K27ac_peak_1064_lociStitched	chr1	31931403	31957049	8073	PTP4A2
3_nc_H3K27ac_peak_30755_lociStitched	chr18	9015416	9023249	4729	NDUFV2
7_nc_H3K27ac_peak_46606_lociStitched	chr3	99114501	99131879	131566	DCBLD2
3_nc_H3K27ac_peak_53411_lociStitched	chr4	158356108	158377389	59350	RXFP1
10_nc_H3K27ac_peak_24672_lociStitched	chr15	70741186	70779261	55075	UACA
6_nc_H3K27ac_peak_38641_lociStitched	chr2	188765730	188791078	116093	DIRC1
5_nc_H3K27ac_peak_63931_lociStitched	chr7	5417635	5430079	84629	TNRC18
4_nc_H3K27ac_peak_60468_lociStitched	chr6	52593958	52618283	401264	TRAM2-AS1
8_nc_H3K27ac_peak_43390_lociStitched	chr22	24236728	24272048	29774	POM121L9P
3_nc_H3K27ac_peak_73903_lociStitched	chr9	96551842	96575575	8555	CDC14B
7_nc_H3K27ac_peak_22393_lociStitched	chr14	77026405	77045799	283575	LINC02288
4_nc_H3K27ac_peak_3611_lociStitched	chr1	118811265	118822727	6913	TBX15
9_nc_H3K27ac_peak_5676_lociStitched	chr1	201530433	201566080	376693	RPS10P7
5_nc_H3K27ac_peak_26733_lociStitched	chr16	56603761	56632357	4500	MT1L
5_nc_H3K27ac_peak_28375_lociStitched	chr17	20062832	20092836	92521	SPECC1
8_nc_H3K27ac_peak_45980_lociStitched	chr3	62088772	62111324	100506994	PTPRG-AS1
14_nc_H3K27ac_peak_71674_lociStitched	chr8	133118954	133202976	8840	CCN4
9_nc_H3K27ac_peak_37422_lociStitched	chr2	146916779	146952798	728773	PABPC1P2
8_nc_H3K27ac_peak_59123_lociStitched	chr6	11731406	11773348	84830	ADTRP
10_nc_H3K27ac_peak_64269_lociStitched	chr7	17519155	17558919	101927630	LOC101927630
15_nc_H3K27ac_peak_36181_lociStitched	chr2	85382969	85446220	822	CAPG
13_nc_H3K27ac_peak_59545_lociStitched	chr6	26016265	26057418	8335	HIST1H2AB
8_nc_H3K27ac_peak_24606_lociStitched	chr15	68464471	68489994	10391	CORO2B
19_nc_H3K27ac_peak_30309_lociStitched	chr17	77088317	77161063	6397	SEC14L1
2_nc_H3K27ac_peak_47915_lociStitched	chr3	141360613	141370316	253461	ZBTB38
13_nc_H3K27ac_peak_19304_lociStitched	chr13	45177683	45220824	386618	KCTD4
1_nc_H3K27ac_peak_70581_lociStitched	chr8	107220905	107229914	284	ANGPT1
7_nc_H3K27ac_peak_37675_lociStitched	chr2	157170342	157195361	11227	GALNT5
11_nc_H3K27ac_peak_71324_lociStitched	chr8	124842671	124872807	100616255	MIR4662B
9_nc_H3K27ac_peak_56655_lociStitched	chr5	103450052	103475744	102467212	LINC02115
11_nc_H3K27ac_peak_19560_lociStitched	chr13	51618747	51646187	115825	WDFY2
13_nc_H3K27ac_peak_5140_lociStitched	chr1	179126744	179191257	27	ABL2
15_nc_H3K27ac_peak_14990_lociStitched	chr12	15749890	15800542	2059	EPS8
3_nc_H3K27ac_peak_29242_lociStitched	chr17	48830989	48844120	10241	CALCOCO2
11_nc_H3K27ac_peak_67642_lociStitched	chr7	142539655	142572046	113839523	MIR11400
17_nc_H3K27ac_peak_23855_lociStitched	chr15	51075585	51144588	388121	TNFAIP8L3
5_nc_H3K27ac_peak_24734_lociStitched	chr15	72222717	72239815	5315	PKM
17_nc_H3K27ac_peak_21370_lociStitched	chr14	52003653	52081982	22795	NID2
10_nc_H3K27ac_peak_9101_lociStitched	chr10	71963470	72010919	9469	CHST3
8_nc_H3K27ac_peak_29584_lociStitched	chr17	59355924	59382487	100616204	MIR4729
2_nc_H3K27ac_peak_11381_lociStitched	chr11	12282256	12289197	84953	MICALCL
10_nc_H3K27ac_peak_6521_lociStitched	chr1	224725232	224770431	149111	CNIH3
10_nc_H3K27ac_peak_46845_lociStitched	chr3	102155867	102182798	101929411	LOC101929411
12_nc_H3K27ac_peak_23996_lociStitched	chr15	56730456	56773428	54816	ZNF280D
17_nc_H3K27ac_peak_57203_lociStitched	chr5	126467790	126541486	65983	GRAMD2B
2_nc_H3K27ac_peak_35798_lociStitched	chr2	66433672	66447099	100873998	MEIS1-AS2
3_nc_H3K27ac_peak_11698_lociStitched	chr11	26840252	26856272	159963	SLC5A12
6_nc_H3K27ac_peak_63225_lociStitched	chr6	150855979	150885047	25902	MTHFD1L
1_nc_H3K27ac_peak_62091_lociStitched	chr6	124221993	124228722	154215	NKAIN2
10_nc_H3K27ac_peak_39972_lociStitched	chr2	224126080	224191084	5270	SERPINE2
14_nc_H3K27ac_peak_23118_lociStitched	chr15	32819090	32873769	100131315	LOC100131315
8_nc_H3K27ac_peak_52657_lociStitched	chr4	127284019	127310870	27152	INTU
5_nc_H3K27ac_peak_67453_lociStitched	chr7	135743777	135772404	389558	FAM180A
1_nc_H3K27ac_peak_31993_lociStitched	chr18	67358382	67364032	643542	LOC643542
3_nc_H3K27ac_peak_16227_lociStitched	chr12	58906925	58921130	121227	LRIG3
6_nc_H3K27ac_peak_54711_lociStitched	chr5	36270899	36282910	202151	RANBP3L
13_nc_H3K27ac_peak_24590_lociStitched	chr15	68333695	68390929	22801	ITGA11
7_nc_H3K27ac_peak_8825_lociStitched	chr10	62230112	62246392	219790	RTKN2
1_nc_H3K27ac_peak_19747_lociStitched	chr13	75194141	75198632	647288	CTAGE11P
23_nc_H3K27ac_peak_74492_lociStitched	chr9	115016426	115074531	3371	TNC
5_nc_H3K27ac_peak_25498_lociStitched	chr15	96326128	96346131	7026	NR2F2
7_nc_H3K27ac_peak_16727_lociStitched	chr12	76010884	76037880	22822	PHLDA1
8_nc_H3K27ac_peak_53320_lociStitched	chr4	156472683	156499548	56034	PDGFC
9_nc_H3K27ac_peak_18606_lociStitched	chr13	30113334	30144291	100874146	LINC00365
10_nc_H3K27ac_peak_32313_lociStitched	chr19	2523199	2553221	4616	GADD45B
12_nc_H3K27ac_peak_56607_lociStitched	chr5	102582599	102650256	100861468	LINC00492
8_nc_H3K27ac_peak_56030_lociStitched	chr5	81749394	81801201	23635	SSBP2
7_nc_H3K27ac_peak_35128_lociStitched	chr2	43312101	43346874	100129726	LINC01126
10_nc_H3K27ac_peak_27357_lociStitched	chr16	75303829	75352237	9564	BCAR1
11_nc_H3K27ac_peak_21954_lociStitched	chr14	68440842	68477033	100996664	LOC100996664
19_nc_H3K27ac_peak_9015_lociStitched	chr10	69318324	69383930	3098	HK1
5_nc_H3K27ac_peak_25030_lociStitched	chr15	80547351	80568353	101929586	LOC101929586
7_nc_H3K27ac_peak_10234_lociStitched	chr10	102620938	102647150	81603	TRIM8
10_nc_H3K27ac_peak_13387_lociStitched	chr11	96136505	96169498	100422991	MIR1260B
11_nc_H3K27ac_peak_38459_lociStitched	chr2	182038365	182078185	151242	PPP1R1C
14_nc_H3K27ac_peak_52269_lociStitched	chr4	118728996	118773590	57721	METTL14
17_nc_H3K27ac_peak_44364_lociStitched	chr3	9863044	9917697	84522	JAGN1
7_nc_H3K27ac_peak_40937_lociStitched	chr20	10501321	10521891	128710	SLX4IP
9_nc_H3K27ac_peak_24930_lociStitched	chr15	78047443	78077719	23102	TBC1D2B
9_nc_H3K27ac_peak_74749_lociStitched	chr9	120383954	120412525	406939	MIR147A
5_nc_H3K27ac_peak_70733_lociStitched	chr8	115647945	115669745	7227	TRPS1
10_nc_H3K27ac_peak_11887_lociStitched	chr11	33688118	33707201	100131378	C11orf91
25_nc_H3K27ac_peak_37811_lociStitched	chr2	160367253	160429406	100616364	MIR4785
6_nc_H3K27ac_peak_3713_lociStitched	chr1	120281267	120306974	9554	SEC22B
11_nc_H3K27ac_peak_52227_lociStitched	chr4	113941950	113980962	79642	ARSJ
2_nc_H3K27ac_peak_16797_lociStitched	chr12	77939045	77948784	89795	NAV3
4_nc_H3K27ac_peak_66608_lociStitched	chr7	105003233	105017881	100216545	KMT2E-AS1
12_nc_H3K27ac_peak_9749_lociStitched	chr10	89241874	89303003	3988	LIPA
7_nc_H3K27ac_peak_31418_lociStitched	chr18	45242857	45266997	8170	SLC14A2
8_nc_H3K27ac_peak_38908_lociStitched	chr2	193823275	193861770	101927406	LINC01821
10_nc_H3K27ac_peak_34136_lociStitched	chr2	12787404	12826107	100422986	MIR3125
17_nc_H3K27ac_peak_9324_lociStitched	chr10	76301883	76354372	83938	LRMDA
9_nc_H3K27ac_peak_62426_lociStitched	chr6	132130161	132169096	100507254	LINC01013
4_nc_H3K27ac_peak_72428_lociStitched	chr9	22203633	22217961	1030	CDKN2B
12_nc_H3K27ac_peak_11604_lociStitched	chr11	19595120	19647048	100616118	MIR4486
8_nc_H3K27ac_peak_1192_lociStitched	chr1	36133343	36161521	27095	TRAPPC3
7_nc_H3K27ac_peak_37225_lociStitched	chr2	137951690	137980975	3176	HNMT
4_nc_H3K27ac_peak_46821_lociStitched	chr3	101935598	101964381	152225	LINC02085
3_nc_H3K27ac_peak_11933_lociStitched	chr11	34748051	34754705	26298	EHF
10_nc_H3K27ac_peak_48464_lociStitched	chr3	155015714	155035809	4311	MME
7_nc_H3K27ac_peak_20057_lociStitched	chr13	93216983	93263333	10082	GPC6
7_nc_H3K27ac_peak_71423_lociStitched	chr8	127734273	127766844	4609	MYC
3_nc_H3K27ac_peak_70060_lociStitched	chr8	92007307	92025790	862	RUNX1T1
7_nc_H3K27ac_peak_35106_lociStitched	chr2	43071137	43103526	100506047	LINC02580
4_nc_H3K27ac_peak_1743_lociStitched	chr1	55715859	55727960	105378739	LINC01753
8_nc_H3K27ac_peak_19035_lociStitched	chr13	40219231	40239061	400123	LINC00548
11_nc_H3K27ac_peak_73800_lociStitched	chr9	94782027	94829682	100313780	MIR2278
10_nc_H3K27ac_peak_17431_lociStitched	chr12	96415870	96446261	5128	CDK17
8_nc_H3K27ac_peak_26606_lociStitched	chr16	53080177	53112425	80205	CHD9
2_nc_H3K27ac_peak_2378_lociStitched	chr1	77533640	77547090	26009	ZZZ3
9_nc_H3K27ac_peak_28246_lociStitched	chr17	17395416	17421353	55090	MED9
11_nc_H3K27ac_peak_23620_lociStitched	chr15	45631054	45665372	58472	SQOR
14_nc_H3K27ac_peak_11135_lociStitched	chr11	8670674	8733380	677826	SNORA3B
9_nc_H3K27ac_peak_74454_lociStitched	chr9	113614439	113655513	5998	RGS3
5_nc_H3K27ac_peak_16185_lociStitched	chr12	58408317	58427989	100506869	LOC100506869
5_nc_H3K27ac_peak_4365_lociStitched	chr1	154955850	154983550	6464	SHC1
18_nc_H3K27ac_peak_16509_lociStitched	chr12	68405100	68463269	100507195	LINC02384
15_nc_H3K27ac_peak_39363_lociStitched	chr2	205675773	205714752	8828	NRP2
9_nc_H3K27ac_peak_65421_lociStitched	chr7	48158113	48190318	154664	ABCA13
7_nc_H3K27ac_peak_16815_lociStitched	chr12	78181885	78211721	105369860	LINC02424
15_nc_H3K27ac_peak_660_lociStitched	chr1	21897066	21940249	3339	HSPG2
5_nc_H3K27ac_peak_3115_lociStitched	chr1	97899676	97921692	1806	DPYD
8_nc_H3K27ac_peak_40070_lociStitched	chr2	226418821	226448932	100847053	MIR5702
7_nc_H3K27ac_peak_62830_lociStitched	chr6	139965474	140003596	103352541	LOC103352541
5_nc_H3K27ac_peak_6896_lociStitched	chr1	238642405	238659356	339535	LINC01139
7_nc_H3K27ac_peak_65205_lociStitched	chr7	44082148	44106032	165	AEBP1
6_nc_H3K27ac_peak_44281_lociStitched	chr3	8442278	8464644	100288428	LMCD1-AS1
11_nc_H3K27ac_peak_36886_lociStitched	chr2	113754491	113800108	80255	SLC35F5
7_nc_H3K27ac_peak_68933_lociStitched	chr8	38380019	38412243	137994	LETM2
17_nc_H3K27ac_peak_74666_lociStitched	chr9	116274247	116337464	493913	PAPPA-AS1
11_nc_H3K27ac_peak_42122_lociStitched	chr20	53642231	53708705	105372672	LOC105372672
12_nc_H3K27ac_peak_49067_lociStitched	chr3	177451747	177492156	100505566	LINC00578
5_nc_H3K27ac_peak_73020_lociStitched	chr9	71662101	71684972	23670	CEMIP2
5_nc_H3K27ac_peak_3736_lociStitched	chr1	120591378	120616954	100996724	LOC100996724
7_nc_H3K27ac_peak_62872_lociStitched	chr6	140532722	140548487	100616180	MIR4465
16_nc_H3K27ac_peak_51511_lociStitched	chr4	85715509	85764560	100616349	MIR4451
16_nc_H3K27ac_peak_40378_lociStitched	chr2	234949442	234998965
13_nc_H3K27ac_peak_2854_lociStitched	chr1	91768485	91817902	7049	TGFBR3
15_nc_H3K27ac_peak_29085_lociStitched	chr17	45047070	45111387	4836	NMT1
18_nc_H3K27ac_peak_28794_lociStitched	chr17	40283394	40345639	5914	RARA
4_nc_H3K27ac_peak_69580_lociStitched	chr8	68916326	68928354	100505718	LINC01592
20_nc_H3K27ac_peak_61561_lociStitched	chr6	108558700	108623822	2309	FOXO3
6_nc_H3K27ac_peak_52292_lociStitched	chr4	119015903	119042731	51778	MYOZ2
19_nc_H3K27ac_peak_50106_lociStitched	chr4	14999955	15042045	132864	CPEB2
10_nc_H3K27ac_peak_4866_lociStitched	chr1	170530072	170566205	101928650	GORAB-AS1
8_nc_H3K27ac_peak_50569_lociStitched	chr4	39597836	39640650	201895	SMIM14
3_nc_H3K27ac_peak_17748_lociStitched	chr12	108685823	108697805	23603	CORO1C
16_nc_H3K27ac_peak_38860_lociStitched	chr2	191634862	191696624	64859	NABP1
10_nc_H3K27ac_peak_57016_lociStitched	chr5	120599083	120625135	51334	PRR16
14_nc_H3K27ac_peak_53890_lociStitched	chr4	184343380	184418255	102723766	LINC02362
18_nc_H3K27ac_peak_67530_lociStitched	chr7	137966759	138002132	64764	CREB3L2
3_nc_H3K27ac_peak_30351_lociStitched	chr17	77600661	77616434	100507351	LOC100507351
7_nc_H3K27ac_peak_69202_lociStitched	chr8	48891268	48925663	6591	SNAI2
10_nc_H3K27ac_peak_28553_lociStitched	chr17	31247493	31275839	4974	OMG
8_nc_H3K27ac_peak_37696_lociStitched	chr2	157819506	157841430	90	ACVR1
3_nc_H3K27ac_peak_53408_lociStitched	chr4	158302031	158317877	55314	TMEM144
12_nc_H3K27ac_peak_31785_lociStitched	chr18	57767719	57809837	5205	ATP8B1
7_nc_H3K27ac_peak_55498_lociStitched	chr5	65185739	65210130	11174	ADAMTS6
11_nc_H3K27ac_peak_39073_lociStitched	chr2	199443132	199464281	23314	SATB2
10_nc_H3K27ac_peak_30095_lociStitched	chr17	70891164	70929882	101928165	CASC17
5_nc_H3K27ac_peak_31075_lociStitched	chr18	23818966	23840254	3909	LAMA3
6_nc_H3K27ac_peak_63746_lociStitched	chr6	169068328	169102538	102724357	LOC102724357
29_nc_H3K27ac_peak_46705_lociStitched	chr3	99746730	99790738	84319	CMSS1
5_nc_H3K27ac_peak_5763_lociStitched	chr1	203176622	203204477	1116	CHI3L1
11_nc_H3K27ac_peak_72055_lociStitched	chr9	12774994	12822823	101929467	LURAP1L-AS1
10_nc_H3K27ac_peak_61748_lociStitched	chr6	112220261	112255175	101927640	LOC101927640
23_nc_H3K27ac_peak_21852_lociStitched	chr14	65203257	65261436	100128233	LINC02324
7_nc_H3K27ac_peak_16167_lociStitched	chr12	57864098	57902785	283387	LOC283387
7_nc_H3K27ac_peak_4620_lociStitched	chr1	162604457	162635623	4921	DDR2
3_nc_H3K27ac_peak_73110_lociStitched	chr9	73803732	73814616	101927358	LOC101927358
15_nc_H3K27ac_peak_70615_lociStitched	chr8	107401440	107462471	284	ANGPT1
16_nc_H3K27ac_peak_71448_lociStitched	chr8	127886991	127950790	641384	TMEM75
8_nc_H3K27ac_peak_11316_lociStitched	chr11	10893479	10934700	729013	ZBED5-AS1
7_nc_H3K27ac_peak_9759_lociStitched	chr10	89326622	89353411	3437	IFIT3
3_nc_H3K27ac_peak_65070_lociStitched	chr7	41694806	41706290	3624	INHBA
15_nc_H3K27ac_peak_36814_lociStitched	chr2	111479919	111542486	541471	MIR4435-2HG
7_nc_H3K27ac_peak_15842_lociStitched	chr12	50921955	50936816	25840	METTL7A
7_nc_H3K27ac_peak_72972_lociStitched	chr9	70466668	70489466	687	KLF9
18_nc_H3K27ac_peak_12161_lociStitched	chr11	46647916	46715681	392	ARHGAP1
7_nc_H3K27ac_peak_11795_lociStitched	chr11	29604638	29634908	105376606	LINC02546
17_nc_H3K27ac_peak_36243_lociStitched	chr2	85886082	85934667	101928113	ST3GAL5-AS1
5_nc_H3K27ac_peak_16234_lociStitched	chr12	59022491	59043605	121227	LRIG3
4_nc_H3K27ac_peak_4878_lociStitched	chr1	170580448	170604684	101928650	GORAB-AS1
16_nc_H3K27ac_peak_62724_lociStitched	chr6	137866452	137945047	100130476	WAKMAR2
4_nc_H3K27ac_peak_2385_lociStitched	chr1	77823499	77837048	374986	MIGA1
4_nc_H3K27ac_peak_16522_lociStitched	chr12	68476416	68499619	100507195	LINC02384
5_nc_H3K27ac_peak_6172_lociStitched	chr1	214953832	214968527	3776	KCNK2
10_nc_H3K27ac_peak_57946_lociStitched	chr5	150131381	150163637	5159	PDGFRB
4_nc_H3K27ac_peak_48380_lociStitched	chr3	152257319	152277579	4154	MBNL1
14_nc_H3K27ac_peak_37758_lociStitched	chr2	159069124	159140116	102465535	MIR6888
20_nc_H3K27ac_peak_9412_lociStitched	chr10	77500361	77556522	3778	KCNMA1
6_nc_H3K27ac_peak_73783_lociStitched	chr9	94133692	94168801	406881	MIRLET7A1
8_nc_H3K27ac_peak_24614_lociStitched	chr15	68511204	68544130	10391	CORO2B
9_nc_H3K27ac_peak_18799_lociStitched	chr13	33487506	33544426	90627	STARD13
7_nc_H3K27ac_peak_48808_lociStitched	chr3	169070486	169113360	2122	MECOM
8_nc_H3K27ac_peak_1938_lociStitched	chr1	59729479	59759572	100616409	MIR4711
8_nc_H3K27ac_peak_56584_lociStitched	chr5	101418253	101436546	7903	ST8SIA4
2_nc_H3K27ac_peak_36910_lociStitched	chr2	118046889	118063348	51141	INSIG2
12_nc_H3K27ac_peak_36071_lociStitched	chr2	74864006	74895843	102724515	LINC01291
6_nc_H3K27ac_peak_34501_lociStitched	chr2	27953684	27978681	100422965	MIR4263
11_nc_H3K27ac_peak_18466_lociStitched	chr13	23768524	23807884	542767	PCOTH
15_nc_H3K27ac_peak_52638_lociStitched	chr4	127202663	127262178	27152	INTU
6_nc_H3K27ac_peak_61993_lociStitched	chr6	121430678	121456259	2697	GJA1
7_nc_H3K27ac_peak_41108_lociStitched	chr20	16897311	16932541	56914	OTOR
10_nc_H3K27ac_peak_56245_lociStitched	chr5	91279355	91314703	100505994	LUCAT1
5_nc_H3K27ac_peak_26969_lociStitched	chr16	66188031	66207324	1003	CDH5
11_nc_H3K27ac_peak_7715_lociStitched	chr10	19701905	19732302	101928834	LOC101928834
16_nc_H3K27ac_peak_68705_lociStitched	chr8	29634476	29685390	619351	LINC00589
14_nc_H3K27ac_peak_59262_lociStitched	chr6	16700614	16770835	6310	ATXN1
7_nc_H3K27ac_peak_39175_lociStitched	chr2	201110776	201135516	8837	CFLAR
11_nc_H3K27ac_peak_62498_lociStitched	chr6	133751496	133796237	154089	LINC01312
9_nc_H3K27ac_peak_4507_lociStitched	chr1	158998863	159016233	3428	IFI16
7_nc_H3K27ac_peak_9203_lociStitched	chr10	73886319	73911758	5328	PLAU
16_nc_H3K27ac_peak_54617_lociStitched	chr5	34484940	34536381	26064	RAI14
5_nc_H3K27ac_peak_70620_lociStitched	chr8	107489325	107509008	284	ANGPT1
7_nc_H3K27ac_peak_2705_lociStitched	chr1	85606724	85630670	3491	CCN1
21_nc_H3K27ac_peak_67970_lociStitched	chr8	6531660	6611620	285	ANGPT2
6_nc_H3K27ac_peak_64861_lociStitched	chr7	33846033	33884037	168667	BMPER
7_nc_H3K27ac_peak_42871_lociStitched	chr21	34874397	34891835	861	RUNX1
1_nc_H3K27ac_peak_69808_lociStitched	chr8	78080920	78086224	5569	PKIA
9_nc_H3K27ac_peak_41756_lociStitched	chr20	45336089	45363532	6385	SDC4
8_nc_H3K27ac_peak_31792_lociStitched	chr18	58205264	58225416	23327	NEDD4L
8_nc_H3K27ac_peak_54887_lociStitched	chr5	39755315	39776594	101926940	LINC02104
9_nc_H3K27ac_peak_36718_lociStitched	chr2	109317442	109339540	100423027	MIR4266
5_nc_H3K27ac_peak_15664_lociStitched	chr12	46548412	46564513	100288798	LOC100288798
2_nc_H3K27ac_peak_72018_lociStitched	chr9	6550795	6568294	2731	GLDC
6_nc_H3K27ac_peak_52785_lociStitched	chr4	137282798	137313170	105377441	LINC02511
5_nc_H3K27ac_peak_61827_lociStitched	chr6	113432458	113465223	105377957	LINC02518
8_nc_H3K27ac_peak_68034_lociStitched	chr8	9061282	9089254	109616996	SNORD3I
20_nc_H3K27ac_peak_43727_lociStitched	chr22	36323559	36371438	4627	MYH9
5_nc_H3K27ac_peak_46399_lociStitched	chr3	82076735	82102130	105377180	LINC02008
15_nc_H3K27ac_peak_10498_lociStitched	chr10	112172574	112244818	57678	GPAM
13_nc_H3K27ac_peak_4627_lociStitched	chr1	162661568	162712373	4921	DDR2
10_nc_H3K27ac_peak_71141_lociStitched	chr8	122155957	122197366	105375734	SMILR
8_nc_H3K27ac_peak_10753_lociStitched	chr10	122460935	122500531	5654	HTRA1
7_nc_H3K27ac_peak_32002_lociStitched	chr18	67402153	67439368	643542	LOC643542
2_nc_H3K27ac_peak_42134_lociStitched	chr20	53826938	53832329	391257	SUMO1P1
11_nc_H3K27ac_peak_48052_lociStitched	chr3	146106574	146168550	5352	PLOD2
6_nc_H3K27ac_peak_68214_lociStitched	chr8	16747195	16765772	26281	FGF20
14_nc_H3K27ac_peak_66853_lociStitched	chr7	114921489	114949984	29969	MDFIC
9_nc_H3K27ac_peak_7251_lociStitched	chr10	4048688	4084261	101927964	LOC101927964
10_nc_H3K27ac_peak_70864_lociStitched	chr8	118186080	118211696	2131	EXT1
9_nc_H3K27ac_peak_14801_lociStitched	chr12	12714478	12759988	81575	APOLD1
14_nc_H3K27ac_peak_546_lociStitched	chr1	19420896	19458058	832	CAPZB
14_nc_H3K27ac_peak_67987_lociStitched	chr8	6625971	6683016	102465861	MIR8055
6_nc_H3K27ac_peak_40719_lociStitched	chr20	3795328	3821208	101929125	LINC01730
10_nc_H3K27ac_peak_60706_lociStitched	chr6	57241413	57268549	100506188	LOC100506188
13_nc_H3K27ac_peak_74876_lociStitched	chr9	123035802	123076055	2844	GPR21
9_nc_H3K27ac_peak_7029_lociStitched	chr1	244347198	244389303	200159	C1orf100
9_nc_H3K27ac_peak_24897_lociStitched	chr15	77141557	77188743	81698	LINC00597
21_nc_H3K27ac_peak_45336_lociStitched	chr3	42014565	42103083	22906	TRAK1
17_nc_H3K27ac_peak_70476_lociStitched	chr8	103227801	103299762	8323	FZD6
14_nc_H3K27ac_peak_1281_lociStitched	chr1	39130080	39206533	23499	MACF1
9_nc_H3K27ac_peak_4956_lociStitched	chr1	172246643	172294222	100628315	DNM3OS
6_nc_H3K27ac_peak_60287_lociStitched	chr6	45322101	45338287	860	RUNX2
7_nc_H3K27ac_peak_62817_lociStitched	chr6	139732189	139766086	100132735	FILNC1
10_nc_H3K27ac_peak_63761_lociStitched	chr6	169188817	169230491	101929523	LOC101929523
12_nc_H3K27ac_peak_20767_lociStitched	chr14	22818929	22853557	4323	MMP14
12_nc_H3K27ac_peak_42149_lociStitched	chr20	53890617	53941308	391257	SUMO1P1
9_nc_H3K27ac_peak_3968_lociStitched	chr1	146276588	146324264	440672	NUDT4B
10_nc_H3K27ac_peak_4059_lociStitched	chr1	148727393	148775485	440672	NUDT4B
17_nc_H3K27ac_peak_74515_lociStitched	chr9	115087251	115171269	101928748	LOC101928748
10_nc_H3K27ac_peak_68766_lociStitched	chr8	30494895	30544404	100507341	SMIM18
8_nc_H3K27ac_peak_15039_lociStitched	chr12	19220285	19247426	54477	PLEKHA5
13_nc_H3K27ac_peak_45091_lociStitched	chr3	31926944	31981632	344787	ZNF860
16_nc_H3K27ac_peak_9533_lociStitched	chr10	79396867	79446325	219654	ZCCHC24
7_nc_H3K27ac_peak_34514_lociStitched	chr2	28079710	28104504	100422965	MIR4263
12_nc_H3K27ac_peak_24787_lociStitched	chr15	73922115	73966395	100287616	LOXL1-AS1
5_nc_H3K27ac_peak_30636_lociStitched	chr18	3446469	3467318	7050	TGIF1
7_nc_H3K27ac_peak_69111_lociStitched	chr8	47498359	47526597	23514	SPIDR
13_nc_H3K27ac_peak_34747_lociStitched	chr2	36545386	36572350	9637	FEZ2
11_nc_H3K27ac_peak_10537_lociStitched	chr10	113034710	113088017	106635520	SNORA87
8_nc_H3K27ac_peak_63972_lociStitched	chr7	6246136	6284402	9265	CYTH3
10_nc_H3K27ac_peak_12543_lociStitched	chr11	65888701	65928207	8061	FOSL1
11_nc_H3K27ac_peak_7292_lociStitched	chr10	4497630	4547061	100507059	LINC00703
17_nc_H3K27ac_peak_68340_lociStitched	chr8	19168832	19245468	100128993	LOC100128993
8_nc_H3K27ac_peak_11355_lociStitched	chr11	12065957	12090514	9645	MICAL2
10_nc_H3K27ac_peak_60969_lociStitched	chr6	74631091	74673155	109623475	SNORD156
17_nc_H3K27ac_peak_41985_lociStitched	chr20	50409299	50460882	5770	PTPN1
20_nc_H3K27ac_peak_3958_lociStitched	chr1	146169066	146229613	388677	NOTCH2NLA
7_nc_H3K27ac_peak_20342_lociStitched	chr13	101448455	101475124	9358	ITGBL1
10_nc_H3K27ac_peak_62405_lociStitched	chr6	131975697	132022744	1490	CCN2
8_nc_H3K27ac_peak_15410_lociStitched	chr12	28534739	28585011	729291	LOC729291
8_nc_H3K27ac_peak_29765_lociStitched	chr17	62780484	62827884	162333	2021-03-10
7_nc_H3K27ac_peak_47511_lociStitched	chr3	124761623	124793864	100422864	MIR544B
4_nc_H3K27ac_peak_15672_lociStitched	chr12	46656718	46676325	55089	SLC38A4
9_nc_H3K27ac_peak_62690_lociStitched	chr6	137210356	137243453	3459	IFNGR1
15_nc_H3K27ac_peak_53779_lociStitched	chr4	176769355	176839650	7424	VEGFC
10_nc_H3K27ac_peak_17786_lociStitched	chr12	109438689	109478027	83892	KCTD10
5_nc_H3K27ac_peak_64152_lociStitched	chr7	13974155	13993515	2115	ETV1
6_nc_H3K27ac_peak_20514_lociStitched	chr13	109241503	109259386	100885782	MYO16-AS1
6_nc_H3K27ac_peak_30873_lociStitched	chr18	11299959	11339598	105371994	LINC01928
11_nc_H3K27ac_peak_26709_lociStitched	chr16	55469949	55503491	4313	MMP2
3_nc_H3K27ac_peak_4928_lociStitched	chr1	171209921	171226885	2326	FMO1
11_nc_H3K27ac_peak_35149_lociStitched	chr2	43513350	43542746	63892	THADA
15_nc_H3K27ac_peak_44455_lociStitched	chr3	11549196	11610685	9686	VGLL4
6_nc_H3K27ac_peak_13435_lociStitched	chr11	96735131	96752929	105369443	LINC02737
18_nc_H3K27ac_peak_25536_lociStitched	chr15	98851830	98915421	100616432	MIR4714
14_nc_H3K27ac_peak_35883_lociStitched	chr2	69136594	69201067	100423030	MIR3126
10_nc_H3K27ac_peak_202_lociStitched	chr1	8873299	8906534	100505975	ENO1-AS1
20_nc_H3K27ac_peak_56828_lociStitched	chr5	111929328	112007231	9315	NREP
3_nc_H3K27ac_peak_69558_lociStitched	chr8	68711543	68737942	100505718	LINC01592
4_nc_H3K27ac_peak_3138_lociStitched	chr1	98315075	98332269	729987	LINC01776
6_nc_H3K27ac_peak_175_lociStitched	chr1	8393901	8424689	473	RERE
3_nc_H3K27ac_peak_58185_lociStitched	chr5	158695289	158704500	101927697	LINC02227
15_nc_H3K27ac_peak_14143_lociStitched	chr11	123100575	123145810	3312	HSPA8
13_nc_H3K27ac_peak_75180_lociStitched	chr9	129693712	129763782	101929437	PRRX2-AS1
11_nc_H3K27ac_peak_60726_lociStitched	chr6	57409238	57446240	100422884	MIR548U
14_nc_H3K27ac_peak_16195_lociStitched	chr12	58522029	58580594	100506869	LOC100506869
13_nc_H3K27ac_peak_40099_lociStitched	chr2	226741156	226801874	3667	IRS1
13_nc_H3K27ac_peak_69351_lociStitched	chr8	58591042	58619249	6386	SDCBP
8_nc_H3K27ac_peak_41122_lociStitched	chr20	17531401	17574298	631	BFSP1
11_nc_H3K27ac_peak_36691_lociStitched	chr2	108571735	108604675	3987	LIMS1
7_nc_H3K27ac_peak_21662_lociStitched	chr14	60615814	60657913	104548971	SALRNA1
17_nc_H3K27ac_peak_27591_lociStitched	chr16	84972786	85029544	55625	ZDHHC7
13_nc_H3K27ac_peak_62410_lociStitched	chr6	132045555	132100689	100616191	MIR548AJ1
16_nc_H3K27ac_peak_74789_lociStitched	chr9	120914720	120947129	7185	TRAF1
11_nc_H3K27ac_peak_67635_lociStitched	chr7	142458562	142516068	113839523	MIR11400
8_nc_H3K27ac_peak_50638_lociStitched	chr4	41139888	41161422	323	APBB2
11_nc_H3K27ac_peak_52495_lociStitched	chr4	123811240	123843776	285419	LINC01091
16_nc_H3K27ac_peak_72307_lociStitched	chr9	19102328	19186509	123	PLIN2
7_nc_H3K27ac_peak_76227_lociStitched	chrX	45696689	45719731	392452	LOC392452
11_nc_H3K27ac_peak_41648_lociStitched	chr20	41306797	41340605	64900	LPIN3
10_nc_H3K27ac_peak_72221_lociStitched	chr9	16610888	16656847	111216284	BNC2-AS1
10_nc_H3K27ac_peak_29998_lociStitched	chr17	68683584	68711425	101928104	LINC01482
17_nc_H3K27ac_peak_25290_lociStitched	chr15	89085466	89144719	11057	ABHD2
15_nc_H3K27ac_peak_64036_lociStitched	chr7	7540485	7570352	101927391	LOC101927391
16_nc_H3K27ac_peak_54242_lociStitched	chr5	14776543	14831876	100616271	MIR4637
13_nc_H3K27ac_peak_50706_lociStitched	chr4	47836449	47876917	10699	CORIN
6_nc_H3K27ac_peak_6559_lociStitched	chr1	225625459	225658937	55740	ENAH
6_nc_H3K27ac_peak_35030_lociStitched	chr2	41715793	41742977	388942	LINC01913
4_nc_H3K27ac_peak_39291_lociStitched	chr2	203671179	203689851	940	CD28
8_nc_H3K27ac_peak_28953_lociStitched	chr17	42512524	42536978	100847046	MIR5010
10_nc_H3K27ac_peak_58201_lociStitched	chr5	158746883	158803739	1879	EBF1
18_nc_H3K27ac_peak_55715_lociStitched	chr5	72108008	72181346	100616377	MIR4803
11_nc_H3K27ac_peak_38597_lociStitched	chr2	187526102	187555094	7035	TFPI
9_nc_H3K27ac_peak_50295_lociStitched	chr4	23920514	23948234	10891	PPARGC1A
8_nc_H3K27ac_peak_8446_lociStitched	chr10	48587329	48615608	58504	ARHGAP22
8_nc_H3K27ac_peak_60925_lociStitched	chr6	73694245	73724323	135228	CD109
22_nc_H3K27ac_peak_38845_lociStitched	chr2	191291832	191412366	4430	MYO1B
16_nc_H3K27ac_peak_71257_lociStitched	chr8	123653511	123708898	340359	KLHL38
8_nc_H3K27ac_peak_21538_lociStitched	chr14	55089368	55137918	3958	LGALS3
9_nc_H3K27ac_peak_52802_lociStitched	chr4	137510101	137545472	54510	PCDH18
7_nc_H3K27ac_peak_52469_lociStitched	chr4	123396256	123422713	10252	SPRY1
7_nc_H3K27ac_peak_31191_lociStitched	chr18	29148043	29183333	1000	CDH2
8_nc_H3K27ac_peak_28572_lociStitched	chr17	31549414	31597636	100616449	MIR4725
9_nc_H3K27ac_peak_41204_lociStitched	chr20	19963972	20017223	51126	NAA20
8_nc_H3K27ac_peak_69597_lociStitched	chr8	69068573	69082526	100505718	LINC01592
7_nc_H3K27ac_peak_26935_lociStitched	chr16	65521044	65550474	283867	LINC00922
8_nc_H3K27ac_peak_51527_lociStitched	chr4	85778044	85809183	83478	ARHGAP24
14_nc_H3K27ac_peak_68146_lociStitched	chr8	13404041	13476109	10395	DLC1
9_nc_H3K27ac_peak_56063_lociStitched	chr5	82386868	82427217	92270	ATP6AP1L
6_nc_H3K27ac_peak_39409_lociStitched	chr2	207236548	207260290	101927865	MYOSLID-AS1
10_nc_H3K27ac_peak_60595_lociStitched	chr6	56070721	56105692	81578	COL21A1
16_nc_H3K27ac_peak_5664_lociStitched	chr1	201450285	201513049	23612	PHLDA3
20_nc_H3K27ac_peak_34716_lociStitched	chr2	36433336	36490300	51232	CRIM1
20_nc_H3K27ac_peak_6863_lociStitched	chr1	235970101	236046254	4811	NID1
8_nc_H3K27ac_peak_24044_lociStitched	chr15	58200499	58229708	366	AQP9
5_nc_H3K27ac_peak_14843_lociStitched	chr12	13093420	13118997	83445	GSG1
6_nc_H3K27ac_peak_32785_lociStitched	chr19	16062748	16080540	7171	TPM4
14_nc_H3K27ac_peak_15655_lociStitched	chr12	46429396	46496989	100288798	LOC100288798
9_nc_H3K27ac_peak_53365_lociStitched	chr4	156941836	156981723	56034	PDGFC
7_nc_H3K27ac_peak_2423_lociStitched	chr1	78274189	78304964	149047	MGC27382
9_nc_H3K27ac_peak_63808_lociStitched	chr6	169587585	169623078	253769	WDR27
13_nc_H3K27ac_peak_49452_lociStitched	chr3	188260674	188321310	4026	LPP
21_nc_H3K27ac_peak_42048_lociStitched	chr20	51326464	51368552	100422889	MIR3194
19_nc_H3K27ac_peak_57472_lociStitched	chr5	135986074	136058943	7045	TGFBI
11_nc_H3K27ac_peak_66941_lociStitched	chr7	116557314	116594255	100996266	LINC01510
12_nc_H3K27ac_peak_52432_lociStitched	chr4	122732022	122800102	166379	BBS12
9_nc_H3K27ac_peak_72678_lociStitched	chr9	35904219	35945844	158376	SPAAR
17_nc_H3K27ac_peak_5079_lociStitched	chr1	178086450	178153645	9462	RASAL2
6_nc_H3K27ac_peak_64595_lociStitched	chr7	25831938	25858223	646588	LOC646588
17_nc_H3K27ac_peak_16608_lociStitched	chr12	70970951	71014325	5801	PTPRR
7_nc_H3K27ac_peak_26633_lociStitched	chr16	53762198	53791376	79068	FTO
9_nc_H3K27ac_peak_3195_lociStitched	chr1	100581052	100643896	100128787	LINC01349
8_nc_H3K27ac_peak_22009_lociStitched	chr14	68773914	68817335	677	ZFP36L1
22_nc_H3K27ac_peak_21425_lociStitched	chr14	52861120	52927082	10979	FERMT2
28_nc_H3K27ac_peak_14464_lociStitched	chr12	1553371	1632207	144699	FBXL14
8_nc_H3K27ac_peak_15445_lociStitched	chr12	29710014	29757898	83857	TMTC1
7_nc_H3K27ac_peak_48474_lociStitched	chr3	155063731	155084001	4311	MME
6_nc_H3K27ac_peak_16920_lociStitched	chr12	81798646	81821322	8499	PPFIA2
5_nc_H3K27ac_peak_62288_lociStitched	chr6	129488524	129514442	93663	ARHGAP18
15_nc_H3K27ac_peak_8036_lociStitched	chr10	30736147	30821334	105376480	LINC02644
10_nc_H3K27ac_peak_49535_lociStitched	chr3	188899816	188956262	100874043	TPRG1-AS1
10_nc_H3K27ac_peak_56300_lociStitched	chr5	93126942	93165740	441094	NR2F1-AS1
13_nc_H3K27ac_peak_57580_lociStitched	chr5	139636790	139697939	51523	CXXC5
13_nc_H3K27ac_peak_39504_lociStitched	chr2	213187259	213252246	105373863	LINC01953
8_nc_H3K27ac_peak_13490_lociStitched	chr11	102138226	102188761	10413	YAP1
11_nc_H3K27ac_peak_62305_lociStitched	chr6	129671350	129720145	93663	ARHGAP18
9_nc_H3K27ac_peak_76799_lociStitched	chrX	103502704	103550966	142684	RAB40A
6_nc_H3K27ac_peak_46872_lociStitched	chr3	105353524	105373193	214	ALCAM
19_nc_H3K27ac_peak_30371_lociStitched	chr17	78314137	78384697	9021	SOCS3
11_nc_H3K27ac_peak_71121_lociStitched	chr8	122078420	122112518	3037	HAS2
7_nc_H3K27ac_peak_18945_lociStitched	chr13	37524645	37541304	400121	LINC00547
15_nc_H3K27ac_peak_14975_lociStitched	chr12	15684683	15733171	2059	EPS8
7_nc_H3K27ac_peak_33015_lociStitched	chr19	29661064	29689295	79156	PLEKHF1
7_nc_H3K27ac_peak_158_lociStitched	chr1	8115840	8143667	102724539	LINC01714
7_nc_H3K27ac_peak_25434_lociStitched	chr15	92900040	92930920	100422995	MIR3175
17_nc_H3K27ac_peak_10344_lociStitched	chr10	104298636	104351900	101927472	ITPRIP-AS1
16_nc_H3K27ac_peak_21761_lociStitched	chr14	61682490	61731430	3091	HIF1A
9_nc_H3K27ac_peak_56468_lociStitched	chr5	96317712	96351481	5122	PCSK1
11_nc_H3K27ac_peak_7636_lociStitched	chr10	17643197	17675045	8027	STAM
9_nc_H3K27ac_peak_56271_lociStitched	chr5	92543018	92583280	441094	NR2F1-AS1
15_nc_H3K27ac_peak_38797_lociStitched	chr2	190834656	190884451	2744	GLS
13_nc_H3K27ac_peak_62992_lociStitched	chr6	144247802	144318266	7402	UTRN
9_nc_H3K27ac_peak_58370_lociStitched	chr5	167622899	167663643	57451	TENM2
1_nc_H3K27ac_peak_49428_lociStitched	chr3	187734467	187747789	604	BCL6
11_nc_H3K27ac_peak_29986_lociStitched	chr17	68562877	68600771	54757	FAM20A
3_nc_H3K27ac_peak_492_lociStitched	chr1	16889140	16905802	26870	RNU1-2
9_nc_H3K27ac_peak_69587_lociStitched	chr8	68967217	69009123	100505718	LINC01592
9_nc_H3K27ac_peak_57010_lociStitched	chr5	120436923	120467712	51334	PRR16
11_nc_H3K27ac_peak_65293_lociStitched	chr7	46751544	46786888	730338	LOC730338
10_nc_H3K27ac_peak_71155_lociStitched	chr8	122409018	122448084	105375734	SMILR
12_nc_H3K27ac_peak_21993_lociStitched	chr14	68663059	68703660	100996664	LOC100996664
7_nc_H3K27ac_peak_57654_lociStitched	chr5	141506502	141529441	56097	PCDHGC5
14_nc_H3K27ac_peak_20562_lociStitched	chr13	110377797	110423147	102465872	MIR8073
13_nc_H3K27ac_peak_18702_lociStitched	chr13	31741837	31776808	122042	RXFP2
7_nc_H3K27ac_peak_61998_lociStitched	chr6	121498138	121532086	2697	GJA1
15_nc_H3K27ac_peak_38632_lociStitched	chr2	188568365	188631556	116093	DIRC1
9_nc_H3K27ac_peak_35405_lociStitched	chr2	48504121	48549788	286749	STON1-GTF2A1L
10_nc_H3K27ac_peak_25334_lociStitched	chr15	89809153	89850482	290	ANPEP
15_nc_H3K27ac_peak_46977_lociStitched	chr3	107198102	107241010	100302640	LINC00882
8_nc_H3K27ac_peak_72173_lociStitched	chr9	16023355	16070105	100129385	C9orf92
12_nc_H3K27ac_peak_65180_lociStitched	chr7	43637594	43675317
9_nc_H3K27ac_peak_7821_lociStitched	chr10	24438972	24468673	56243	KIAA1217
15_nc_H3K27ac_peak_41805_lociStitched	chr20	46883467	46959564	2139	EYA2
9_nc_H3K27ac_peak_21239_lociStitched	chr14	49970348	50004042	283551	LINC01588
3_nc_H3K27ac_peak_70481_lociStitched	chr8	103335994	103357482	115908	CTHRC1
31_nc_H3K27ac_peak_33499_lociStitched	chr19	46848978	46991241	2909	ARHGAP35
13_nc_H3K27ac_peak_56048_lociStitched	chr5	82307722	82365177	92270	ATP6AP1L
16_nc_H3K27ac_peak_70699_lociStitched	chr8	115414932	115467784	7227	TRPS1
9_nc_H3K27ac_peak_34656_lociStitched	chr2	33127233	33169865	4052	LTBP1
8_nc_H3K27ac_peak_60497_lociStitched	chr6	53032511	53065622	22858	ICK
14_nc_H3K27ac_peak_14494_lociStitched	chr12	2243912	2311672	100874370	CACNA1C-IT3
18_nc_H3K27ac_peak_38749_lociStitched	chr2	189511461	189580641	30061	SLC40A1
8_nc_H3K27ac_peak_13529_lociStitched	chr11	102517598	102564582	4316	MMP7
8_nc_H3K27ac_peak_67007_lociStitched	chr7	120043006	120065907	105375475	LINC02476
8_nc_H3K27ac_peak_54953_lociStitched	chr5	41175113	41201672	729	C6
5_nc_H3K27ac_peak_62888_lociStitched	chr6	140831375	140860162	100616180	MIR4465
4_nc_H3K27ac_peak_43023_lociStitched	chr21	38159585	38181856	259234	DSCR10
11_nc_H3K27ac_peak_67340_lociStitched	chr7	134587364	134631853	669	BPGM
4_nc_H3K27ac_peak_74616_lociStitched	chr9	115938528	115953590	58483	LINC00474
6_nc_H3K27ac_peak_71642_lociStitched	chr8	132917867	132955120	7038	TG
5_nc_H3K27ac_peak_15682_lociStitched	chr12	46768970	46789615	55089	SLC38A4
10_nc_H3K27ac_peak_4788_lociStitched	chr1	168454227	168507491	101928565	LOC101928565
14_nc_H3K27ac_peak_52814_lociStitched	chr4	137628120	137679257	105377443	LINC02172
16_nc_H3K27ac_peak_2659_lociStitched	chr1	85274918	85345267	8915	BCL10
10_nc_H3K27ac_peak_46663_lociStitched	chr3	99524002	99550680	1295	COL8A1
4_nc_H3K27ac_peak_4949_lociStitched	chr1	172135660	172156256	100628315	DNM3OS
10_nc_H3K27ac_peak_55028_lociStitched	chr5	43037657	43068272	153684	LOC153684
20_nc_H3K27ac_peak_11268_lociStitched	chr11	10349054	10419123	272	AMPD3
6_nc_H3K27ac_peak_61914_lociStitched	chr6	117422827	117464469	6098	ROS1
6_nc_H3K27ac_peak_39403_lociStitched	chr2	207160784	207188610	8609	KLF7
8_nc_H3K27ac_peak_6820_lociStitched	chr1	235065933	235091067	731656	LINC01348
7_nc_H3K27ac_peak_54852_lociStitched	chr5	39393959	39428131	1601	DAB2
21_nc_H3K27ac_peak_10250_lociStitched	chr10	102743278	102816642	54838	WBP1L
19_nc_H3K27ac_peak_36566_lociStitched	chr2	102104011	102166826	3554	IL1R1
14_nc_H3K27ac_peak_47925_lociStitched	chr3	141383331	141457741	253461	ZBTB38
7_nc_H3K27ac_peak_8631_lociStitched	chr10	58565420	58591799	80114	BICC1
8_nc_H3K27ac_peak_53386_lociStitched	chr4	158008154	158053672	285505	FAM198B-AS1
9_nc_H3K27ac_peak_75158_lociStitched	chr9	129480456	129509600	100506190	LINC00963
13_nc_H3K27ac_peak_44887_lociStitched	chr3	27520979	27597280	9497	SLC4A7
7_nc_H3K27ac_peak_41636_lociStitched	chr20	41217571	41254110	23051	ZHX3
4_nc_H3K27ac_peak_23381_lociStitched	chr15	39356983	39382158	400360	C15orf54
21_nc_H3K27ac_peak_62626_lociStitched	chr6	136067327	136114155	644135	LOC644135
7_nc_H3K27ac_peak_26234_lociStitched	chr16	22682083	22698001	9956	HS3ST2
10_nc_H3K27ac_peak_4436_lociStitched	chr1	156096850	156130435	4000	LMNA
16_nc_H3K27ac_peak_72234_lociStitched	chr9	16669885	16728871	111216284	BNC2-AS1
2_nc_H3K27ac_peak_30642_lociStitched	chr18	3593003	3606754	84777	DLGAP1-AS2
10_nc_H3K27ac_peak_53329_lociStitched	chr4	156543865	156616203	56034	PDGFC
6_nc_H3K27ac_peak_35529_lociStitched	chr2	55097543	55134873	57142	RTN4
11_nc_H3K27ac_peak_6175_lociStitched	chr1	214982756	215009270	3776	KCNK2
25_nc_H3K27ac_peak_20355_lociStitched	chr13	101490244	101559782	9358	ITGBL1
6_nc_H3K27ac_peak_2485_lociStitched	chr1	78824565	78844767	64123	ADGRL4
20_nc_H3K27ac_peak_29339_lociStitched	chr17	50173162	50222984	1277	COL1A1
9_nc_H3K27ac_peak_11409_lociStitched	chr11	12673242	12707562	7003	TEAD1
8_nc_H3K27ac_peak_9290_lociStitched	chr10	76070477	76127838	83938	LRMDA
13_nc_H3K27ac_peak_4075_lociStitched	chr1	148869219	148918962	9659	PDE4DIP
9_nc_H3K27ac_peak_7971_lociStitched	chr10	29619304	29660416	6840	SVIL
9_nc_H3K27ac_peak_76855_lociStitched	chrX	107673178	107718677	1831	TSC22D3
4_nc_H3K27ac_peak_21722_lociStitched	chr14	61461625	61478885	101927780	LINC01303
8_nc_H3K27ac_peak_70883_lociStitched	chr8	118763275	118798202	401474	SAMD12
13_nc_H3K27ac_peak_53345_lociStitched	chr4	156751104	156799447	56034	PDGFC
12_nc_H3K27ac_peak_50056_lociStitched	chr4	13882116	13924566	152742	LINC01085
13_nc_H3K27ac_peak_38709_lociStitched	chr2	189253131	189299140	1290	COL5A2
10_nc_H3K27ac_peak_41439_lociStitched	chr20	35301207	35355675	128876	FAM83C
24_nc_H3K27ac_peak_32599_lociStitched	chr19	11136697	11205455	147841	SPC24
12_nc_H3K27ac_peak_41980_lociStitched	chr20	50284423	50346897	101927586	LINC01271
8_nc_H3K27ac_peak_4917_lociStitched	chr1	171107328	171144624	388714	FMO6P
16_nc_H3K27ac_peak_16270_lociStitched	chr12	62601416	62661366	406891	MIRLET7I
16_nc_H3K27ac_peak_70936_lociStitched	chr8	119534903	119588025	5168	ENPP2
3_nc_H3K27ac_peak_27262_lociStitched	chr16	72283441	72295524	83449	PMFBP1
10_nc_H3K27ac_peak_66815_lociStitched	chr7	112966133	113000886	101928036	HRAT17
15_nc_H3K27ac_peak_3912_lociStitched	chr1	145845598	145936211	148741	ANKRD35
11_nc_H3K27ac_peak_62270_lociStitched	chr6	129103851	129142549	3908	LAMA2
3_nc_H3K27ac_peak_69177_lociStitched	chr8	48406156	48432508	101929268	LOC101929268
5_nc_H3K27ac_peak_56145_lociStitched	chr5	84367660	84395176	10085	EDIL3
14_nc_H3K27ac_peak_20655_lociStitched	chr13	113887063	113947331	100861555	LINC00565
17_nc_H3K27ac_peak_22118_lociStitched	chr14	71437967	71505121	145474	LOC145474
12_nc_H3K27ac_peak_23864_lociStitched	chr15	51190088	51229558	100616369	MIR4713
23_nc_H3K27ac_peak_13415_lociStitched	chr11	96186660	96280211	100422991	MIR1260B
3_nc_H3K27ac_peak_7317_lociStitched	chr10	4762840	4776267	83592	AKR1E2
11_nc_H3K27ac_peak_60953_lociStitched	chr6	74573005	74612512	101928516	LOC101928516
11_nc_H3K27ac_peak_35119_lociStitched	chr2	43217935	43276810	100129726	LINC01126
10_nc_H3K27ac_peak_35571_lociStitched	chr2	55860980	55891044	2202	EFEMP1
15_nc_H3K27ac_peak_4208_lociStitched	chr1	150507615	150580392	54507	ADAMTSL4
9_nc_H3K27ac_peak_13790_lociStitched	chr11	111909518	111947685	85458	DIXDC1
4_nc_H3K27ac_peak_53309_lociStitched	chr4	156362495	156393332	1519	CTSO
15_nc_H3K27ac_peak_6476_lociStitched	chr1	223699409	223737624	824	CAPN2
10_nc_H3K27ac_peak_52527_lociStitched	chr4	124052955	124094370	285419	LINC01091
14_nc_H3K27ac_peak_18299_lociStitched	chr12	127229917	127286423	105370065	LINC02376
15_nc_H3K27ac_peak_19018_lociStitched	chr13	40108830	40176581	100874127	LINC00332
18_nc_H3K27ac_peak_61508_lociStitched	chr6	106511345	106575372	202	CRYBG1
26_nc_H3K27ac_peak_58567_lociStitched	chr5	172827788	172912007	57222	ERGIC1
8_nc_H3K27ac_peak_27306_lociStitched	chr16	73043387	73083281	463	ZFHX3
9_nc_H3K27ac_peak_14360_lociStitched	chr11	132047424	132075017	50863	NTM
6_nc_H3K27ac_peak_50817_lociStitched	chr4	53305498	53324166	152579	SCFD2
21_nc_H3K27ac_peak_8920_lociStitched	chr10	63665938	63723153	221037	JMJD1C
14_nc_H3K27ac_peak_36500_lociStitched	chr2	101432592	101476333	731220	RFX8
11_nc_H3K27ac_peak_10311_lociStitched	chr10	103885885	103918991	79991	STN1
2_nc_H3K27ac_peak_7328_lociStitched	chr10	4938799	4950053	1645	AKR1C1
10_nc_H3K27ac_peak_3625_lociStitched	chr1	119074113	119103841	104472716	WARS2-IT1
13_nc_H3K27ac_peak_13430_lociStitched	chr11	96293534	96343712	100422991	MIR1260B
11_nc_H3K27ac_peak_2125_lociStitched	chr1	65458956	65538848	3953	LEPR
22_nc_H3K27ac_peak_22164_lociStitched	chr14	71629353	71733749	26037	SIPA1L1
18_nc_H3K27ac_peak_46435_lociStitched	chr3	86936762	86997196	389136	VGLL3
7_nc_H3K27ac_peak_15300_lociStitched	chr12	27176381	27201632	23012	STK38L
34_nc_H3K27ac_peak_24525_lociStitched	chr15	67064889	67151186	4088	SMAD3
7_nc_H3K27ac_peak_59516_lociStitched	chr6	25165581	25195174	8418	CMAHP
6_nc_H3K27ac_peak_2109_lociStitched	chr1	65419517	65441526	54741	LEPROT
4_nc_H3K27ac_peak_59942_lociStitched	chr6	35719667	35734104	2289	FKBP5
12_nc_H3K27ac_peak_24129_lociStitched	chr15	59290269	59350730	4643	MYO1E
10_nc_H3K27ac_peak_58001_lociStitched	chr5	150757347	150801665	85027	SMIM3
6_nc_H3K27ac_peak_36854_lociStitched	chr2	112622023	112648955	400999	FLJ42351
12_nc_H3K27ac_peak_46317_lociStitched	chr3	73759424	73821039	105377165	LINC02005
6_nc_H3K27ac_peak_37432_lociStitched	chr2	146978585	147008764	728773	PABPC1P2
19_nc_H3K27ac_peak_63136_lociStitched	chr6	148494110	148539843	23328	SASH1
11_nc_H3K27ac_peak_39663_lociStitched	chr2	215867466	215931377	646324	LINC00607
14_nc_H3K27ac_peak_41712_lociStitched	chr20	44691323	44735630	8839	CCN5
7_nc_H3K27ac_peak_13940_lociStitched	chr11	117197632	117233834	100652768	LOC100652768
14_nc_H3K27ac_peak_10133_lociStitched	chr10	99731700	99790559	1244	ABCC2
13_nc_H3K27ac_peak_24295_lociStitched	chr15	63094354	63158481	114294	LACTB
9_nc_H3K27ac_peak_53247_lociStitched	chr4	154982719	155017714	4887	NPY2R
17_nc_H3K27ac_peak_35744_lociStitched	chr2	64792974	64866918	101927438	LINC01800
16_nc_H3K27ac_peak_42856_lociStitched	chr21	34794954	34848123	861	RUNX1
8_nc_H3K27ac_peak_45764_lociStitched	chr3	55147935	55202950	105377096	LINC02017
6_nc_H3K27ac_peak_25418_lociStitched	chr15	92797388	92833037	728619	ASB9P1
6_nc_H3K27ac_peak_46615_lociStitched	chr3	99232948	99254390	131566	DCBLD2
14_nc_H3K27ac_peak_56446_lociStitched	chr5	96218442	96261178	693168	MIR583
12_nc_H3K27ac_peak_2241_lociStitched	chr1	67706391	67766560	1647	GADD45A
14_nc_H3K27ac_peak_53560_lociStitched	chr4	168604210	168657555	23022	PALLD
9_nc_H3K27ac_peak_18660_lociStitched	chr13	30862689	30908669	440132	LINC00545
15_nc_H3K27ac_peak_23763_lociStitched	chr15	49415208	49471024	2252	FGF7
11_nc_H3K27ac_peak_72983_lociStitched	chr9	70561228	70609663	687	KLF9
8_nc_H3K27ac_peak_740_lociStitched	chr1	23554449	23588030	3399	ID3
12_nc_H3K27ac_peak_17164_lociStitched	chr12	91094002	91157272	4060	LUM
13_nc_H3K27ac_peak_20197_lociStitched	chr13	97743874	97810264	3843	IPO5
14_nc_H3K27ac_peak_20890_lociStitched	chr14	29629730	29683326	5587	PRKD1
32_nc_H3K27ac_peak_60640_lociStitched	chr6	56642044	56772844	667	DST
11_nc_H3K27ac_peak_74825_lociStitched	chr9	121258138	121300331	57000	GSN-AS1
4_nc_H3K27ac_peak_5254_lociStitched	chr1	183265927	183282305	23057	NMNAT2
17_nc_H3K27ac_peak_75030_lociStitched	chr9	127518209	127586013	64855	NIBAN2
8_nc_H3K27ac_peak_11949_lociStitched	chr11	35138627	35192571	109623487	SNORD164
15_nc_H3K27ac_peak_35355_lociStitched	chr2	47032919	47095502	285051	STPG4
18_nc_H3K27ac_peak_71180_lociStitched	chr8	122568301	122624434	105375734	SMILR
8_nc_H3K27ac_peak_55018_lociStitched	chr5	42981210	43020129	643977	FLJ32255
16_nc_H3K27ac_peak_31543_lociStitched	chr18	48712152	48756008	100616366	MIR4743
12_nc_H3K27ac_peak_62595_lociStitched	chr6	135899818	135942062	27115	PDE7B
8_nc_H3K27ac_peak_50831_lociStitched	chr4	53474427	53511599	100873939	LNX1-AS1
26_nc_H3K27ac_peak_71217_lociStitched	chr8	123450486	123554135	114907	FBXO32
15_nc_H3K27ac_peak_51859_lociStitched	chr4	99353032	99405669	126	ADH1C
13_nc_H3K27ac_peak_1931_lociStitched	chr1	59669456	59708533	100616409	MIR4711
9_nc_H3K27ac_peak_59926_lociStitched	chr6	35583710	35611954	100847048	MIR5690
4_nc_H3K27ac_peak_73502_lociStitched	chr9	87105801	87124886	494127	LOC494127
10_nc_H3K27ac_peak_64398_lociStitched	chr7	19552317	19586831	100422967	MIR3146
14_nc_H3K27ac_peak_3264_lociStitched	chr1	103250661	103286030	1301	COL11A1
13_nc_H3K27ac_peak_6856_lociStitched	chr1	235898265	235954501	1130	LYST
17_nc_H3K27ac_peak_8646_lociStitched	chr10	58609142	58668071	728640	FAM133CP
11_nc_H3K27ac_peak_62835_lociStitched	chr6	140051312	140083655	103352541	LOC103352541
11_nc_H3K27ac_peak_20446_lociStitched	chr13	106131899	106183459	728192	LINC00460
11_nc_H3K27ac_peak_58025_lociStitched	chr5	151659249	151701077	101927096	CLMAT3
10_nc_H3K27ac_peak_42111_lociStitched	chr20	53578501	53624652	105372672	LOC105372672
5_nc_H3K27ac_peak_35027_lociStitched	chr2	41594546	41612711	388942	LINC01913
7_nc_H3K27ac_peak_62607_lociStitched	chr6	136010756	136051582	644135	LOC644135
10_nc_H3K27ac_peak_69181_lociStitched	chr8	48501633	48559073	101929268	LOC101929268
19_nc_H3K27ac_peak_44482_lociStitched	chr3	12139474	12198958	7079	TIMP4
10_nc_H3K27ac_peak_74257_lociStitched	chr9	110615940	110660242	4593	MUSK
21_nc_H3K27ac_peak_24685_lociStitched	chr15	70792423	70870720	54839	LRRC49
17_nc_H3K27ac_peak_11592_lociStitched	chr11	19345834	19399359	89797	NAV2
5_nc_H3K27ac_peak_18250_lociStitched	chr12	124904461	124940708	100847004	MIR5188
10_nc_H3K27ac_peak_16833_lociStitched	chr12	79402105	79455786	100302136	MIR1252
5_nc_H3K27ac_peak_37339_lociStitched	chr2	144503068	144530432	100303491	ZEB2-AS1
12_nc_H3K27ac_peak_71852_lociStitched	chr9	677866	717985	23189	KANK1
17_nc_H3K27ac_peak_46641_lociStitched	chr3	99364843	99420835	1295	COL8A1
14_nc_H3K27ac_peak_67057_lociStitched	chr7	121485458	121547674	10447	FAM3C
9_nc_H3K27ac_peak_18938_lociStitched	chr13	37403277	37460764	103695431	LINC01048
5_nc_H3K27ac_peak_74582_lociStitched	chr9	115589608	115617264	101928775	LOC101928775
8_nc_H3K27ac_peak_72280_lociStitched	chr9	18473640	18497777	92949	ADAMTSL1
16_nc_H3K27ac_peak_50854_lociStitched	chr4	53671868	53717266	100506444	LOC100506444
12_nc_H3K27ac_peak_65397_lociStitched	chr7	47754276	47796538	84847	LINC00525
9_nc_H3K27ac_peak_58547_lociStitched	chr5	172758381	172807679	1843	DUSP1
26_nc_H3K27ac_peak_16011_lociStitched	chr12	53965651	54034397	100874363	HOXC-AS1
18_nc_H3K27ac_peak_54725_lociStitched	chr5	36356372	36424065	202151	RANBP3L
12_nc_H3K27ac_peak_7070_lociStitched	chr1	245742199	245798315	111216275	KIF26B-AS1
4_nc_H3K27ac_peak_66321_lociStitched	chr7	94294613	94325534	101927525	COL1A2-AS1
10_nc_H3K27ac_peak_55787_lociStitched	chr5	72583633	72635033	102477328	LINC02056
15_nc_H3K27ac_peak_47787_lociStitched	chr3	134308579	134374990	102466744	MIR6827
21_nc_H3K27ac_peak_6388_lociStitched	chr1	221816651	221898189	101929771	LINC01655
8_nc_H3K27ac_peak_1123_lociStitched	chr1	33326475	33350679	100500853	MIR3605
28_nc_H3K27ac_peak_51274_lociStitched	chr4	76948866	77053508	55752	SEPTIN11
14_nc_H3K27ac_peak_12501_lociStitched	chr11	65416119	65455603	693197	MIR612
20_nc_H3K27ac_peak_4105_lociStitched	chr1	149160325	149261344	653513	LOC653513
15_nc_H3K27ac_peak_68992_lociStitched	chr8	38891770	38939984	59339	PLEKHA2
11_nc_H3K27ac_peak_39296_lociStitched	chr2	203775037	203815390	1493	CTLA4
15_nc_H3K27ac_peak_9115_lociStitched	chr10	72204837	72278837	51008	ASCC1
4_nc_H3K27ac_peak_29971_lociStitched	chr17	68377168	68400591	5573	PRKAR1A
18_nc_H3K27ac_peak_44062_lociStitched	chr22	45435529	45513404	2192	FBLN1
2_nc_H3K27ac_peak_18944_lociStitched	chr13	37476822	37496005	103695431	LINC01048
11_nc_H3K27ac_peak_60745_lociStitched	chr6	57460209	57490889	100422884	MIR548U
19_nc_H3K27ac_peak_14423_lociStitched	chr12	1428470	1534951	100292680	LINC00942
17_nc_H3K27ac_peak_18777_lociStitched	chr13	33227422	33287329	100874241	STARD13-AS
16_nc_H3K27ac_peak_38219_lociStitched	chr2	174578268	174637311	7456	WIPF1
15_nc_H3K27ac_peak_2437_lociStitched	chr1	78333660	78388620	5737	PTGFR
24_nc_H3K27ac_peak_14254_lociStitched	chr11	128451272	128525591	2113	ETS1
9_nc_H3K27ac_peak_54785_lociStitched	chr5	37717493	37773801	2668	GDNF
22_nc_H3K27ac_peak_24162_lociStitched	chr15	60358959	60428618	302	ANXA2
2_nc_H3K27ac_peak_5253_lociStitched	chr1	183231381	183250167	3918	LAMC2
6_nc_H3K27ac_peak_12358_lociStitched	chr11	61954269	61982086	2495	FTH1
14_nc_H3K27ac_peak_16677_lociStitched	chr12	75683149	75726903	11103	KRR1
15_nc_H3K27ac_peak_19258_lociStitched	chr13	44708771	44770097	144817	LINC00330
12_nc_H3K27ac_peak_49088_lociStitched	chr3	177587953	177641195	100505566	LINC00578
5_nc_H3K27ac_peak_13145_lociStitched	chr11	86719491	86762630	11098	PRSS23
18_nc_H3K27ac_peak_54510_lociStitched	chr5	32752494	32815338	4883	NPR3
17_nc_H3K27ac_peak_5247_lociStitched	chr1	183124056	183209950	3918	LAMC2
17_nc_H3K27ac_peak_31565_lociStitched	chr18	48805812	48874726	4092	SMAD7
28_nc_H3K27ac_peak_19799_lociStitched	chr13	75618504	75717428	4008	LMO7
10_nc_H3K27ac_peak_61155_lociStitched	chr6	81980813	82047979	102724168	LINC02542
27_nc_H3K27ac_peak_49721_lociStitched	chr3	195150384	195272061	152002	XXYLT1
15_nc_H3K27ac_peak_71510_lociStitched	chr8	128824264	128902874	106144608	LINC00976
23_nc_H3K27ac_peak_74555_lociStitched	chr9	115368072	115467526	50514	2021-12-01
18_nc_H3K27ac_peak_63794_lociStitched	chr6	169489299	169561187	253769	WDR27
15_nc_H3K27ac_peak_34964_lociStitched	chr2	39467365	39534595	728730	MAP4K3-DT
25_nc_H3K27ac_peak_38680_lociStitched	chr2	188970345	189046814	100500837	MIR3606
24_nc_H3K27ac_peak_40016_lociStitched	chr2	224868770	224984823	55619	DOCK10
16_nc_H3K27ac_peak_29230_lociStitched	chr17	48539363	48613415	3213	HOXB3
17_nc_H3K27ac_peak_7301_lociStitched	chr10	4639599	4704879	100216001	MANCR
21_nc_H3K27ac_peak_72408_lociStitched	chr9	22079762	22171624	1030	CDKN2B
10_nc_H3K27ac_peak_4501_lociStitched	chr1	157992206	158025640	55243	KIRREL1
13_nc_H3K27ac_peak_56399_lociStitched	chr5	95808770	95870799	102724720	LOC102724720
11_nc_H3K27ac_peak_69379_lociStitched	chr8	58827026	58882523	8439	NSMAF
13_nc_H3K27ac_peak_6411_lociStitched	chr1	221950127	222024972	105372950	LINC02257
9_nc_H3K27ac_peak_63425_lociStitched	chr6	155461222	155498563	50508	NOX3
13_nc_H3K27ac_peak_56995_lociStitched	chr5	120381574	120420051	51334	PRR16
22_nc_H3K27ac_peak_60447_lociStitched	chr6	52491459	52578140	9697	TRAM2
17_nc_H3K27ac_peak_58535_lociStitched	chr5	172399163	172456333	285590	SH3PXD2B
20_nc_H3K27ac_peak_61268_lociStitched	chr6	85395529	85483215	4907	NT5E
19_nc_H3K27ac_peak_32696_lociStitched	chr19	12995969	13063821	4784	NFIX
13_nc_H3K27ac_peak_36054_lociStitched	chr2	74548633	74586505	1796	DOK1
13_nc_H3K27ac_peak_31987_lociStitched	chr18	67260639	67320488	100847002	MIR5011
17_nc_H3K27ac_peak_49477_lociStitched	chr3	188458531	188534927	100873917	LPP-AS1
14_nc_H3K27ac_peak_35946_lociStitched	chr2	70085552	70143643	100133985	LINC01816
17_nc_H3K27ac_peak_37562_lociStitched	chr2	150660943	150716714	101929282	LINC02612
20_nc_H3K27ac_peak_28497_lociStitched	chr17	29638475	29735411	84940	CORO6
14_nc_H3K27ac_peak_72958_lociStitched	chr9	70402180	70444914	687	KLF9
12_nc_H3K27ac_peak_7625_lociStitched	chr10	17198943	17257865	7431	VIM
11_nc_H3K27ac_peak_7600_lociStitched	chr10	16985808	17043321	8029	CUBN
25_nc_H3K27ac_peak_14960_lociStitched	chr12	15556258	15664607	5800	PTPRO
25_nc_H3K27ac_peak_41332_lociStitched	chr20	31691503	31770853	598	BCL2L1
15_nc_H3K27ac_peak_31589_lociStitched	chr18	48901445	48961915	4092	SMAD7
20_nc_H3K27ac_peak_57188_lociStitched	chr5	126339096	126450303	65983	GRAMD2B
5_nc_H3K27ac_peak_39582_lociStitched	chr2	215521037	215542625	102724849	LOC102724849
9_nc_H3K27ac_peak_1736_lociStitched	chr1	55571695	55650519	105378739	LINC01753
8_nc_H3K27ac_peak_46376_lociStitched	chr3	81723068	81763223	2632	GBE1
10_nc_H3K27ac_peak_17770_lociStitched	chr12	108821894	108858206	693204	MIR619
15_nc_H3K27ac_peak_4973_lociStitched	chr1	172341557	172410789	92346	C1orf105
14_nc_H3K27ac_peak_23297_lociStitched	chr15	38842373	38899961
17_nc_H3K27ac_peak_3697_lociStitched	chr1	120115977	120190546	9554	SEC22B
9_nc_H3K27ac_peak_35096_lociStitched	chr2	42946578	42988787	102723854	LINC01819
14_nc_H3K27ac_peak_5457_lociStitched	chr1	192516198	192561783	5996	RGS1
24_nc_H3K27ac_peak_22269_lociStitched	chr14	74548674	74622181	4053	LTBP2
19_nc_H3K27ac_peak_44651_lociStitched	chr3	16048431	16143151	117248	GALNT15
26_nc_H3K27ac_peak_37786_lociStitched	chr2	160204867	160318550	100505984	LINC02478
11_nc_H3K27ac_peak_66036_lociStitched	chr7	81600373	81658034	100128317	LOC100128317
11_nc_H3K27ac_peak_34869_lociStitched	chr2	38060465	38123761	1545	CYP1B1
12_nc_H3K27ac_peak_74731_lociStitched	chr9	119938725	119974681	106146149	LINC01613
7_nc_H3K27ac_peak_65014_lociStitched	chr7	40296245	40332447	79783	SUGCT
15_nc_H3K27ac_peak_26856_lociStitched	chr16	64389509	64456734	1009	CDH11
13_nc_H3K27ac_peak_65052_lociStitched	chr7	40782481	40834151	101928744	LINC01450
10_nc_H3K27ac_peak_76211_lociStitched	chrX	45471766	45528351	101927528	LINC01204
12_nc_H3K27ac_peak_69501_lociStitched	chr8	66494582	66561660	254778	VXN
18_nc_H3K27ac_peak_9897_lociStitched	chr10	91571350	91644436	100188947	HECTD2-AS1
26_nc_H3K27ac_peak_50992_lociStitched	chr4	57039212	57120012	255130	IGFBP7-AS1
20_nc_H3K27ac_peak_43212_lociStitched	chr21	46025122	46104226	1292	COL6A2
10_nc_H3K27ac_peak_3361_lociStitched	chr1	109360998	109399448	6272	SORT1
31_nc_H3K27ac_peak_39560_lociStitched	chr2	215395748	215462632	2335	FN1
13_nc_H3K27ac_peak_60849_lociStitched	chr6	71466380	71510220	102724000	LINC01626
32_nc_H3K27ac_peak_23676_lociStitched	chr15	48384970	48496179	1854	DUT
14_nc_H3K27ac_peak_17175_lociStitched	chr12	91173297	91226029	1634	DCN
12_nc_H3K27ac_peak_49076_lociStitched	chr3	177512843	177574868	100505566	LINC00578
27_nc_H3K27ac_peak_40506_lociStitched	chr2	237383579	237503363	1293	COL6A3
10_nc_H3K27ac_peak_62033_lociStitched	chr6	121838592	121897132	2697	GJA1
18_nc_H3K27ac_peak_47105_lociStitched	chr3	112578246	112656894	100506621	LINC01279
18_nc_H3K27ac_peak_49491_lociStitched	chr3	188554188	188642463	100873917	LPP-AS1
13_nc_H3K27ac_peak_41896_lociStitched	chr20	49551343	49606591	5740	PTGIS
16_nc_H3K27ac_peak_64997_lociStitched	chr7	40191827	40233539	79783	SUGCT
12_nc_H3K27ac_peak_74903_lociStitched	chr9	124256142	124310206	10783	NEK6
32_nc_H3K27ac_peak_40231_lociStitched	chr2	231102579	231199534	3357	HTR2B
9_nc_H3K27ac_peak_69130_lociStitched	chr8	47626050	47663179	23514	SPIDR
21_nc_H3K27ac_peak_18457_lociStitched	chr13	23643235	23727733	55504	TNFRSF19
12_nc_H3K27ac_peak_63162_lociStitched	chr6	149025965	149094315	105378047	LOC105378047
27_nc_H3K27ac_peak_25006_lociStitched	chr15	80474446	80532798	101929586	LOC101929586
14_nc_H3K27ac_peak_63030_lociStitched	chr6	144894440	144940106	106635530	SNORA98
25_nc_H3K27ac_peak_130_lociStitched	chr1	8002532	8103167	54206	ERRFI1
10_nc_H3K27ac_peak_65559_lociStitched	chr7	66251528	66298725	8460	TPST1
15_nc_H3K27ac_peak_58616_lociStitched	chr5	173451352	173516429	285593	LOC285593
10_nc_H3K27ac_peak_74266_lociStitched	chr9	110731482	110803059	4593	MUSK
13_nc_H3K27ac_peak_23813_lociStitched	chr15	49846464	49879697	56986	DTWD1
6_nc_H3K27ac_peak_69752_lociStitched	chr8	76665354	76700858	100192378	ZFHX4-AS1
19_nc_H3K27ac_peak_37549_lociStitched	chr2	150585906	150647399	101929282	LINC02612
14_nc_H3K27ac_peak_61682_lociStitched	chr6	111544175	111607045	10758	TRAF3IP2
30_nc_H3K27ac_peak_8809_lociStitched	chr10	61988169	62097431	84159	ARID5B
14_nc_H3K27ac_peak_44620_lociStitched	chr3	15752591	15823420	23243	ANKRD28
22_nc_H3K27ac_peak_54189_lociStitched	chr5	14142300	14219692	7204	TRIO
14_nc_H3K27ac_peak_73519_lociStitched	chr9	87236768	87293071	401535	C9orf170
21_nc_H3K27ac_peak_42649_lociStitched	chr21	28742163	28832457	29104	N6AMT1
25_nc_H3K27ac_peak_44996_lociStitched	chr3	30468287	30545105	101928015	LINC01985
36_nc_H3K27ac_peak_46685_lociStitched	chr3	99624349	99731652	1295	COL8A1
19_nc_H3K27ac_peak_26166_lociStitched	chr16	20849774	20919345	57149	LYRM1
21_nc_H3K27ac_peak_73827_lociStitched	chr9	94860644	94942732	101928119	LOC101928119
30_nc_H3K27ac_peak_74291_lociStitched	chr9	110874464	110955441	1902	LPAR1
10_nc_H3K27ac_peak_16141_lociStitched	chr12	57110101	57155302	4035	LRP1
45_nc_H3K27ac_peak_48247_lociStitched	chr3	149528031	149661074	25937	WWTR1
9_nc_H3K27ac_peak_35140_lociStitched	chr2	43444685	43487890	63892	THADA
11_nc_H3K27ac_peak_17331_lociStitched	chr12	93766914	93827036	101928731	LOC101928731
10_nc_H3K27ac_peak_66606_lociStitched	chr7	104940991	104985505	100216546	LINC01004
18_nc_H3K27ac_peak_9848_lociStitched	chr10	90910862	90971443	105378427	XLOC_008559
33_nc_H3K27ac_peak_34806_lociStitched	chr2	37561492	37673058	10602	CDC42EP3
20_nc_H3K27ac_peak_34854_lociStitched	chr2	37761190	37859191	101929559	LINC00211
14_nc_H3K27ac_peak_4882_lociStitched	chr1	170661201	170718392	5396	PRRX1
31_nc_H3K27ac_peak_58225_lociStitched	chr5	158963072	159074333	1879	EBF1
15_nc_H3K27ac_peak_37934_lociStitched	chr2	162209795	162266989	2191	FAP
13_nc_H3K27ac_peak_7269_lociStitched	chr10	4234698	4288172	100652988	LINC00702
9_nc_H3K27ac_peak_31263_lociStitched	chr18	35430026	35480763	125476	INO80C
10_nc_H3K27ac_peak_12515_lociStitched	chr11	65470823	65509010	378938	MALAT1
7_nc_H3K27ac_peak_20935_lociStitched	chr14	30179060	30229375	5587	PRKD1
20_nc_H3K27ac_peak_9954_lociStitched	chr10	93427167	93496360	26509	MYOF
10_nc_H3K27ac_peak_46649_lociStitched	chr3	99468450	99511205	1295	COL8A1
18_nc_H3K27ac_peak_36556_lociStitched	chr2	102018511	102083614	3554	IL1R1
41_nc_H3K27ac_peak_24484_lociStitched	chr15	66701262	66851987	4091	SMAD6
9_nc_H3K27ac_peak_13880_lociStitched	chr11	114280216	114322755	4837	NNMT
23_nc_H3K27ac_peak_16413_lociStitched	chr12	65810317	65903893	100129940	HMGA2-AS1
35_nc_H3K27ac_peak_69875_lociStitched	chr8	79317349	79438881	113219456	MIR12123
20_nc_H3K27ac_peak_76245_lociStitched	chrX	45735300	45825014	407007	MIR222
21_nc_H3K27ac_peak_73224_lociStitched	chr9	76557244	76689279	158471	PRUNE2
19_nc_H3K27ac_peak_34878_lociStitched	chr2	38144271	38239549	285154	CYP1B1-AS1
31_nc_H3K27ac_peak_38979_lociStitched	chr2	196227076	196336081	101927482	HECW2-AS1
21_nc_H3K27ac_peak_38734_lociStitched	chr2	189327184	189413625	84128	WDR75
11_nc_H3K27ac_peak_15643_lociStitched	chr12	46365105	46415754	100288798	LOC100288798
16_nc_H3K27ac_peak_7228_lociStitched	chr10	3774492	3861477	105376365	LINC02639
8_nc_H3K27ac_peak_14701_lociStitched	chr12	10360669	10398145	22914	KLRK1
19_nc_H3K27ac_peak_71613_lociStitched	chr8	131804433	131861090	23167	EFR3A
12_nc_H3K27ac_peak_52169_lociStitched	chr4	113433041	113482354	287	ANK2
9_nc_H3K27ac_peak_3884_lociStitched	chr1	145521477	145547613	101929780	NBPF25P
28_nc_H3K27ac_peak_48579_lociStitched	chr3	157225946	157313775	57018	CCNL1
46_nc_H3K27ac_peak_8148_lociStitched	chr10	33210484	33342351	8829	NRP1
31_nc_H3K27ac_peak_11189_lociStitched	chr11	9751997	9863825	101928008	LOC101928008
16_nc_H3K27ac_peak_37367_lociStitched	chr2	144995339	145051676	401014	TEX41
19_nc_H3K27ac_peak_9341_lociStitched	chr10	76375536	76445590	101929328	KCNMA1-AS1
20_nc_H3K27ac_peak_60295_lociStitched	chr6	45416364	45506418	860	RUNX2
19_nc_H3K27ac_peak_47525_lociStitched	chr3	124808255	124887919	3693	ITGB5
12_nc_H3K27ac_peak_44100_lociStitched	chr22	46035411	46090940	642648	LOC642648
21_nc_H3K27ac_peak_13864_lociStitched	chr11	114129366	114201485	7704	ZBTB16
23_nc_H3K27ac_peak_48870_lociStitched	chr3	170689072	170772218	200916	RPL22L1
22_nc_H3K27ac_peak_21974_lociStitched	chr14	68509934	68612618	100996664	LOC100996664
25_nc_H3K27ac_peak_64635_lociStitched	chr7	27095719	27185151	100133311	HOXA-AS3
26_nc_H3K27ac_peak_66340_lociStitched	chr7	94338977	94434282	101927525	COL1A2-AS1
14_nc_H3K27ac_peak_23760_lociStitched	chr15	49235006	49291735	2585	GALK2
29_nc_H3K27ac_peak_55765_lociStitched	chr5	72427118	72557687	167465	ZNF366
24_nc_H3K27ac_peak_14856_lociStitched	chr12	13132233	13224695	2012	EMP1
42_nc_H3K27ac_peak_15335_lociStitched	chr12	27497981	27644496	8496	PPFIBP1
38_nc_H3K27ac_peak_28843_lociStitched	chr17	40442611	40560867	84951	TNS4
34_nc_H3K27ac_peak_49105_lociStitched	chr3	177724367	177838565	102724550	LINC02015
34_nc_H3K27ac_peak_31471_lociStitched	chr18	45723494	45839932	284266	SIGLEC15
16_nc_H3K27ac_peak_6811_lociStitched	chr1	234954858	235024961	101927851	LOC101927851
32_nc_H3K27ac_peak_23324_lociStitched	chr15	39110339	39205637	400360	C15orf54
28_nc_H3K27ac_peak_67222_lociStitched	chr7	130872571	130979567	100506860	LINC00513
27_nc_H3K27ac_peak_23379_lociStitched	chr15	39230706	39335699	400360	C15orf54
23_nc_H3K27ac_peak_16279_lociStitched	chr12	62681767	62769388	406891	MIRLET7I
25_nc_H3K27ac_peak_2685_lociStitched	chr1	85495182	85586418	23576	DDAH1
17_nc_H3K27ac_peak_6763_lociStitched	chr1	234583024	234684693	100302691	LINC00184
25_nc_H3K27ac_peak_35333_lociStitched	chr2	46798082	46889696	100134259	LINC01119
10_nc_H3K27ac_peak_69826_lociStitched	chr8	78195225	78237154	5569	PKIA
46_nc_H3K27ac_peak_47480_lociStitched	chr3	123651395	123819068	100873940	MYLK-AS2
17_nc_H3K27ac_peak_41837_lociStitched	chr20	47299596	47361803	100131496	LOC100131496
13_nc_H3K27ac_peak_16396_lociStitched	chr12	65601806	65700031	100507065	LOC100507065
33_nc_H3K27ac_peak_21738_lociStitched	chr14	61492956	61625350	101927780	LINC01303
70_nc_H3K27ac_peak_67357_lociStitched	chr7	134689173	134949532	800	CALD1
40_nc_H3K27ac_peak_14066_lociStitched	chr11	122067619	122220454	406882	MIRLET7A2
30_nc_H3K27ac_peak_29610_lociStitched	chr17	59747101	59859964	406991	MIR21
67_nc_H3K27ac_peak_39619_lociStitched	chr2	215594732	215851573	105373869	LINC01614
64_nc_H3K27ac_peak_40483_lociStitched	chr2	237084848	237361308	10920	COPS8
20_nc_H3K27ac_peak_43028_lociStitched	chr21	38213384	38356138	3772	KCNJ15
TERT-MSC_H3K27ac_NC
Peak ID	Chr	Start	End	Entrez ID	Gene Name
7_UND_H3K27ac.merged_peak_45655_lociStitched	chr3	132416709	132450481	23317	DNAJC13
8_UND_H3K27ac.merged_peak_69239_lociStitched	chr9	122371123	122404538	5742	PTGS1
13_UND_H3K27ac.merged_peak_30155_lociStitched	chr18	55244204	55303127	6925	TCF4
5_UND_H3K27ac.merged_peak_31799_lociStitched	chr19	37988701	38007045	23094	SIPA1L3
10_UND_H3K27ac.merged_peak_53230_lociStitched	chr5	95757215	95794188	83890	SPATA9
10_UND_H3K27ac.merged_peak_32845_lociStitched	chr2	9227811	9261847	8853	ASAP2
11_UND_H3K27ac.merged_peak_34641_lociStitched	chr2	68226256	68259866	5534	PPP3R1
6_UND_H3K27ac.merged_peak_34096_lociStitched	chr2	46937149	46969196	90411	MCFD2
7_UND_H3K27ac.merged_peak_52092_lociStitched	chr5	42984363	43020288	643977	FLJ32255
6_UND_H3K27ac.merged_peak_33322_lociStitched	chr2	29107778	29132073	79745	CLIP4
7_UND_H3K27ac.merged_peak_27757_lociStitched	chr17	44186111	44222839	102465469	MIR6782
7_UND_H3K27ac.merged_peak_67846_lociStitched	chr9	73131081	73158383	301	ANXA1
9_UND_H3K27ac.merged_peak_48597_lociStitched	chr4	68333122	68373709	91746	YTHDC1
5_UND_H3K27ac.merged_peak_64828_lociStitched	chr8	68573768	68588710	286189	C8orf34-AS1
11_UND_H3K27ac.merged_peak_24994_lociStitched	chr16	28179380	28212532	23214	XPO6
6_UND_H3K27ac.merged_peak_30471_lociStitched	chr18	63816211	63834904	8710	SERPINB7
5_UND_H3K27ac.merged_peak_34429_lociStitched	chr2	62659988	62689789	23301	EHBP1
11_UND_H3K27ac.merged_peak_3319_lociStitched	chr1	109414614	109447240	5686	PSMA5
4_UND_H3K27ac.merged_peak_58137_lociStitched	chr6	113854594	113876105	285758	LINC01268
5_UND_H3K27ac.merged_peak_67738_lociStitched	chr9	70920743	70956649	80036	TRPM3
10_UND_H3K27ac.merged_peak_28841_lociStitched	chr17	75666635	75702574	29115	SAP30BP
10_UND_H3K27ac.merged_peak_29400_lociStitched	chr18	8790976	8817802	23255	MTCL1
4_UND_H3K27ac.merged_peak_42869_lociStitched	chr3	12641555	12665183	5894	RAF1
6_UND_H3K27ac.merged_peak_24852_lociStitched	chr16	21500662	21522376	100847041	MIR3680-2
10_UND_H3K27ac.merged_peak_3350_lociStitched	chr1	110048936	110087747	257	ALX3
8_UND_H3K27ac.merged_peak_45248_lociStitched	chr3	120468020	120507169	11167	FSTL1
14_UND_H3K27ac.merged_peak_9124_lociStitched	chr10	80132447	80178686	219348	PLAC9
8_UND_H3K27ac.merged_peak_16334_lociStitched	chr12	80413020	80447766	374462	PTPRQ
4_UND_H3K27ac.merged_peak_18528_lociStitched	chr13	44710096	44727298	106144541	LINC00407
5_UND_H3K27ac.merged_peak_8270_lociStitched	chr10	52435959	52459960	101928687	LNCAROD
19_UND_H3K27ac.merged_peak_2671_lociStitched	chr1	85439447	85504370	23576	DDAH1
8_UND_H3K27ac.merged_peak_39713_lociStitched	chr20	35302361	35321706	128876	FAM83C
5_UND_H3K27ac.merged_peak_13988_lociStitched	chr12	1442935	1477649	100292680	LINC00942
8_UND_H3K27ac.merged_peak_30035_lociStitched	chr18	48529488	48564131	9811	CTIF
11_UND_H3K27ac.merged_peak_4591_lociStitched	chr1	162535049	162572457	6675	UAP1
6_UND_H3K27ac.merged_peak_16434_lociStitched	chr12	88298222	88340212	160418	TMTC3
12_UND_H3K27ac.merged_peak_7631_lociStitched	chr10	27610994	27662927	101929202	MKX-AS1
9_UND_H3K27ac.merged_peak_27712_lociStitched	chr17	43387940	43420080	379	ARL4D
4_UND_H3K27ac.merged_peak_10439_lociStitched	chr11	307561	324992	8519	IFITM1
8_UND_H3K27ac.merged_peak_27699_lociStitched	chr17	43266748	43301496	6066	RNU2-1
5_UND_H3K27ac.merged_peak_4060_lociStitched	chr1	149329189	149358901	100996716	SEC22B2
11_UND_H3K27ac.merged_peak_35616_lociStitched	chr2	112622055	112648789	400999	FLJ42351
10_UND_H3K27ac.merged_peak_15722_lociStitched	chr12	63914309	63938168	57522	SRGAP1
8_UND_H3K27ac.merged_peak_25216_lociStitched	chr16	50182605	50211412	64282	TENT4B
8_UND_H3K27ac.merged_peak_36718_lociStitched	chr2	171521129	171552235	79901	CYBRD1
3_UND_H3K27ac.merged_peak_66659_lociStitched	chr8	140705235	140729329	5747	PTK2
16_UND_H3K27ac.merged_peak_65862_lociStitched	chr8	117809881	117851280	109623457	SNORD168
12_UND_H3K27ac.merged_peak_22874_lociStitched	chr15	59292076	59351283	4643	MYO1E
7_UND_H3K27ac.merged_peak_41092_lociStitched	chr21	34524840	34554599	1827	RCAN1
6_UND_H3K27ac.merged_peak_4601_lociStitched	chr1	162605367	162635398	4921	DDR2
8_UND_H3K27ac.merged_peak_48669_lociStitched	chr4	72352435	72391259	9508	ADAMTS3
11_UND_H3K27ac.merged_peak_40016_lociStitched	chr20	44570532	44609547	11142	PKIG
7_UND_H3K27ac.merged_peak_31925_lociStitched	chr19	40420718	40445298	29950	SERTAD1
4_UND_H3K27ac.merged_peak_50859_lociStitched	chr4	168474459	168497004	91351	DDX60L
5_UND_H3K27ac.merged_peak_64755_lociStitched	chr8	66112654	66134214	84675	TRIM55
15_UND_H3K27ac.merged_peak_21487_lociStitched	chr14	96245182	96275606	623	BDKRB1
8_UND_H3K27ac.merged_peak_52322_lociStitched	chr5	55989308	56027772	441072	FLJ31104
17_UND_H3K27ac.merged_peak_50898_lociStitched	chr4	168831268	168888242	23022	PALLD
12_UND_H3K27ac.merged_peak_20782_lociStitched	chr14	68662732	68703642	100996664	LOC100996664
8_UND_H3K27ac.merged_peak_60722_lociStitched	chr7	41679193	41710613	285954	INHBA-AS1
10_UND_H3K27ac.merged_peak_33887_lociStitched	chr2	42950240	42987979	102723854	LINC01819
7_UND_H3K27ac.merged_peak_15313_lociStitched	chr12	53206010	53233035	5916	RARG
3_UND_H3K27ac.merged_peak_5793_lociStitched	chr1	203554050	203570785	493	ATP2B4
10_UND_H3K27ac.merged_peak_43825_lociStitched	chr3	50320386	50359582	11186	RASSF1
14_UND_H3K27ac.merged_peak_54918_lociStitched	chr5	167697582	167771674	57451	TENM2
5_UND_H3K27ac.merged_peak_7081_lociStitched	chr10	3773777	3786548	1316	KLF6
7_UND_H3K27ac.merged_peak_67801_lociStitched	chr9	72524638	72559177	117531	TMC1
11_UND_H3K27ac.merged_peak_56122_lociStitched	chr6	27806728	27840550	8363	HIST1H4J
11_UND_H3K27ac.merged_peak_4702_lociStitched	chr1	164747462	164782113	100505795	LOC100505795
9_UND_H3K27ac.merged_peak_22038_lociStitched	chr15	38691804	38722677
10_UND_H3K27ac.merged_peak_22644_lociStitched	chr15	49846628	49879493	56986	DTWD1
8_UND_H3K27ac.merged_peak_42181_lociStitched	chr22	38201960	38241530	106635525	SNORA92
6_UND_H3K27ac.merged_peak_24667_lociStitched	chr16	11780431	11802473	29066	ZC3H7A
11_UND_H3K27ac.merged_peak_8495_lociStitched	chr10	62224070	62247254	219790	RTKN2
8_UND_H3K27ac.merged_peak_30851_lociStitched	chr19	2523529	2550367	4616	GADD45B
6_UND_H3K27ac.merged_peak_66692_lociStitched	chr8	142661215	142682774	8000	PSCA
7_UND_H3K27ac.merged_peak_67074_lociStitched	chr9	16701049	16729043	111216284	BNC2-AS1
7_UND_H3K27ac.merged_peak_28316_lociStitched	chr17	60077555	60107310	645638	WFDC21P
10_UND_H3K27ac.merged_peak_57130_lociStitched	chr6	57302833	57325464	5558	PRIM2
9_UND_H3K27ac.merged_peak_52535_lociStitched	chr5	65459658	65483978	11174	ADAMTS6
4_UND_H3K27ac.merged_peak_33904_lociStitched	chr2	43073229	43089080	100506047	LINC02580
17_UND_H3K27ac.merged_peak_54587_lociStitched	chr5	149994005	150067261	22993	HMGXB3
5_UND_H3K27ac.merged_peak_21022_lociStitched	chr14	73740207	73761730	100616158	MIR4505
10_UND_H3K27ac.merged_peak_11351_lociStitched	chr11	27903202	27938132	693195	MIR610
2_UND_H3K27ac.merged_peak_58880_lociStitched	chr6	140173100	140185742	100500879	MIR3668
6_UND_H3K27ac.merged_peak_66048_lociStitched	chr8	119568101	119589319	5168	ENPP2
14_UND_H3K27ac.merged_peak_63841_lociStitched	chr8	25170503	25215904	80005	DOCK5
2_UND_H3K27ac.merged_peak_19674_lociStitched	chr14	22973997	22983619	84962	AJUBA
15_UND_H3K27ac.merged_peak_54089_lociStitched	chr5	135979328	136032495	7045	TGFBI
11_UND_H3K27ac.merged_peak_6630_lociStitched	chr1	234961022	234998015	101927851	LOC101927851
6_UND_H3K27ac.merged_peak_62608_lociStitched	chr7	128737421	128760178	813	CALU
10_UND_H3K27ac.merged_peak_55371_lociStitched	chr6	2952940	3001853	5269	SERPINB6
8_UND_H3K27ac.merged_peak_38015_lociStitched	chr2	215680760	215713991	105373869	LINC01614
7_UND_H3K27ac.merged_peak_32275_lociStitched	chr19	45766164	45810900	1762	DMWD
7_UND_H3K27ac.merged_peak_15267_lociStitched	chr12	52181134	52204488	144501	KRT80
11_UND_H3K27ac.merged_peak_54263_lociStitched	chr5	141506934	141529982	56097	PCDHGC5
3_UND_H3K27ac.merged_peak_16567_lociStitched	chr12	91175819	91190654	1634	DCN
8_UND_H3K27ac.merged_peak_1536_lociStitched	chr1	40965733	40988708	1503	CTPS1
12_UND_H3K27ac.merged_peak_60909_lociStitched	chr7	46138427	46192704	3486	IGFBP3
[truncated: 5,248 more rows]
